# Supplementary material for: Targeting the miR‐96‐5p/Cathepsin B Pathway to Alleviate Neuron‐Derived Neuroinflammation in Alzheimer's Disease
Source: MedComm (2020). 2025 Sep 6;6(9):e70368. doi: 10.1002/mco2.70368 (PMC12413563; doi:10.1002/mco2.70368)
Supplement: Supplementary file 2 — Supporting Table 1: mco270368‐sup‐0001‐tableS1.xlsx [file MCO2-6-e70368-s007.xlsx]

## Sheet: miRDB
Target Detail	Target Rank	Target Score	miRNA Name	Gene Symbol	Gene Description
Details	1	94	mmu-miR-7b-5p	Ctsb	cathepsin B
Details	2	94	mmu-miR-7a-5p	Ctsb	cathepsin B
Details	3	87	mmu-miR-7006-5p	Ctsb	cathepsin B
Details	4	86	mmu-miR-1968-5p	Ctsb	cathepsin B
Details	5	84	mmu-miR-6942-5p	Ctsb	cathepsin B
Details	6	81	mmu-miR-12186-3p	Ctsb	cathepsin B
Details	7	81	mmu-miR-6916-5p	Ctsb	cathepsin B
Details	8	80	mmu-miR-1249-5p	Ctsb	cathepsin B
Details	9	78	mmu-miR-7657-3p	Ctsb	cathepsin B
Details	10	77	mmu-miR-96-5p	Ctsb	cathepsin B
Details	11	74	mmu-miR-7047-5p	Ctsb	cathepsin B
Details	12	74	mmu-miR-6967-5p	Ctsb	cathepsin B
Details	13	74	mmu-miR-1943-5p	Ctsb	cathepsin B
Details	14	74	mmu-miR-6965-5p	Ctsb	cathepsin B
Details	15	74	mmu-miR-7016-5p	Ctsb	cathepsin B
Details	16	73	mmu-miR-3103-5p	Ctsb	cathepsin B
Details	17	73	mmu-miR-7235-5p	Ctsb	cathepsin B
Details	18	73	mmu-miR-149-3p	Ctsb	cathepsin B
Details	19	71	mmu-miR-187-5p	Ctsb	cathepsin B
Details	20	69	mmu-miR-194-5p	Ctsb	cathepsin B
Details	21	69	mmu-miR-2136	Ctsb	cathepsin B
Details	22	69	mmu-miR-12189-3p	Ctsb	cathepsin B
Details	23	69	mmu-miR-1271-5p	Ctsb	cathepsin B
Details	24	68	mmu-miR-7227-3p	Ctsb	cathepsin B
Details	25	67	mmu-miR-7051-3p	Ctsb	cathepsin B
Details	26	67	mmu-miR-7227-5p	Ctsb	cathepsin B
Details	27	66	mmu-miR-9769-5p	Ctsb	cathepsin B
Details	28	66	mmu-miR-129-2-3p	Ctsb	cathepsin B
Details	29	66	mmu-miR-129-1-3p	Ctsb	cathepsin B
Details	30	66	mmu-miR-344b-3p	Ctsb	cathepsin B
Details	31	65	mmu-miR-7020-5p	Ctsb	cathepsin B
Details	32	65	mmu-miR-3075-3p	Ctsb	cathepsin B
Details	33	64	mmu-miR-7217-3p	Ctsb	cathepsin B
Details	34	63	mmu-miR-877-3p	Ctsb	cathepsin B
Details	35	62	mmu-miR-6924-5p	Ctsb	cathepsin B
Details	36	61	mmu-miR-7670-5p	Ctsb	cathepsin B
Details	37	60	mmu-miR-875-3p	Ctsb	cathepsin B
Details	38	59	mmu-miR-6988-3p	Ctsb	cathepsin B
Details	39	58	mmu-miR-743a-5p	Ctsb	cathepsin B
Details	40	58	mmu-miR-871-5p	Ctsb	cathepsin B
Details	41	57	mmu-miR-185-5p	Ctsb	cathepsin B
Details	42	56	mmu-miR-5627-5p	Ctsb	cathepsin B
Details	43	56	mmu-miR-7044-5p	Ctsb	cathepsin B
Details	44	55	mmu-miR-3473a	Ctsb	cathepsin B
Details	45	55	mmu-miR-742-3p	Ctsb	cathepsin B
Details	46	54	mmu-miR-7665-3p	Ctsb	cathepsin B
Details	47	54	mmu-miR-6930-3p	Ctsb	cathepsin B
Details	48	53	mmu-miR-3078-3p	Ctsb	cathepsin B
Details	49	52	mmu-miR-7035-5p	Ctsb	cathepsin B
Details	50	52	mmu-miR-3099-5p	Ctsb	cathepsin B

## Sheet: miRWalk
mirnaid	refseqid	genesymbol	duplex	start	end	bindingp	energy	seed	accessibility	au	phylopstem	phylopflank	me	number_of_pairings	binding_region_length	longest_consecutive_pairings	position	validated	TargetScan	miRDB
mmu-let-7g-5p	NM_007798	Ctsb	TGAGGTAGTAGTTTGTACAGTT#CTGTAACTGCTCACACCTCGG#((((((((((((...(((((..#)))))))))))...)))))).	2051	2072	0.923077	-17.4	1	0.0138717	0.5	-0.157814	0.0264457	-6.81899	17	21	11	3UTR		0	0
mmu-let-7g-3p	NM_007798	Ctsb	ACTGTACAGGCCACTGCCTTGC#GTCTGTGGCAGGCATTCGTCAATGGCCCAGTGCAGTT#(((((((.(((((.((((.(((#.)))))))........)))))..))))))).	1580	1617	0.923077	-23.2	1	0.00678122	0.441	-0.193011	-0.203748	-7.10805	19	31	7	3UTR		0	0
mmu-let-7g-3p	NM_007798	Ctsb	ACTGTACAGGCCACTGCCTTGC#GCTGAGGCAGTGGGATCACCATTAAATTCAAGGCTACATAGACTTGCAGGCCAACCTGAGCTACAGTTACAGTG#((((((((((((((((((((((#)).)))))))))).............................)))).....................)))))).	4329	4403	0.846154	-21.5	1	0.00965225	0.471	0.137799	0.00280652	-3.93757	22	74	10	3UTR		0	0
mmu-let-7i-5p	NM_007798	Ctsb	TGAGGTAGTAGTTTGTGCTGTT#GACAGCATTCATGCTGCCCAG#((.(((((((....((((((((#))))))))...))))))))).	3061	3082	0.923077	-21.8	0	0.000109196	0.515	-0.0966855	0.146506	-13.8127	17	21	9	3UTR		0	0
mmu-let-7i-5p	NM_007798	Ctsb	TGAGGTAGTAGTTTGTGCTGTT#CAGGGCGTCGACTCCTGCTTCC#.(((((((.(((((((.(((..#))).)))..)))).))))))).	4420	4442	0.923077	-18.1	1	0.00354764	0.426	-0.219418	0.0400042	-4.84971	17	22	7	3UTR		0	0
mmu-let-7i-3p	NM_007798	Ctsb	CTGCGCAAGCTACTGCCTTGCT#GCGGAGGGCGGAGCTGCGCGGG#((((((.((((.(((((((.(.#.).))))))))))))))))).	1	23	0.846154	-30.1	0	2.19673e-06	0.308	0	0	-8.82806	18	21	17	5UTR		0	0
mmu-let-7i-3p	NM_007798	Ctsb	CTGCGCAAGCTACTGCCTTGCT#AGTGGGGGCCAAAGCTTGCGCAC#.((((((((((....(((((((#))))))).....)))))))))).	2183	2206	0.923077	-25	1	7.99866e-05	0.5	-0.0283626	0.0718579	-10.0215	17	23	10	3UTR		0	0
mmu-miR-15b-5p	NM_007798	Ctsb	TAGCAGCACATCATGGTTTACA#GTGAGCCACTATGGGGTTGCTGG#(((((((.(((..((((((((.#))))))))..)))..))))))).	3716	3739	0.846154	-22.5	1	0.000663209	0.544	0	0	-10.8871	18	23	8	3UTR		0	0
mmu-miR-15b-5p	NM_007798	Ctsb	TAGCAGCACATCATGGTTTACA#TAAACCAATTCTCCCTCTGCTTGACATTGGCAGGGTGCACGGTTCTGTGCTGCA#..((((((((..((.((.(((.#.))).)).))..)))))))).	1931	1985	0.923077	-19.9	1	0.000190893	0.456	0.585488	0.276214	-11.864	15	21	8	3UTR		0	0
mmu-miR-23b-5p	NM_007798	Ctsb	GGGTTCCTGGCATGCTGATTT#GTCAGCATGCCAGGGCGTCGACTCC#(((((((((((((((((((..#)))))))))))))).....))))).	4410	4435	1	-29.8	1	0.00017555	0.441	-0.198574	0.0722314	-3.93757	19	25	14	3UTR		0	0
mmu-miR-23b-3p	NM_007798	Ctsb	ATCACATTGCCAGGGATTACC#GATGCCTGGCGAGTGC#..(((.((((((((.(((...#))).))))))))))).	2408	2424	1	-19.9	0	8.83633e-07	0.529	0.0896307	0.0875498	-7.59341	14	16	11	3UTR		0	0
mmu-miR-27b-5p	NM_007798	Ctsb	AGAGCTTAGCTGATTGGTGAAC#TTCCCATGTCGGCAATCAGAACTATATCAAAGAAGCTCTG#(((((((..(((((((.(((..#.))).))))))).............))))))).	2368	2408	0.846154	-20.3	1	0.0278001	0.529	-0.0593284	-0.0221364	-7.3076	17	33	7	3UTR		0	0
mmu-miR-27b-3p	NM_007798	Ctsb	TTCACAGTGGCTAAGTTCTGC#CAGAGGAGAGAACCACTGTGGC#.(((((((((((...(((((.#)))))...))..))))))))).	1067	1089	0.923077	-19	1	0.000242683	0.544	3.26882	3.17542	-6.67474	16	22	9	CDS		0	0
mmu-miR-29b-1-5p	NM_007798	Ctsb	GCTGGTTTCATATGGTGGTTTA#AGGCCACCATGACAATGTAGCCAA#..(((((.(((((((((((((.#))))))))))....))).))))).	4682	4706	0.923077	-20.2	0	0.0335734	0.529	0.177458	0.0293762	-7.27064	18	24	10	3UTR		0	0
mmu-miR-29b-1-5p	NM_007798	Ctsb	GCTGGTTTCATATGGTGGTTTA#AACCACAATGAAACTAGTC#(((((((((((...((((((..#)))))).))))))))))).	1840	1859	0.923077	-20.1	1	0.0153936	0.632	-0.154777	0.044454	-9.43035	17	19	11	3UTR		0	0
mmu-miR-29b-3p	NM_007798	Ctsb	TAGCACCATTTGAAATCAGTGTT#AACACTGGTTTTCAGATACACAGGGTGTC#..(((((((((((((((((((((#))))))))))).)))))......))))).	4651	4680	0.846154	-20.8	1	5.40171e-05	0.5	-0.134669	-0.000239825	-4.957	21	29	11	3UTR		0	0
mmu-miR-30a-5p	NM_007798	Ctsb	TGTAAACATCCTCGACTGGAAG#CCAGTGGAGGGTGC#......(((((((.(((((...#))))).))))))).	870	884	0.923077	-22	0	4.42342e-07	0.544	3.43529	2.93545	-16.4234	12	14	7	CDS		0	0
mmu-miR-30b-3p	NM_007798	Ctsb	CTGGGATGTGGATGTTTACGTC#CATCCGCATCCTGGG#((((((((((((((........#)))))))))))))).	965	980	0.923077	-23.4	1	6.45391e-06	0.412	3.23324	3.07395	-4.90607	14	15	14	CDS		0	0
mmu-miR-30b-3p	NM_007798	Ctsb	CTGGGATGTGGATGTTTACGTC#GACAGTGATCACAGTCTGCATCCTAGC#((((((((((((((((((((((#))).))))..))).)))))))))))).	1365	1392	0.923077	-22.6	1	0.0263616	0.456	-0.334806	-0.0506154	-3.93757	22	27	12	3UTR		0	0
mmu-miR-99a-3p	NM_007798	Ctsb	CAAGCTCGTTTCTATGGGTCT#GGCCCTGGCAGGGAATGAGGTA#..(.(((((((((..(((((.#))))).....))))))))).).	1200	1222	0.846154	-18.7	0	0.000433192	0.544	0.317733	0.0430016	-9.58131	15	22	9	3UTR		0	0
mmu-miR-99b-3p	NM_007798	Ctsb	CAAGCTCGTGTCTGTGGGTCCG#GACTTGCAGGCCAACCTGAGCTA#..((((((.(((((((((((..#))))))))))).....)))))).	4369	4392	0.923077	-21.1	1	0.000111911	0.529	0.252841	0.00553215	-6.01339	17	23	11	3UTR		0	0
mmu-miR-101a-5p	NM_007798	Ctsb	TCAGTTATCACAGTGCTGATGC#AGAGCTGTGAAGCTGGC#((((((.(((((((.((.....#)).))))))))))))).	754	771	0.923077	-16.5	0	0.000224856	0.485	2.74954	2.22287	-6.21671	15	17	13	CDS		0	0
mmu-miR-101a-3p	NM_007798	Ctsb	TACAGTACTGTGATAACTGAA#CAGTGATCACAGTCTGC#..(((.((((((((.((((..#)))).))))))))))).	1367	1384	0.923077	-19.6	0	0.000429017	0.426	-0.0878683	-0.1533	-7.59341	15	17	11	3UTR		0	0
mmu-miR-124-5p	NM_007798	Ctsb	CGTGTTCACAGCGGACCTTGAT#GTCATGGTTTGCTGTGTGACCGA#((.((((((((((((((.((((#)))).))))))))))).))))).	1812	1835	0.923077	-25.3	0	0.000171711	0.588	-0.132758	-0.14894	-5.49511	20	23	11	3UTR		0	0
mmu-miR-124-3p	NM_007798	Ctsb	TAAGGCACGCGGTGAATGCC#GCATTCATGCTGCCC#...((((.((.((((((((.#)))))))))))))).	3065	3080	0.846154	-19.2	0	5.45921e-05	0.529	0.0406	0.1148	-11.6529	14	15	14	3UTR		0	0
mmu-miR-125a-5p	NM_007798	Ctsb	TCCCTGAGACCCTTTAACCTGTGA#TCATAGTGAAGTACAGTTCAAAGGGAACAGGGAG#((((((...((((((...(((((.#.)))))...))))))..)))))).	2253	2287	0.846154	-22.3	0	0.000610995	0.559	-0.0513293	0.0115692	-9.08433	17	24	6	3UTR		0	0
mmu-miR-125a-3p	NM_007798	Ctsb	ACAGGTGAGGTTCTTGGGAGCC#GGTTCTCAAAACCGTACCTGTA#(((((((.((((.(((((((((#))))))))))))).))))))).	2034	2056	0.884615	-28.1	1	0.0617931	0.485	-0.0408898	-0.119187	-7.54034	20	22	13	3UTR		0	0
mmu-miR-125a-3p	NM_007798	Ctsb	ACAGGTGAGGTTCTTGGGAGCC#GGTTGCCTAGAGCCTCTCCA#...((.((((((((.((.((((#)))).)).)))))))).)).	4624	4644	0.846154	-26.1	0	0.00331309	0.5	-0.0526695	-0.0143493	-9.15095	16	20	8	3UTR		0	0
mmu-miR-125a-3p	NM_007798	Ctsb	ACAGGTGAGGTTCTTGGGAGCC#GGCTCCAGAGACCAAGCTCTGTG#((((((..((.((((.((((((#)))))).))))))..)).)))).	4261	4284	0.846154	-24.7	0	6.61038e-05	0.456	-0.0013622	0.0757587	-10.8527	18	23	6	3UTR		0	0
mmu-miR-125b-5p	NM_007798	Ctsb	TCCCTGAGACCCTAACTTGTGA#TTGGGGTCTTATTTGCTAAGGGAA#(((((((((((((((.......#))))))))))........))))).	3576	3600	0.846154	-20.2	1	0.00100475	0.574	0.0187143	0.0641322	-4.17062	15	24	10	3UTR		0	0
mmu-miR-125b-2-3p	NM_007798	Ctsb	ACAAGTCAGGTTCTTGGGACCT#GGTTTGAGGCAACCTGGCTTGG#.((((((((((((((.(((((.#))))).))).))))))))))).	2438	2460	1	-27.7	1	2.70916e-05	0.5	0.236287	0.0242568	-4.02637	19	22	11	3UTR		0	0
mmu-miR-127-5p	NM_007798	Ctsb	CTGAAGCTCAGAGGGCTCTGAT#CAGGGCCTTTTGATGATTCT#..(((.((((((((((((((..#))))))))))))).).))).	2865	2885	1	-22.2	0	0.0127836	0.544	0.114255	0.0399467	-6.85796	17	20	13	3UTR		0	0
mmu-miR-128-1-5p	NM_007798	Ctsb	CGGGGCCGTAGCACTGTCTGA#AGACAGTGTCTTATGTAGTCCAGGCCCA#..(((((...(((((((((..#))))))))).............))))).	3813	3841	0.846154	-22.8	0	0.0063109	0.559	0.256598	-0.0381241	-9.56953	14	28	9	3UTR		0	0
mmu-miR-128-1-5p	NM_007798	Ctsb	CGGGGCCGTAGCACTGTCTGA#TTGGCAGGGTGCACGGTTCTGT#(((((((((.(((((.(((((#)))).).)))))))))))))).	1957	1979	0.923077	-22.4	1	2.29992e-05	0.456	-0.548951	0.40697	-5.41313	19	22	14	3UTR		0	0
mmu-miR-128-3p	NM_007798	Ctsb	TCACAGTGAACCGGTCTCTTT#GGAGGGGCTGGTTTCTCTGGAA#((.(((.((((((((((((((#))))))))))))))..))))).	2339	2361	1	-22.3	0	9.06509e-05	0.426	-0.286966	-0.0152855	-7.0388	19	22	14	3UTR		0	0
mmu-miR-128-3p	NM_007798	Ctsb	TCACAGTGAACCGGTCTCTTT#GGAGGGTGCCTTCACTGTGT#.(((((((((..(((((((((#)))))).)))))))))))).	875	895	1	-19.9	1	0.000260701	0.559	4.15882	2.80153	-9.9649	18	20	12	CDS		0	0
mmu-miR-130a-5p	NM_007798	Ctsb	GCTCTTTTCACATTGTGCTACT#GTGGTATCCAGTGTGGGGACGGCT#(((.(((((((((((((((((.#))))))..))))))))))).))).	553	577	0.846154	-21.7	0	1.2955e-06	0.441	2.80915	2.84966	-6.9696	20	24	11	CDS		0	0
mmu-miR-130a-5p	NM_007798	Ctsb	GCTCTTTTCACATTGTGCTACT#GCATAGCCAGTGAAGATGAGCT#(((((((((((.((((((....#))))))...))))))).)))).	2578	2600	0.846154	-19.5	1	0.00539373	0.515	-0.21	-0.216973	-7.28438	17	22	7	3UTR		0	0
mmu-miR-130a-5p	NM_007798	Ctsb	GCTCTTTTCACATTGTGCTACT#AGCGTGTCTAACAGTGTGAAGGAGA#.(((.(((((((((((......#.)))))))))))))).	819	844	0.923077	-17.2	0	0.00348591	0.544	1.2108	3.03634	-7.91236	14	16	14	CDS		0	0
mmu-miR-9-5p	NM_007798	Ctsb	TCTTTGGTTATCTAGCTGTATGA#ACAGATTAGAGACCAGGGC#.((((((((.(((((((((....#)))).))))))))))))).	419	438	0.961538	-17	1	0.00503112	0.412	3.11087	3.41834	-5.03583	17	19	13	CDS		0	0
mmu-miR-132-3p	NM_007798	Ctsb	TAACAGTCTACAGCCATGGTCG#GGCCTGGTTTCAGGTGGAGTCTACAATTCTCATGTAGGCTGC#...(((((((((((((.((((.#))))))))........................))))))))).	624	666	0.826923	-21.3	0	0.000317257	0.485	3.11161	3.49731	-6.51454	17	42	9	CDS		0	0
mmu-miR-133a-3p	NM_007798	Ctsb	TTTGGTCCCCTTCAACCAGCTG#CAGCAGGCTTAAGAGGGGAGCAGAC#((((.(((((((...((.((((#)))).)).....))))))).)))).	4116	4141	0.846154	-22.8	0	0.00126076	0.485	0.106749	0.0169159	-10.938	17	25	7	3UTR		0	0
mmu-miR-133a-3p	NM_007798	Ctsb	TTTGGTCCCCTTCAACCAGCTG#CGGACTGCCATCTTCTTAGAGGTCATTTCCCTGGAGTGGGGGCCAAAG#((((((((((.....((((...#.))))...)))))))))).	2149	2197	0.923077	-22.6	1	7.54777e-07	0.515	-0.0283626	0.0201818	-12.9906	14	19	10	3UTR		0	0
mmu-miR-134-5p	NM_007798	Ctsb	TGTGACTGGTTGACCAGAGGGG#CCCCCTGGTTTCCTGTCACC#.(((((.((..((((((.((((#)))))))))).)).))))).	2005	2025	1	-26.7	0	0.059822	0.515	-0.0513293	-0.0956979	-9.40429	17	20	10	3UTR		0	0
mmu-miR-134-5p	NM_007798	Ctsb	TGTGACTGGTTGACCAGAGGGG#TCCCTCTGGAGCATGGAGCT#.((..(..(((..(((((((((#))))))))))))..)..)).	590	610	0.846154	-20.7	0	7.51406e-05	0.485	2.23265	2.97992	-19.4376	15	20	12	CDS		0	0
mmu-miR-134-3p	NM_007798	Ctsb	CTGTGGGCCACCTAGTCACC#GGTGATATGATGGGTGGCCACGCC#..((((((((((((((((((#))))))....))))))))).))).	942	966	0.923077	-27.6	1	4.65404e-07	0.426	2.97972	3.54263	-4.957	18	24	9	CDS		0	0
mmu-miR-134-3p	NM_007798	Ctsb	CTGTGGGCCACCTAGTCACC#TGGCTTGGTGGCTGCAGG#((((.(((((((.(((((..#))))).))))))))))).	63	81	0.923077	-23.2	0	5.53342e-06	0.294	-0.086645	-0.032577	-9.34574	16	18	11	5UTR		0	0
mmu-miR-134-3p	NM_007798	Ctsb	CTGTGGGCCACCTAGTCACC#GTGGCACTGTCCTGGGTGGACCCAAACTGCCAGG#(((((((((((((((((((.#))))).......))))))).))))......))).	304	338	1	-22.8	1	7.64748e-06	0.412	2.82051	2.2797	-3.93757	19	34	7	CDS		0	0
mmu-miR-135a-1-3p	NM_007798	Ctsb	TATAGGGATTGGAGCCGTGGCG#TGTCAATGGCTCCCGTCCCC#....(((((.((((((((((((#))))).))))))).))))).	698	718	0.923077	-26.6	0	0.00788317	0.382	3.5198	2.61158	-10.7891	17	20	7	CDS		0	0
mmu-miR-135a-1-3p	NM_007798	Ctsb	TATAGGGATTGGAGCCGTGGCG#GTTAGGGCTCCAGAGACCAAGCTCTGTGG#(((((((.((((((((.((((.#)))).))))))))........))))))).	4256	4285	0.923077	-23.5	1	6.70039e-05	0.441	-0.0013622	0.0598856	-6.25121	19	29	8	3UTR		0	0
mmu-miR-136-3p	NM_007798	Ctsb	ATCATCGTCTCAAATGAGTCTT#AGATAGATTTGGGCGATGGC#.((((((((.(((((..((((.#))))..))))))))))))).	3020	3040	0.846154	-18.6	1	1.27513e-05	0.5	0.102706	-0.00875722	-5.26888	17	20	13	3UTR		0	0
mmu-miR-137-5p	NM_007798	Ctsb	ACGGGTATTCTTGGGTGGATAAT#GCCCAGGAAACCCGTT#((((((.(((((((((.......#))))))))))))))).	2638	2654	1	-23.4	0	0.000608391	0.471	-0.0443862	-0.150945	-5.48126	15	16	15	3UTR		0	0
mmu-miR-137-5p	NM_007798	Ctsb	ACGGGTATTCTTGGGTGGATAAT#TCCACCCGCTGTCGGATGACCTGA#.(((((..(((((((((((....#)))))))).....)))..))))).	196	220	1	-22.9	0	0.000393624	0.574	1.27701	1.95702	-7.65065	16	24	8	CDS		0	0
mmu-miR-138-5p	NM_007798	Ctsb	AGCTGGTGTTGTGAATCAGGCCG#CGGTTTGAGGCAACCTGGCTT#((((((.(((((...((((((((#)))))))).))))))))))).	2437	2458	1	-22.2	0	0.000124193	0.5	-0.0509232	0.151409	-8.36268	19	21	11	3UTR		0	0
mmu-miR-138-5p	NM_007798	Ctsb	AGCTGGTGTTGTGAATCAGGCCG#CTTGGTTCAGTGCCCAGCA#.(((((.((..(((((((((...#)))))))))..))))))).	3412	3431	0.923077	-21.5	0	0.00128728	0.529	-0.0583706	-0.113271	-9.40429	16	19	9	3UTR		0	0
mmu-miR-138-5p	NM_007798	Ctsb	AGCTGGTGTTGTGAATCAGGCCG#GGTGCTGAGCCATCTCTCCAGCC#.(((((.(..(((..(((((((.#))).))))..)))..).))))).	3772	3795	0.846154	-21.5	0	0.0151864	0.5	0	0.0244842	-9.2282	16	23	5	3UTR		0	0
mmu-miR-138-2-3p	NM_007798	Ctsb	GCTATTTCACGACACCAGGGT#GCTCTGTGGACAACAGTGGGGTGGCT#((((((((((....(((((((#)))))).).......)))))))))).	4276	4302	0.846154	-18.7	1	0.00126946	0.456	0.261586	0.0770414	-12.2551	17	26	10	3UTR		0	0
mmu-miR-140-5p	NM_007798	Ctsb	CAGTGGTTTTACCCTATGGTAG#ACTATGGGGTTGCTGGGAATTGAACTTAGGACCTCTGG#(((.((((((((((((((((..#)))))))))).................)))))).))).	3723	3761	0.846154	-21.4	0	1.10436e-05	0.485	0	0.0218466	-6.9696	19	38	10	3UTR		0	0
mmu-miR-140-5p	NM_007798	Ctsb	CAGTGGTTTTACCCTATGGTAG#TCAGAGGAGAGAACCACTGT#((((((((((..(((.(((...#))).)))..)))))))))).	1066	1086	0.961538	-19.6	1	0.000343153	0.588	2.99636	3.26495	-10.3422	16	20	10	CDS		0	0
mmu-miR-140-3p	NM_007798	Ctsb	TACCACAGGGTAGAACCACGG#CGTGGAGGTGTCTGCTGAAGACCTGCTTACTTGCTGTGGTAT#((((((((((((((.(((((.#))))).....)))))).................)))))))).	518	560	1	-21.6	1	0.00502021	0.441	3.1075	3.06416	-4.67302	19	42	8	CDS		0	0
mmu-miR-140-3p	NM_007798	Ctsb	TACCACAGGGTAGAACCACGG#TGTGGCACTGTCCTGGGTGG#((((.((((((((..(((((.#)))))..)))))))))))).	303	323	0.923077	-21.1	0	9.63348e-05	0.441	2.31591	1.91956	-9.6489	17	20	12	CDS		0	0
mmu-miR-141-5p	NM_007798	Ctsb	CATCTTCCAGTGCAGTGTTGGA#GCGCTGCGCTCGGTGAGTGCAGGATCCAGCATCCAGGATGT#((((((((((((((((((....#)))))))))).)).....................)))))).	92	133	0.923077	-19.8	1	8.5601e-05	0.426	0.496938	0.395409	-3.93757	18	41	10	5UTR		0	0
mmu-miR-141-5p	NM_007798	Ctsb	CATCTTCCAGTGCAGTGTTGGA#TCCCCCATGCACTGGAGA#....((((((((((.((..(((#)))..)))))))))))).	713	731	0.923077	-19.6	0	0.000308721	0.426	2.21885	3.04251	-10.282	15	18	12	CDS		0	0
mmu-miR-142a-5p	NM_007798	Ctsb	CATAAAGTAGAAAGCACTACT#GTAGTGCCTGCTGTTGTGG#((((((((((...(((((((.#)))))))))))).))))).	1415	1434	0.846154	-18.7	1	0.000618874	0.412	-0.0978334	-0.534162	-11.3983	17	19	12	3UTR		0	0
mmu-miR-145a-5p	NM_007798	Ctsb	GTCCAGTTTTCCCAGGAATCCCT#GGGGTTGCTGGGAATTGAACTTAGGACC#(((((((((((((((.((((((.#)))))).))))))...)))))..)))).	3728	3756	0.923077	-29.8	1	0.000426846	0.485	0	0.0188173	-4.17062	21	28	6	3UTR		0	0
mmu-miR-146a-5p	NM_007798	Ctsb	TGAGAACTGAATTCCATGGGTT#GGCCCAGTGCAGTTCTCT#.((((((((.......((((((#))))))...)))))))).	1603	1621	0.923077	-18.7	1	0.00342704	0.471	0.319277	-0.304751	-14.3219	14	18	8	3UTR		0	0
mmu-miR-146a-3p	NM_007798	Ctsb	CCTGTGAAATTCAGTTCTTCAG#TGAAGAGCTGTACTGGTTTTATAGA#.((((((((((((((((((((.#))))))))))....)))))))))).	1751	1776	0.923077	-21.3	1	0.0101239	0.603	-0.236632	-0.107442	-3.79332	20	25	10	3UTR		0	0
mmu-miR-146a-3p	NM_007798	Ctsb	CCTGTGAAATTCAGTTCTTCAG#CTGGGTTACTGGATTTCATGGA#.((((((((((((((..(((((#)))))..)))))))))))))).	2220	2242	1	-21.2	1	0.0023948	0.676	-0.0587869	-0.0620302	-4.02637	19	22	14	3UTR		0	0
mmu-miR-149-5p	NM_007798	Ctsb	TCTGGCTCCGTGTCTTCACTCCC#GGAGGGCGGAGCTGCGCGGGTACTTAGGAGTGCACGGGAGAGGCCAGGA#((((((((((((....((((((.#.)))))))))))....))))))).	3	52	1	-26.1	1	0.000697867	0.324	0	0	-7.05204	18	24	11	5UTR		0	0
mmu-miR-149-3p	NM_007798	Ctsb	GAGGGAGGGACGGGGGCGGTGC#GCACCATGTCAATGGCTCCCGTCCCCCATGCACTGGAGAAGGAGATACTCCCA#..((((((((((((((((((((#))))).........))))))))))).......................)))).	692	745	0.923077	-33.5	1	0.000133756	0.412	3.02212	2.45759	-4.957	20	53	11	CDS		0	1
mmu-miR-149-3p	NM_007798	Ctsb	GAGGGAGGGACGGGGGCGGTGC#CTCCCTTCCTCCCTCCCTCCCTCC#((((((((((.(((((.((.(.#).))...))))).)))))))))).	3876	3900	1	-31.8	1	0.260181	0.456	-0.0103407	0.0335906	-6.76235	18	24	10	3UTR		0	1
mmu-miR-149-3p	NM_007798	Ctsb	GAGGGAGGGACGGGGGCGGTGC#CACATGCCCACCTGCAACTCCCTCCCTA#.((((((((((((((((((((.#))).))))).)).)....))))))))).	2546	2574	1	-30.4	1	0.186553	0.456	0.0340629	-0.15258	-3.79332	20	28	9	3UTR		0	1
mmu-miR-150-3p	NM_007798	Ctsb	CTGGTACAGGCCTGGGGGATAG#CTATCCCTCTGGAGCATGGAGCTTCTGGACAAAAAAAGGCCTGGTTTCAGG#((((..((((((((((((((((#)))))))))...........................)))))))...)))).	587	638	0.846154	-28	0	3.29518e-05	0.529	2.94529	3.04421	-9.95757	20	51	9	CDS		0	0
mmu-miR-150-3p	NM_007798	Ctsb	CTGGTACAGGCCTGGGGGATAG#CTTCTGGGTCTGTGGCAGG#(((.((((((((((((((....#)))))))))))))).))).	1573	1592	0.923077	-26.6	0	8.01516e-07	0.456	-0.510674	-0.397925	-6.9696	17	19	14	3UTR		0	0
mmu-miR-150-3p	NM_007798	Ctsb	CTGGTACAGGCCTGGGGGATAG#CTCTCCCCCTGGTTTCCTGTCACCC#..((((((((((.((((((.((#)).)))))).))...))))).))).	2001	2026	0.923077	-24.9	1	0.0612747	0.515	-0.0677341	-0.163034	-6.24613	18	25	6	3UTR		0	0
mmu-miR-151-5p	NM_007798	Ctsb	TCGAGGAGCTCACAGTCTAGT#GGCTGTAATGGTGGCTATCCCTCTGGAGCATGGAGCTTCTGGAC#((.((((((((.((((((((.#.))))).).)))))))))).)).	573	617	0.846154	-21.2	0	0.00161514	0.5	4.63688	2.87781	-8.84192	18	23	10	CDS		0	0
mmu-miR-151-3p	NM_007798	Ctsb	CTAGACTGAGGCTCCTTGAGG#TTCAAAGGGAACAGGGAGCCTCACTCA#...((.((((((((((((...#.)))))))))))).)).	2269	2296	1	-24.9	0	0.000275915	0.529	0.0321878	-0.0471537	-8.4155	14	17	12	3UTR		0	0
mmu-miR-151-3p	NM_007798	Ctsb	CTAGACTGAGGCTCCTTGAGG#TTTCAGGGGGTTAGAGTCTGT#.((((((..((((((((((((#))))))))))))..)))))).	3605	3626	0.923077	-22.8	1	0.000164887	0.574	0.0713227	0.0524137	-7.16335	18	21	12	3UTR		0	0
mmu-miR-152-5p	NM_007798	Ctsb	TAGGTTCTGTGATACACTCCGACT#AGTTGGCCTCAGGTATCTTGTCCTACAGTCAGAGTGGTTGCCTAGAGCCTC#.((((((((.((..(((((.((((#.)))).)))))..).).)))))))).	4589	4640	0.846154	-23.1	1	4.81998e-05	0.515	-0.108787	0.0228483	-7.1818	19	26	8	3UTR		0	0
mmu-miR-153-5p	NM_007798	Ctsb	GTCATTTTTGTGACGTTGCAGCT#AGTTGTAGCTTCCAGAAAGGATG#(((.((((((.((.(((((((((#))))))))).)))))))).))).	3929	3952	0.923077	-18.6	0	0.00361954	0.559	0.256598	0.0815308	-10.6512	20	23	9	3UTR		0	0
mmu-miR-154-5p	NM_007798	Ctsb	TAGGTTATCCGTGTTGCCTTCG#GAGGGCGGAGCTGCGCGGGTACTTAG#((((.((((((((((((((((.#))))))).....))))))))))))).	4	30	0.846154	-24.8	0	6.75276e-06	0.288	0	0	-8.05661	20	26	13	5UTR		0	0
mmu-miR-155-3p	NM_007798	Ctsb	CTCCTACCTGTTAGCATTAAC#GTGTCTAACAGTGTGAAGGAGA#(((((((((((((((((....#))).))))))).))..))))).	822	844	0.846154	-18.2	1	0.00348591	0.544	1.33337	2.87313	-3.93757	17	22	7	CDS		0	0
mmu-miR-155-3p	NM_007798	Ctsb	CTCCTACCTGTTAGCATTAAC#TGACAGGTAGCTGAGG#(((((((((((((........#))))))))))..))).	4203	4219	0.846154	-16.8	1	0.000400276	0.544	-0.206591	0.0528309	-5.76291	13	16	10	3UTR		0	0
mmu-miR-10b-5p	NM_007798	Ctsb	TACCCTGTAGAACCGAATTTGTG#CAGAAAGGATGAACATTAAAACCTTCGGTTTCAGCGGGGTGG#((((((((.((((((((......#.))))))))..)))))))).	3941	3983	1	-22	1	8.9084e-05	0.559	0.256777	0.0847374	-4.99396	16	20	8	3UTR		0	0
mmu-miR-129-1-3p	NM_007798	Ctsb	AAGCCCTTACCCCAAAAAGTAT#TGGAGTGGGGGCC#..((((((((.(((........#))).)))))))).	2180	2193	0.923077	-18.1	1	3.50543e-06	0.515	0.0452369	-0.0127031	-8.75027	11	13	8	3UTR		0	1
mmu-miR-181a-5p	NM_007798	Ctsb	AACATTCAACGCTGTCGGTGAGT#CTCACTCATCAGCGTTGT#......((((((((..((((((.#))))).)..)))))))).	2288	2306	0.846154	-20.7	0	0.00477505	0.515	0.217491	-0.141893	-16.5351	14	18	8	3UTR	MIRT014267	0	0
mmu-miR-181a-5p	NM_007798	Ctsb	AACATTCAACGCTGTCGGTGAGT#ACTGGCTGGCAGCC#..........(((((((((.(((#))).))))))))).	1006	1020	0.923077	-19.1	0	7.06742e-06	0.471	3.87179	3.76168	-21.7228	12	14	9	CDS	MIRT014267	0	0
mmu-miR-181a-2-3p	NM_007798	Ctsb	ACCACCGACCGTTGACTGTACC#GGCCGAGTCAACGTGGAGGTGT#..((((..(((((((((...((#))...)))))))).)..)))).	507	529	0.846154	-21.6	0	0.000119991	0.456	2.15196	2.991	-8.81432	15	22	8	CDS		0	0
mmu-miR-181a-2-3p	NM_007798	Ctsb	ACCACCGACCGTTGACTGTACC#GGTTTCAGCGGGGTGGTA#((((((..(((((((....(((#))).))))))))))))).	3967	3985	1	-20	0	8.63987e-05	0.559	-0.0673284	0.132838	-8.02794	16	18	13	3UTR		0	0
mmu-miR-182-5p	NM_007798	Ctsb	TTTGGCAATGGTAGAACTCACACCG#TGTTGTGGCTCTGCCTGCCAT#..(((((..((((((.(.((((.((#)).))))).))))))))))).	1426	1447	0.846154	-19.5	0	4.37163e-06	0.382	0.115705	-0.49658	-8.56007	18	21	11	3UTR		0	0
mmu-miR-182-3p	NM_007798	Ctsb	GTGGTTCTAGACTTGCCAACT#TGGCGAGTGCTAGAAGTG#..(.((((((((((((((...#)))))))).)))))).).	2414	2432	0.923077	-20.4	0	0.000632477	0.471	0.157838	0.135976	-7.98902	15	18	8	3UTR		0	0
mmu-miR-182-3p	NM_007798	Ctsb	GTGGTTCTAGACTTGCCAACT#TTGGCAAGATTTGGACGACT#((.(.((((((((((((((..#)))))))).))))))).)).	1271	1291	0.923077	-19.7	0	0.00694142	0.5	0.540134	0.157064	-9.61415	17	20	8	3UTR		0	0
mmu-miR-182-3p	NM_007798	Ctsb	GTGGTTCTAGACTTGCCAACT#TGGCAGGCTGGACGCA#(((..(((((.(((((((...#))))))))))))))).	249	265	0.923077	-19.3	0	0.00646446	0.603	3.37397	2.25119	-13.9134	15	16	15	CDS		0	0
mmu-miR-183-5p	NM_007798	Ctsb	TATGGCACTGGTAGAATTCACT#GTGGCTCTGCCTGCCATAC#(((((((..((((((..((((.#)))).))))))))))))).	1430	1449	0.923077	-20.5	1	0.00435219	0.382	-0.86413	-0.402623	-7.54065	17	19	13	3UTR		1	0
mmu-miR-183-5p	NM_007798	Ctsb	TATGGCACTGGTAGAATTCACT#TGGCACTGACCAGTGCCC#...(((((((((..........#.))))))))).	163	181	0.923077	-18	0	1.03908e-06	0.426	0.787843	1.08826	-9.62901	9	11	9	CDS		1	0
mmu-miR-183-3p	NM_007798	Ctsb	GTGAATTACCGAAGGGCCATAA#GGCCTTTTGATGATTCT#..((((((.(((((((((....#))))))))).)))))).	2868	2885	0.923077	-20.6	1	0.0127836	0.544	0.0602122	0.0118358	-6.01339	15	17	9	3UTR		0	0
mmu-miR-184-3p	NM_007798	Ctsb	TGGACGGAGAACTGATAAGGGT#GCCCAGTGCAGTTCTCTGG#....((((((((((....((((#))))....)))))))))).	1604	1623	0.974359	-22.3	0	2.4968e-05	0.456	0.128232	-0.339202	-10.5151	14	19	10	3UTR		0	0
mmu-miR-184-3p	NM_007798	Ctsb	TGGACGGAGAACTGATAAGGGT#GCCGTTGTGTGTTCTTTGTGTG#.(.(((((((((..((((.(((#))).))))..))))))))).).	2928	2950	0.846154	-19	0	0.000103451	0.515	-0.224528	0.064135	-7.49683	17	22	9	3UTR		0	0
mmu-miR-185-5p	NM_007798	Ctsb	TGGAGAGAAAGGCAGTTCCTGA#TTAGGACCTCTGGAAGAACACTCAGGTGCTGAGCCATCTCTCCAG#((((((((..((((((.(((((#.))))).)))..))).)))))))).	3748	3793	1	-26.8	1	0.00213854	0.485	0	0.0284685	-6.23647	19	25	8	3UTR		0	1
mmu-miR-185-3p	NM_007798	Ctsb	AGGGGCTGGCTTTCCTCTGGT#ACCAGAGGAAGGTAGCA#....(((.(((((((((((((#)))))))))))))))).	3250	3267	1	-25.5	0	0.007281	0.603	0.239237	-0.0705358	-11.8602	16	17	16	3UTR		0	0
mmu-miR-185-3p	NM_007798	Ctsb	AGGGGCTGGCTTTCCTCTGGT#CAGAGGCAAGCCGATCTCTG#(((((.((((((.((((((..#)))))).)))))).))))).	2777	2797	1	-24.6	0	0.00104799	0.5	0.112512	0.0876696	-7.12766	17	20	6	3UTR		0	0
mmu-miR-185-3p	NM_007798	Ctsb	AGGGGCTGGCTTTCCTCTGGT#TCAGGGGGTTAGAGTCTGTCCCC#.(((((.(((((((((((((.#))))))))...))))).))))).	3607	3630	1	-24.5	0	0.00547258	0.574	0.117285	0.0507522	-5.33701	18	23	8	3UTR		0	0
mmu-miR-186-5p	NM_007798	Ctsb	CAAAGAATTCTCCTTTTGGGCT#GGCTTAAGAGGGGAGC#.......(((((((((((((((#))))))))))))))).	4121	4137	0.923077	-19.4	0	0.000717821	0.515	0.0841493	0.0343924	-17.1102	15	16	15	3UTR		0	0
mmu-miR-186-3p	NM_007798	Ctsb	GCCCTAAGGTGAATTTTTTGGG#TCCATAACCAGATTCTCCTGTGGGTG#((((..(((.(((((...(((.#.)))))))).)))..)))).	2690	2716	0.923077	-19.1	0	0.000545054	0.515	-0.206513	0.0562901	-11.4331	15	20	8	3UTR		0	0
mmu-miR-187-5p	NM_007798	Ctsb	AGGCTACAACACAGGACCCGGG#GTGCCTGCTGTTGTGGCTC#.((((((((((((((((.....#)).)))).)))))))))).	1418	1437	1	-21.7	1	5.40504e-06	0.397	-0.180085	-0.548256	-3.79332	16	19	10	3UTR		0	1
mmu-miR-188-5p	NM_007798	Ctsb	CATCCCTTGCATGGTGGAGGG#CCCTCCACCTCCCACATGCTGGGATT#.(((((..(((((((((((((#)))))))))......)))).))))).	3894	3920	0.923077	-28.3	0	2.18402e-05	0.456	0.0755986	0.0387214	-7.65065	18	26	9	3UTR		0	0
mmu-miR-188-5p	NM_007798	Ctsb	CATCCCTTGCATGGTGGAGGG#CCTTCCACCCGCTGTCGGATGA#(((((...((..(((((((((#))))))))).))....))))).	193	215	1	-24.2	0	0.00113021	0.544	0.325319	1.67696	-15.8674	16	22	9	CDS		0	0
mmu-miR-188-3p	NM_007798	Ctsb	CTCCCACATGCAGGGTTTGCA#GCAAGCCGATCTCTGGGAGT#((((((.......(((((((.#)))))))......)))))).	2782	2802	0.923077	-21.1	0	0.000217224	0.471	0.0788909	0.0674037	-17.5545	13	20	7	3UTR		0	0
mmu-miR-188-3p	NM_007798	Ctsb	CTCCCACATGCAGGGTTTGCA#TGCCATCTTCTTAGAGGTCATTTCCCTGGAGTGGGGGC#(((((((.(.(((((......#.))))).)))))))).	2154	2192	0.961538	-22	1	3.32552e-06	0.5	-0.130373	-0.00017546	-7.72676	13	16	8	3UTR		0	0
mmu-miR-24-1-5p	NM_007798	Ctsb	GTGCCTACTGAGCTGATATCAGT#TGGTATCCAGTGTGGGGACG#((.(((((...((((((((((..#))))))).)))))))).)).	554	574	0.807692	-19.1	0	9.52934e-06	0.456	1.34846	3.06304	-10.6188	17	20	8	CDS		0	0
mmu-miR-24-1-5p	NM_007798	Ctsb	GTGCCTACTGAGCTGATATCAGT#GCTCCTGCGGCTCTTGTTGGGCATT#((((((((.((((((........#.))))))..)).)))))).	436	461	0.923077	-18.4	1	1.92049e-05	0.441	4.55848	3.46915	-5.22701	14	19	6	CDS		0	0
mmu-miR-24-3p	NM_007798	Ctsb	TGGCTCAGTTCAGCAGGAACAG#CCTGCTGGCACTGACCAG#(((.(((((((((((((.....#)))))))).)))))))).	158	176	0.846154	-24	0	1.53742e-06	0.426	1.31126	0.943379	-6.9696	16	18	8	CDS		0	0
mmu-miR-24-3p	NM_007798	Ctsb	TGGCTCAGTTCAGCAGGAACAG#TGGACCACTGAACTGGCCGA#((((.((((((((..((..((.#))..)).)))))))))))).	4068	4088	0.897436	-21.6	0	4.08549e-05	0.5	-0.179334	-0.196489	-9.6489	16	20	12	3UTR		0	0
mmu-miR-24-3p	NM_007798	Ctsb	TGGCTCAGTTCAGCAGGAACAG#GGACCTCTGGAAGAACACTCAGGTGCTGAGCCAT#(((((((((((((.(((..(..#)..)))))))..............))))))))).	3751	3785	0.846154	-21.6	1	1.01633e-05	0.5	0	0.0340362	-4.79441	17	34	9	3UTR		0	0
mmu-miR-191-3p	NM_007798	Ctsb	GCTGCACTTGGATTTCGTTCCC#GGAGAAGGAGATACTCCCAGGTGCAACA#(.((((((((((((((.(((((#)).))).)))))....))))))))).).	726	754	1	-23.1	1	0.00140567	0.426	2.51383	2.86106	-5.10125	20	28	9	CDS		0	0
mmu-miR-193a-5p	NM_007798	Ctsb	TGGGTCTTTGCGGGCAAGATGA#CATATTGTCCAAGCAAGACCCT#.(((((.((((((((((.(((.#))).))))))..))))))))).	3392	3414	0.846154	-22.9	0	0.000281406	0.529	-0.183075	-0.0413125	-5.33701	18	22	9	3UTR		0	0
mmu-miR-193a-5p	NM_007798	Ctsb	TGGGTCTTTGCGGGCAAGATGA#TCTTTCTTGCCTGCTGGCACTGACCAGTGCCCAT#(((((((..((((((((((.((#))..)))))))))).))...........))))).	149	183	0.846154	-22.4	1	0.00219321	0.426	1.34741	0.835075	-7.3076	19	34	10	CDS		0	0
mmu-miR-193a-5p	NM_007798	Ctsb	TGGGTCTTTGCGGGCAAGATGA#CATCCCAGCATCCGAGGACCCAA#((((((((((.((((..((((.#))))...)).)))))))))))).	1465	1488	1	-21.7	1	0.00124641	0.412	-0.485618	-0.527899	-6.9954	18	23	12	3UTR		0	0
mmu-miR-193a-3p	NM_007798	Ctsb	AACTGGCCTACAAAGTCCCAGT#CTGGGAGTTTGAGGCCAGA#..(((((((.((((.((((((.#)))))).))))))))))).	2794	2813	1	-30.3	1	0.000125823	0.485	0.235789	-0.00516149	-6.93496	17	19	11	3UTR		0	0
mmu-miR-194-5p	NM_007798	Ctsb	TGTAACAGCAACTCCATGTGGA#CCACTATGGGGTTGCTGG#.....((((((((((((((((.#)))).)))))))))))).	3721	3739	1	-27.4	0	0.000663209	0.544	0	0	-13.6656	16	18	12	3UTR		0	1
mmu-miR-194-1-3p	NM_007798	Ctsb	CCAGTGGAGCTGCTGTTACTTC#GTAATGGTGGCTATCCCTCTGGA#((((.((((((((((((((...#))))))))))))...)).)))).	577	600	0.923077	-22.8	0	4.70349e-05	0.456	3.94284	2.95477	-8.05661	18	23	12	CDS		0	0
mmu-miR-195a-5p	NM_007798	Ctsb	TAGCAGCACAGAAATATTGGC#TTCTGTGCTGCA#..(((((((((((........#))))))))))).	1973	1985	1	-20.5	1	0.000190893	0.456	0.0502199	0.445336	-6.78234	11	12	11	3UTR		0	0
mmu-miR-195a-3p	NM_007798	Ctsb	CCAATATTGGCTGTGCTGCTCC#GGAGTAGAGAATGGAGTTCCCTACTGGCTGGCAGCCAACTCTTGGA#((((..((((((((((((((((#.)))))........)))..))))))))...)))).	984	1030	0.846154	-22.5	0	6.38926e-05	0.5	3.26128	3.46978	-9.95757	20	35	8	CDS		0	0
mmu-miR-199a-5p	NM_007798	Ctsb	CCCAGTGTTCAGACTACCTGTTC#GTTCACAAAATGACAGGTAGCTGAGGCACTGT#..((((((((((.(((((((((.#.)))))))))))))).))))).	4193	4225	1	-27.5	1	9.42238e-05	0.559	-0.126131	0.065337	-6.24613	19	22	14	3UTR		0	0
mmu-miR-199a-3p	NM_007798	Ctsb	ACAGTAGTCTGCACATTGGTTA#TGAAGACCTGCTTACTTGCTGTGGTATCCAGTGTGGGGACGGCTGTA#(((((.((((.((((((((.((#.)).)))))))).)))).))))).	533	580	0.923077	-25.9	0	2.17439e-05	0.441	3.35841	2.80603	-8.66331	19	24	8	CDS		0	0
mmu-miR-200b-5p	NM_007798	Ctsb	CATCTTACTGGGCAGCATTGGA#TTCAAACAGGGCCTATGACAGACAGCATTCATGCTGCCCAGG#.......((((((((((.((((#.)))))))))))))).	3041	3083	0.923077	-23.4	0	0.000139615	0.529	0.083747	0.0566169	-17.1102	14	16	14	3UTR		0	0
mmu-miR-201-5p	NM_007798	Ctsb	TACTCAGTAAGGCATTGTTCTT#GGAGGGTGCCTTCACTGTGTT#.((.((((((((((((.(((..#))).)))))))).)))).)).	875	896	1	-20.5	0	0.000790544	0.544	2.39754	3.01404	-6.82535	17	21	8	CDS		0	0
mmu-miR-201-3p	NM_007798	Ctsb	TGAACAGTGCCTTTCTGTGTAGG#ACAGGTAGCTGAGGCACTGTTCT#.(((((((((((((((((.....#))))).....)))))))))))).	4205	4228	1	-24.3	1	0.000167429	0.529	-0.0118569	0.0311857	-3.79332	17	23	12	3UTR		0	0
mmu-miR-202-3p	NM_007798	Ctsb	AGAGGTATAGCGCATGGGAAGA#CTTCCCATGTCGGCAATCAGAACTATATCAAAGAAGCTCTGGATGCCTG#..(((((((((((((((((((.#)))))))))).........................)))....)))))).	2367	2416	1	-22	1	0.000110313	0.529	0.106519	-0.0954087	-4.957	19	49	10	3UTR		0	0
mmu-miR-202-3p	NM_007798	Ctsb	AGAGGTATAGCGCATGGGAAGA#TTTCCTGTGCTCAAGTCAAGAGCTGTCTTCC#.((((.(((((((((((((((.#))))))))))...........))))))))).	2717	2748	0.923077	-19.7	0	0.000147614	0.515	0.112512	0.0543288	-5.69428	19	31	10	3UTR		0	0
mmu-miR-203-5p	NM_007798	Ctsb	AGTGGTTCTTGACAGTTCAACA#GAGCTGTGAAGCTGGCTACTC#((((((((((.(((((((....#))))))).)))..))))))).	755	776	0.846154	-19.9	1	0.0130793	0.5	3.00988	2.4632	-6.76235	17	21	7	CDS		0	0
mmu-miR-203-5p	NM_007798	Ctsb	AGTGGTTCTTGACAGTTCAACA#GGAGAGAACCACTG#((((((((((..(.........#)..)))))))))).	1071	1085	0.923077	-17.6	1	0.000150532	0.588	2.35859	3.31769	-11.9345	11	14	10	CDS		0	0
mmu-miR-203-3p	NM_007798	Ctsb	GTGAAATGTTTAGGACCACTAG#TGGTGGTCCTTGATCCTTCT#..(((..(((.((((((((((.#)))))))))).)))..))).	132	152	0.846154	-19.6	0	0.00340843	0.426	2.05752	0.525199	-11.2264	16	20	10	CDS		0	0
mmu-miR-204-5p	NM_007798	Ctsb	TTCCCTTTGTCATCCTATGCCT#GGCAGGGAATGAGGTAGACAGGGGAGT#((((((((.(((((((.((((.#)))))))).))).).....))))))).	1206	1233	0.846154	-20.4	1	0.000585737	0.515	0.423398	0.0454546	-4.99396	19	27	8	3UTR		0	0
mmu-miR-204-3p	NM_007798	Ctsb	GCTGGGAAGGCAAAGGGACGT#TGTCCTTACCTGGCCTCCTCCTAGCC#(((((((((((..(((((((.#))))))).....))))..))))))).	1331	1357	0.846154	-24.3	1	0.00432996	0.441	0.248209	-0.130828	-8.57351	18	26	7	3UTR		0	0
mmu-miR-204-3p	NM_007798	Ctsb	GCTGGGAAGGCAAAGGGACGT#CCCGCCTTCCCATGTCGGCA#(((((((((((...(((....#)))))))))))).....)).	2362	2382	0.923077	-21.8	1	7.90961e-06	0.485	0.0160851	-0.0839076	-9.43035	14	20	12	3UTR		0	0
mmu-miR-205-5p	NM_007798	Ctsb	TCCTTCATTCCACCGGAGTCTG#GGCCCTGGCAGGGAATGAGGT#..(((((((((.((((.(((..#))).))))...))))))))).	1200	1221	0.923077	-21.2	1	0.000206806	0.544	0.437656	0.0405487	-8.3038	16	21	9	3UTR		0	0
mmu-miR-206-3p	NM_007798	Ctsb	TGGAATGTAAGGAAGTGTGTGG#TACACTTCCTACAGCGTGTCTAA#((((((((.((((((((((...#))))))))))...)))).)))).	807	830	0.923077	-18.8	1	0.000347352	0.544	0.835102	2.38452	-4.99396	18	23	10	CDS		0	0
mmu-miR-207	NM_007798	Ctsb	GCTTCTCCTGGCTCTCCTCCCTC#GCGGGTACTTAGGAGTGCACGGGAGAGGCC#((((((((((((.((((((((..#.))).....))))).)).)))))))))).	18	48	0.846154	-32.9	1	1.61674e-05	0.324	-0.165925	0.0213318	-5.22671	20	29	10	5UTR		0	0
mmu-miR-122-5p	NM_007798	Ctsb	TGGAGTGTGACAATGGTGTTTG#CAGGCCCAGGCTGTCGCGCTGCG#.(.(((((((((.(((.(((((#))))))))...))))))))).).	77	100	0.846154	-22.3	0	2.40763e-05	0.338	0.217531	0.310192	-6.63999	18	23	9	5UTR		0	0
mmu-miR-122-3p	NM_007798	Ctsb	AAACGCCATTATCACACTAAAT#TTGGAACCTTGACTGGGGTGATAATGGCT#....(((((((((((.(((...#.))).))))))))))).	1025	1054	0.923077	-20.3	0	0.000174938	0.529	4.36733	3.42194	-9.77961	14	17	11	CDS		0	0
mmu-miR-143-5p	NM_007798	Ctsb	GGTGCAGTGCTGCATCTCTGG#CGGAGGGCGGAGCTGCGCG#.(((((((.((((.((((((.#)))))))))).))))))).	2	21	0.846154	-26.5	1	9.95219e-05	0.3	0.111964	0.042651	-5.70655	17	19	10	5UTR		0	0
mmu-miR-143-5p	NM_007798	Ctsb	GGTGCAGTGCTGCATCTCTGG#CCAGGAGCGGCTCCGTTTGGCTTGGTGGCTGCAGGCCCA#(((((((((((((.((.((((#)))))))))))................))))))...)).	46	85	0.846154	-21.5	1	1.77969e-05	0.294	-0.0294452	0.31467	-4.79441	19	39	11	5UTR		0	0
mmu-miR-143-5p	NM_007798	Ctsb	GGTGCAGTGCTGCATCTCTGG#CCAGAGGAAGGTAGCAAGCACA#.((((..((((((.(((((((#)))))))...)))))).)))).	3251	3273	1	-23.6	0	0.000313552	0.618	0.235789	-0.0777269	-8.09481	17	22	7	3UTR		0	0
mmu-miR-143-3p	NM_007798	Ctsb	TGAGATGAAGCACTGTAGCTC#GTGCTGCAGTTTCAAGGCTTTTGTCTCT#.((((((((((((((((((.(#).))))))))......))))).))))).	1977	2005	0.846154	-19.6	1	0.00402475	0.485	-0.14111	0.34355	-3.79332	19	28	8	3UTR		0	0
mmu-miR-143-3p	NM_007798	Ctsb	TGAGATGAAGCACTGTAGCTC#GAGCTACAGTTACAGTGTACAAGTGTCAGCATGCCAGGGCGTCGACTCC#(((.((...(((((((((((.#.)))))))))))....)).))).	4386	4435	0.846154	-19.5	0	0.00017555	0.441	0.206198	0.075438	-11.8833	16	23	11	3UTR		0	0
mmu-miR-30e-5p	NM_007798	Ctsb	TGTAAACATCCTTGACTGGAAG#CCAGTGGAGGGTGC#......(((((((.(((((...#))))).))))))).	870	884	0.923077	-20.2	0	4.42342e-07	0.544	3.43529	2.93545	-16.4234	12	14	7	CDS		0	0
mmu-miR-30e-5p	NM_007798	Ctsb	TGTAAACATCCTTGACTGGAAG#CTTCCAGAAAGGATGAACAT#(((...(((((((..(((((((#))))))).))))))).))).	3937	3957	0.846154	-20.2	0	0.0217467	0.574	0.242346	0.0679022	-14.5819	17	20	7	3UTR		0	0
mmu-miR-290a-5p	NM_007798	Ctsb	ACTCAAACTATGGGGGCACTTT#TGTCTCTGTGGTCTGAGC#.((((.((((((((((((....#)))))))))))).)))).	4152	4170	1	-19.9	0	0.000552974	0.485	0.146146	-0.0541124	-5.69428	16	18	12	3UTR		0	0
mmu-miR-290a-3p	NM_007798	Ctsb	AAAGTGCCGCCTAGTTTTAAGCCC#GGGCGGAGCTGCGCGGGTACTTA#.(((((((((.(((((((..((((#))))))))))).)))).))))).	6	29	0.846154	-23.9	1	0.000235922	0.293	-0.468836	-0.156025	-6.6181	20	23	11	5UTR		0	0
mmu-miR-290a-3p	NM_007798	Ctsb	AAAGTGCCGCCTAGTTTTAAGCCC#GGGCTTTTTCCAAAATTTAGCGGCCCTG#..((.(((((..((((((((((((#)))))).....))))))..))))).)).	1179	1207	0.923077	-22.1	0	0.019728	0.471	-0.0112521	0.352074	-15.2476	19	28	6	3UTR		0	0
mmu-miR-290a-3p	NM_007798	Ctsb	AAAGTGCCGCCTAGTTTTAAGCCC#GGTTTCAGCGGGGTGGTATTTG#.(((((((((((.(((..(((((.#))))).))).))))))))))).	3967	3989	1	-21.8	1	9.22743e-05	0.574	-0.0421747	0.0234895	-5.08246	19	22	11	3UTR		0	0
mmu-miR-291a-5p	NM_007798	Ctsb	CATCAAAGTGGAGGCCCTCTCT#GGAGGGTGCCTTCACTGTGT#...((.(((((((((.((((((#)))))).))))))))).)).	875	895	0.846154	-23.9	0	0.000260701	0.559	2.71092	3.15717	-8.64855	17	20	9	CDS		0	0
mmu-miR-291a-5p	NM_007798	Ctsb	CATCAAAGTGGAGGCCCTCTCT#GCCTCCAGGTTTTGATGT#(((((((((((((((.......#)))))))..)))))))).	3792	3810	1	-20.2	1	0.022629	0.485	0.131159	-0.0253726	-4.17062	15	18	8	3UTR		0	0
mmu-miR-291a-3p	NM_007798	Ctsb	AAAGTGCTTCCACTTTGTGTGC#TACAAAGAGGATAAGCACTTTG#(((((((((((.(((((((...#))))))).)))..)))))))).	783	805	0.826923	-20.1	1	9.37155e-05	0.515	3.19659	2.02642	-7.28438	18	22	8	CDS		0	0
mmu-miR-292a-5p	NM_007798	Ctsb	ACTCAAACTGGGGGCTCTTTTG#GGATGCCTGGCGAGTGCTAGAAGTGTAACTCGGTTTGAGG#.(((((((((((.((.((((((#.)))))).))..))))))))))).	2407	2447	1	-21.4	1	0.000543183	0.456	0.019799	0.164811	-5.3155	19	24	11	3UTR		0	0
mmu-miR-292a-5p	NM_007798	Ctsb	ACTCAAACTGGGGGCTCTTTTG#AGCCTCCAGGTTTTGAT#..((((((((((((((......#)))))))))..))))).	3791	3808	1	-18.7	1	0.0023218	0.5	0.124295	-0.00661349	-4.957	14	17	9	3UTR		0	0
mmu-miR-292a-3p	NM_007798	Ctsb	AAAGTGCCGCCAGGTTTTGAGTGT#GCAATCAGAACTATATCAAAGAAGCTCTGGATGCCTGGCGAGTGCTA#..(((((((((((((.((.((.((#.)).)).)).)))))))).))))).	2379	2426	0.923077	-26.7	1	5.1715e-07	0.515	0.155472	-0.0737629	-5.19005	19	25	8	3UTR		0	0
mmu-miR-292a-3p	NM_007798	Ctsb	AAAGTGCCGCCAGGTTTTGAGTGT#ACTCGGTTTGAGGCAACCTGGCTTGGGTACTG#..((((((((((((((((((((..#))))))........))))))))...)))))).	2434	2466	0.923077	-24.8	1	0.000224359	0.485	0.16228	0.0981295	-4.957	20	32	8	3UTR		0	0
mmu-miR-292a-3p	NM_007798	Ctsb	AAAGTGCCGCCAGGTTTTGAGTGT#GCATCCAGGATGTGGTGGTCCTTG#.(((.(((((((.((((((.((((#)))).)))))).))))))).))).	120	144	0.846154	-24.3	0	8.65586e-05	0.456	2.80378	0.522138	-9.20149	20	24	7	5UTR		0	0
mmu-miR-293-5p	NM_007798	Ctsb	ACTCAAACTGTGTGACATTTTG#GAAGTGTAACTCGGTTTGAGG#.(((((((((.((.(((((((.#))))))).)).))))))))).	2426	2447	0.923077	-20.7	1	0.000543183	0.456	-0.0182362	0.156639	-7.47494	18	21	9	3UTR		0	0
mmu-miR-293-3p	NM_007798	Ctsb	AGTGCCGCAGAGTTTGTAGTGT#AGAAGCTGTGTGGCACTG#(((((((((.(((((.(.....#).))))).))))))))).	295	313	1	-22.9	1	0.000715371	0.485	3.77125	2.20636	-5.41313	15	18	9	CDS		0	0
mmu-miR-294-5p	NM_007798	Ctsb	ACTCAAAATGGAGGCCCTATCT#GGATATGGGTGGGCCTCTGAGA#.(((.....((((((((.((((#.))))))))))))))).	3293	3315	0.923077	-19.9	0	0.00117845	0.632	-0.090148	0.0343897	-14.727	15	17	15	3UTR		0	0
mmu-miR-294-3p	NM_007798	Ctsb	AAAGTGCTTCCCTTTTGTGTGT#ATACGCAGCAGGCTTAAGAGGGGAGCAG#....((((((((((((((.(((#.))).))..)))))))))))).	4111	4139	1	-22.4	0	0.000718277	0.515	-0.10077	0.020283	-9.54656	17	22	12	3UTR		0	0
mmu-miR-294-3p	NM_007798	Ctsb	AAAGTGCTTCCCTTTTGTGTGT#ACATTCAGAAGGCTGAGGCAGTG#..(.(((((((((((((.((((#)))).)))))))..)))))).).	4318	4341	0.846154	-19.8	0	5.10882e-05	0.544	0.179923	0.0898682	-7.98902	18	23	7	3UTR		0	0
mmu-miR-295-5p	NM_007798	Ctsb	ACTCAAATGTGGGGCACACTTC#GAAGTGTAACTCGGTTTGAGG#.(((((((.((((..(((((((#)))))))..))))))))))).	2426	2447	0.923077	-20.8	1	0.000543183	0.456	-0.361918	0.167426	-6.442	18	21	11	3UTR		0	0
mmu-miR-296-5p	NM_007798	Ctsb	AGGGCCCCCCCTCAATCCTGT#GCAGGGAATGAGGTAGACAGGGGAGTCTTT#((((((((((((((.((((((#))))))..)))))......)))).))))).	1207	1237	0.846154	-24.4	1	0.000221122	0.5	0.294371	0.0699842	-4.67302	20	30	6	3UTR		0	0
mmu-miR-296-5p	NM_007798	Ctsb	AGGGCCCCCCCTCAATCCTGT#AGTGAGAGGGAGGGGCTG#..(((((((((((........#.))))).)))))).	2331	2349	0.923077	-23.7	1	3.13932e-08	0.441	0.0530668	-0.0616728	-6.78234	11	14	6	3UTR		0	0
mmu-miR-296-3p	NM_007798	Ctsb	GAGGGTTGGGTGGAGGCTCTCC#GAGCTACCCTCCAAACACTGTCCTTACCTGGCCTCCTCCTAGCCCATCC#((((((((((.(((((((....#.))))))).)))))))).)).	1313	1362	1	-30.2	1	0.0695198	0.441	0.175015	0.142802	-6.76235	17	21	8	3UTR		0	0
mmu-miR-297a-5p	NM_007798	Ctsb	ATGTATGTGTGCATGTGCATGT#CACATGCCCACCTGCAA#.((((.(((.(((((((.....#))))))).))).)))).	2546	2563	0.923077	-17.7	0	0.073292	0.456	-0.455308	-0.0577876	-6.93679	14	17	7	3UTR		0	0
mmu-miR-298-5p	NM_007798	Ctsb	GGCAGAGGAGGGCTGTTCTTCCC#GGAAGCCCGCCTTCCCATGTCG#((((..(((((((.(..(((((.#)))))..))))))))..)))).	2357	2379	0.923077	-25.2	0	0.000444731	0.471	0.0676839	-0.0355307	-11.0475	17	22	8	3UTR		0	0
mmu-miR-298-5p	NM_007798	Ctsb	GGCAGAGGAGGGCTGTTCTTCCC#GGGAGAGGCCAGGAGCGGCTCCGTTTGGCT#(.((((.(.((((((((((((((#)))).......))))))))))).)))).).	38	68	0.923077	-25.8	0	5.2211e-07	0.294	-0.244103	0.114095	-7.70133	20	30	11	5UTR		0	0
mmu-miR-298-5p	NM_007798	Ctsb	GGCAGAGGAGGGCTGTTCTTCCC#GGGGGAACGCCTTCAAAGGGCTGTCC#(((((..((((((.((((((((.#))))))))))))))......))))).	3205	3231	0.846154	-25.9	0	5.12718e-06	0.5	0.24326	-0.0120259	-8.23906	19	26	14	3UTR		0	0
mmu-miR-298-3p	NM_007798	Ctsb	GAGGAACTAGCCTTCTCTCAGCTT#GTTACTTCCTGCTAAGTGAGAGGGAGGGGCTGGTTTCTCT#(((((((((((((((((((.((((#.))))..))))))))).)))))))))).	2317	2357	1	-32.1	1	6.26364e-06	0.441	0.0311437	0.000182012	-3.93757	23	28	10	3UTR		0	0
mmu-miR-299a-3p	NM_007798	Ctsb	TATGTGGGACGGTAAACCGCTT#GCGGTTTGTAGTGCCTGCT#...(((((((..((((((((..#))))))))..)).))))).	1408	1427	0.923077	-19.5	0	0.000263409	0.426	-0.58114	-0.538077	-12.6861	15	19	8	3UTR		0	0
mmu-miR-300-3p	NM_007798	Ctsb	TATGCAAGGGCAAGCTCTCTTC#AGAGTGTTTGTCCAGCATAT#(((((..((((((((.((((..#)))).)))))))).))))).	3377	3397	0.846154	-21.3	0	0.00188212	0.5	-0.291256	0.0500534	-7.61527	17	20	8	3UTR		0	0
mmu-miR-302a-5p	NM_007798	Ctsb	ACTTAAACGTGGTTGTACTTGC#GCTTGCGCACCATGTTTAAGTT#((((((((((((.(((.(..((#))..).))))))))))))))).	2196	2218	0.923077	-19.8	1	0.00543744	0.544	-0.0147909	0.041322	-5.22671	18	22	15	3UTR		0	0
mmu-miR-302a-3p	NM_007798	Ctsb	TAAGTGCTTCCATGTTTTGGTGA#CACCAATGGCCGAGTCAACGTGGAGGTGTCTG#..((((((((((((((((((((.#))))))..........)))))))))))).)).	500	532	1	-21.7	1	7.88591e-05	0.471	2.66705	3.44228	-4.957	20	32	12	CDS		0	0
mmu-miR-302a-3p	NM_007798	Ctsb	TAAGTGCTTCCATGTTTTGGTGA#CATCCAGGATGTGGTGGTCCTTGA#((((.(((.(((((((((((((.#)).))))))))))).))).)))).	121	145	1	-20.2	0	0.000116036	0.441	2.00505	0.631004	-9.113	20	24	11	5UTR		0	0
mmu-miR-34c-5p	NM_007798	Ctsb	AGGCAGTGTAGTTAGCTGATTGC#GCAATCAGAACTATATCAAAGAAGCTCTGGATGCCTG#(((((((((((((..((((((((#))))))))))))))))...............))))).	2379	2416	0.846154	-21.7	1	0.000110313	0.529	0.121851	-0.0658381	-5.52986	21	37	16	3UTR		0	0
mmu-miR-34b-5p	NM_007798	Ctsb	AGGCAGTGTAATTAGCTGATTGT#ACAGGTAGCTGAGGCACTGTTC#.((((((((..(((((((.((((#)))).))))))).)))))))).	4205	4227	0.846154	-20.9	1	6.92366e-05	0.544	0.250363	-0.0249314	-7.86061	19	22	8	3UTR		0	0
mmu-miR-34b-5p	NM_007798	Ctsb	AGGCAGTGTAATTAGCTGATTGT#ACAGTCAGAGTGGTTGCCTAGAGCCTC#((((((.(((((((.((((((((#))))))))..)))))))))...)))).	4613	4640	0.846154	-20	0	4.81998e-05	0.515	-0.240261	0.0481812	-6.21671	21	27	9	3UTR		0	0
mmu-miR-34b-3p	NM_007798	Ctsb	AATCACTAACTCCACTGCCATC#GGCAGTGGAA#..........(((((((((...#))))))))).	464	474	0.923077	-19	0	0.000142746	0.426	3.48146	3.08481	-21.7228	9	10	9	CDS		0	0
mmu-let-7d-5p	NM_007798	Ctsb	AGAGGTAGTAGGTTGCATAGTT#GACTATGCTCTACATGTCTCTG#((((((((((((..((((((((#))))))))))))).))))))).	4138	4160	0.923077	-19	1	0.00071345	0.485	0.0351448	-0.0707872	-6.08354	20	22	13	3UTR		0	0
mmu-let-7d-3p	NM_007798	Ctsb	CTATACGACCTGCTGCCTTTCT#GAGGCAGTGGGATCA#......(((((((((((((...#))))))))))).)).	4332	4347	1	-19.7	0	1.11147e-05	0.574	0.178212	0.0882649	-15.5666	13	15	11	3UTR		0	0
mmu-miR-106a-5p	NM_007798	Ctsb	CAAAGTGCTAACAGTGCAGGTAG#CTTGCCTGCTGGCACTG#...(((((((.(((.(((((...#)))))))).))))))).	154	171	0.923077	-20.7	0	5.23277e-06	0.456	0.48338	1.01072	-10.0748	15	17	8	CDS		0	0
mmu-miR-106a-3p	NM_007798	Ctsb	ACTGCAGTGCCAGCACTTCTTAC#TGCTGGCACTGACCAGTG#(((((((((((((((........#)))))))))))..)))).	160	178	0.923077	-24.6	1	6.46026e-07	0.426	1.21249	1.08418	-4.17062	15	18	11	CDS		0	0
mmu-miR-106a-3p	NM_007798	Ctsb	ACTGCAGTGCCAGCACTTCTTAC#AAGAAGCTGTGTGGCACTGTC#...((((((((((((((((((..#)))))).))).))))))))).	294	315	1	-24.1	0	9.19122e-05	0.471	2.63067	2.31817	-6.51454	18	21	9	CDS		0	0
mmu-miR-106b-5p	NM_007798	Ctsb	TAAAGTGCTGACAGTGCAGAT#GCACTGACCAGTACTG#...(((((((.((((((....#))))))..))))))).	1120	1136	0.923077	-19.8	0	0.00320383	0.544	0.878407	1.79318	-9.33931	13	16	7	CDS		0	0
mmu-miR-106b-5p	NM_007798	Ctsb	TAAAGTGCTGACAGTGCAGAT#TCTGTGCTGCAGTTTCAAGGCTTTT#.(((((((((.(((((((((.#)))))))))))))......))))).	1974	1999	0.807692	-18.8	1	0.0138994	0.426	-0.0130505	0.38583	-6.6181	18	25	13	3UTR		0	0
mmu-miR-106b-3p	NM_007798	Ctsb	CCGCACTGTGGGTACTTGCTGC#CAGCCTGCCCACAGGGCC#..((.(((((((((...((((.#)))).))))))))).)).	2854	2872	1	-23.5	0	2.20969e-05	0.529	0.0369685	0.0105283	-10.0445	15	18	9	3UTR		0	0
mmu-miR-106b-3p	NM_007798	Ctsb	CCGCACTGTGGGTACTTGCTGC#AGCAAGACCCTTGGTTCAGTGCC#..((((((.((((.((((((..#))))))))))......)))))).	3403	3426	1	-22	1	0.000343572	0.515	-0.281413	-0.0323724	-6.87023	16	23	10	3UTR		0	0
mmu-miR-130b-5p	NM_007798	Ctsb	ACTCTTTCCCTGTTGCACTACT#GGTTCAGTGCCCAGCAACACAATAACAGGAGAAAGAGG#.(((((((((((((((((((((#)))..))))).............)))))).))))))).	3415	3453	0.846154	-22.5	1	0.155748	0.588	-0.0623759	-0.0470876	-3.79332	21	38	7	3UTR		0	0
mmu-miR-130b-5p	NM_007798	Ctsb	ACTCTTTCCCTGTTGCACTACT#TAGCGGCCCTGGCAGGGAATGAGG#.(((.(((((((((((.(((..#)))..))...))))))))).))).	1196	1220	0.846154	-20.3	0	1.65374e-05	0.529	-0.0537144	0.0209251	-7.91236	17	24	9	3UTR		0	0
mmu-miR-130b-5p	NM_007798	Ctsb	ACTCTTTCCCTGTTGCACTACT#AGGAGTGCACGGGAGAGGC#..((((((((.(.((((((.((#)).))))))))))))))).	28	47	0.923077	-19.9	1	1.1157e-05	0.324	-0.385232	-0.00270682	-9.07091	17	19	15	5UTR		0	0
mmu-miR-130b-5p	NM_007798	Ctsb	ACTCTTTCCCTGTTGCACTACT#GCAGCAGGCTTAAGAGG#.(((((..((((((((......#))))))))...))))).	4115	4132	0.923077	-19.8	0	0.0154995	0.515	-0.132837	0.0422488	-7.65065	13	17	8	3UTR		0	0
mmu-miR-130b-3p	NM_007798	Ctsb	CAGTGCAATGATGAAAGGGCAT#GCCCCCCTCATCTTGTACTT#.(((((((.(((((..((((..#))))...)))))))))))).	4521	4541	1	-21.5	1	0.0630977	0.544	0.0884251	0.000722085	-5.81821	16	20	12	3UTR		0	0
mmu-miR-19b-2-5p	NM_007798	Ctsb	AGTTTTGCAGATTTGCAGTTCAGC#GCTGGACGCAACTTCTACAATGTTGACATAAGCTATCTGAAGAAGCTG#((((((.(((((((((.(((((((#))))))))))).......................)))))..)))))).	255	303	0.923077	-20.1	0	0.00867643	0.544	2.54436	2.5868	-5.48126	22	48	11	CDS		0	0
mmu-miR-19b-2-5p	NM_007798	Ctsb	AGTTTTGCAGATTTGCAGTTCAGC#CTGTGCTGCAGTTTCAAGGCTT#(((((((.(((.(((((((.(((.#))).))))))))))))))))).	1975	1997	0.846154	-19	1	0.0220185	0.426	0.138076	0.291874	-9.59801	20	22	17	3UTR		0	0
mmu-miR-30c-1-3p	NM_007798	Ctsb	CTGGGAGAGGGTTGTTTACTCC#GGAGTAGAGAATGGAGTTCCCTACTGGCTGGCAGCCAACTCTTGGA#(((((((..(((((((((((((#))))))).......................))))))..))))))).	984	1030	0.923077	-22	1	6.38926e-05	0.5	3.39482	3.22939	-7.3076	20	46	7	CDS		0	0
mmu-miR-30c-2-3p	NM_007798	Ctsb	CTGGGAGAAGGCTGTTTACTCT#GGAGAAAGCTACCTTTTCCCAA#.((((((((((..((((.((((#)))).))))..)))))))))).	1621	1643	1	-24.3	1	0.0149097	0.5	-0.329024	-0.49658	-8.42926	18	22	10	3UTR		0	0
mmu-miR-30c-2-3p	NM_007798	Ctsb	CTGGGAGAAGGCTGTTTACTCT#GGAGTAGAGAATGGAGTTCCCTACTGGCTGGCAGCCAACTCTTGGA#(((((((..(((((((((((((#))))))).......................))))))..))))))).	984	1030	0.923077	-21.4	1	6.38926e-05	0.5	3.39482	3.22939	-7.3076	20	46	7	CDS		0	0
mmu-miR-30d-5p	NM_007798	Ctsb	TGTAAACATCCCCGACTGGAAG#TTTCAGCGGGGTGG#......((.(((((.((((((.#))))))))))))).	3969	3983	0.961538	-18.1	0	8.9084e-05	0.559	0.246622	0.115361	-17.3584	13	14	13	3UTR		0	0
mmu-miR-30d-5p	NM_007798	Ctsb	TGTAAACATCCCCGACTGGAAG#CCAGTGGAGGGTGC#......(((((((.(((((...#))))))).))))).	870	884	0.846154	-17.2	0	4.42342e-07	0.544	3.79172	2.8662	-16.4234	12	14	7	CDS		0	0
mmu-miR-148a-5p	NM_007798	Ctsb	AAAGTTCTGAGACACTCCGACT#AGCGGGGTGGTATTTGTTCAAGGCTTAGAGCA#...((((((((.(((((((.((#)))))))))..............)))))))).	3973	4005	0.846154	-18.3	0	9.69303e-05	0.485	0.0659778	-0.145824	-9.86134	17	32	9	3UTR		0	0
mmu-miR-148a-3p	NM_007798	Ctsb	TCAGTGCACTACAGAACTTTGT#ACTAGTGCGGTTTGTAGTGCCTGC#.(((.(((((((((.(((....#.))))))))))))))).	1402	1426	0.846154	-18	0	9.22308e-05	0.426	-0.249682	-0.540426	-8.64781	15	17	15	3UTR		0	0
mmu-miR-192-5p	NM_007798	Ctsb	CTGACCTATGAATTGACAGCC#GCTGGTCACTTCTGGGTCT#..((((((.(((.(((((((.#)))).))).))))))))).	1565	1584	0.846154	-19.1	1	0.00247496	0.426	0.522851	-0.547473	-7.30252	16	19	9	3UTR		0	0
mmu-miR-192-3p	NM_007798	Ctsb	CTGCCAATTCCATAGGTCACAG#GTGAGCCACTATGGGGTTGCTGGG#(((.((((((((((((((((..#)))).))..)))))))))).))).	3716	3740	0.846154	-18.8	0	0.000609946	0.544	0	0	-6.9696	19	24	10	3UTR		0	0
mmu-miR-196a-5p	NM_007798	Ctsb	TAGGTAGTTTCATGTTGTTGGG#CCCAGGTGCAACAAGAGCTGTGAAGCTGGCTAC#(((.((((((((((((((((((#))))...)))))).......)))))))).))).	741	774	0.846154	-21	0	0.00404311	0.5	2.08789	2.66573	-6.9696	21	33	8	CDS		0	0
mmu-miR-196a-5p	NM_007798	Ctsb	TAGGTAGTTTCATGTTGTTGGG#CTCAACAGCAGGGGGAACGCCTT#.((((.(((((.((((((((((#))))))))))...))))))))).	3195	3218	0.807692	-20.4	0	7.65509e-05	0.441	-0.355567	-0.0094109	-9.04109	19	23	10	3UTR		0	0
mmu-miR-196a-5p	NM_007798	Ctsb	TAGGTAGTTTCATGTTGTTGGG#TCTAACATGCATGAAGCTTTTGGCAAGATTTGGACGACTGGACCA#..((((((((((((((((((((#))))))).)))))))))).......................))).	1252	1297	0.846154	-18.5	1	0.000759415	0.471	0.351182	0.0869967	-4.957	20	45	10	3UTR		0	0
mmu-miR-196a-2-3p	NM_007798	Ctsb	TCGGCAACAAGAAACTGCCTGA#GGGTGGTTTCCTGTGCTC#..(((.(((.((((((((((..#)))))))))).)))))).	2711	2729	0.846154	-19.2	0	0.000784112	0.515	-0.0182362	0.06675	-8.10047	16	18	10	3UTR		0	0
mmu-miR-200a-5p	NM_007798	Ctsb	CATCTTACCGGACAGTGCTGGA#TCTGAAGAAGCTGTGTGGCACTGTCCTGGGTGGAC#..(((..(((((((((((((.(#.).))))))))))).))..))).	290	325	0.846154	-24.3	0	1.14001e-05	0.426	2.79457	2.48307	-8.40165	17	23	11	CDS		0	0
mmu-miR-208a-5p	NM_007798	Ctsb	GAGCTTTTGGCCCGGGTTATAC#ATTTCCCTGGAGTGGGGGCCAAAGCTTG#((((.(((((((((((..((..#))..)))........)))))))))))).	2173	2201	0.846154	-21.3	0	5.87439e-06	0.515	0.0843855	0.0037393	-8.05661	17	28	12	3UTR		0	0
mmu-let-7a-2-3p	NM_007798	Ctsb	CTGTACAGCCTCCTAGCTTTC#GAAGCTAGGAGCATTTCCTTTTCAGCCTGCCCACAGG#((((.(((((((((((((((.#))))))))))).............)).))...)))).	2832	2869	1	-19.8	0	1.97871e-06	0.544	-0.0182362	0.0435421	-8.05661	19	37	11	3UTR		0	0
mmu-let-7a-2-3p	NM_007798	Ctsb	CTGTACAGCCTCCTAGCTTTC#GAGGGCGGAGCTGCGCGGG#((((.(((.((((..((((((#))))))))))))).)))).	4	23	0.846154	-19.8	0	2.19673e-06	0.308	0	0	-10.7053	17	19	13	5UTR		0	0
mmu-let-7b-3p	NM_007798	Ctsb	CTATACAACCTACTGCCTTCCC#GGCTGAGGCAGTGGGA#........(((((((((((.((#))..))))))))))).	4328	4344	1	-20.2	0	5.97626e-06	0.559	0.157223	0.0792861	-19.4239	13	16	11	3UTR		0	0
mmu-let-7e-5p	NM_007798	Ctsb	TGAGGTAGGAGGTTGTATAGTT#ACTTCCTCCTGCTTA#..((((((((((..((......#))..)))))))))).	2075	2090	1	-18.9	1	9.23891e-05	0.544	-0.0283626	0.0240967	-7.10297	12	15	10	3UTR		0	0
mmu-let-7e-3p	NM_007798	Ctsb	CTATACGGCCTCCTAGCTTTCC#GAAGCTAGGAGCATTTCCTTTTCAGCCT#......((((((((((((((..#))))))))))).............))).	2832	2860	0.846154	-19.4	0	0.00224494	0.529	-0.0182362	0.0438689	-15.5666	14	28	11	3UTR		0	0
mmu-miR-15a-5p	NM_007798	Ctsb	TAGCAGCACATAATGGTTTGTG#ACACGCCGTTGTGTGTTCTT#.((.(((((((((((((.(((.#))).))))))))))))))).	2924	2944	0.884615	-20.6	0	0.0145042	0.544	-0.503011	0.0994369	-6.82535	18	20	15	3UTR		0	0
mmu-miR-15a-5p	NM_007798	Ctsb	TAGCAGCACATAATGGTTTGTG#GAGCCACTATGGGGTTGCTGG#(((((((.((((.((((((...#)))))).))))..))))))).	3718	3739	0.846154	-19.4	1	0.000663209	0.544	0	0	-7.54034	17	21	7	3UTR		0	0
mmu-miR-15a-5p	NM_007798	Ctsb	TAGCAGCACATAATGGTTTGTG#ACGGTTCTGTGCTGCA#..((((((((.(((.((.....#)).))).)))))))).	1969	1985	1	-18.4	1	0.000190893	0.456	0.295789	0.378001	-8.51722	13	16	8	3UTR		0	0
mmu-miR-15a-3p	NM_007798	Ctsb	CAGGCCATACTGTGCTGCCTCA#GGTAAAGCAGTTGGCCTC#.((((((.(((((..((((...#))))..))))))))))).	4581	4599	1	-22.9	1	0.00110553	0.559	0.246622	-0.0542726	-7.69925	15	18	11	3UTR		0	0
mmu-miR-16-5p	NM_007798	Ctsb	TAGCAGCACGTAAATATTGGCG#GCCAGTATGAGTGCCAGGCC#..((.((((....((((((((.#))))))))..))))...)).	2964	2984	0.923077	-18.7	0	0.00336303	0.471	0.099437	-0.160098	-17.7793	14	20	8	3UTR		0	0
mmu-miR-18a-5p	NM_007798	Ctsb	TAAGGTGCATCTAGTGCAGATAG#TGTCTGGATATGGGTGGGCCTC#..((((.((((((((.((((((.#)))))).)).)))))).)))).	3288	3310	0.923077	-22.4	0	0.0010627	0.618	-0.0531027	0.069038	-6.73374	18	22	6	3UTR		0	0
mmu-miR-18a-3p	NM_007798	Ctsb	ACTGCCCTAAGTGCTCCTTCTG#CAGATTAGAGACCAGGGCTCCTGCGGCTCTTGTTGGGCATTTGGGGCAGTG#((((((((((((((((......#.)))))))))))))))).	420	471	1	-28.4	1	5.00288e-06	0.426	4.51795	3.57729	-3.93757	16	18	16	CDS		0	0
mmu-miR-20a-3p	NM_007798	Ctsb	ACTGCATTACGAGCACTTAAAG#CGCGCTGCGCTCGGTGAGTGCAGG#.(((((((.(((((.(......#.).)))))...))))))).	91	115	0.846154	-18.1	1	5.30418e-07	0.338	1.15003	0.553525	-5.58516	13	19	7	5UTR		0	0
mmu-miR-21a-3p	NM_007798	Ctsb	CAACAGCAGTCGATGGGCTGTC#GCATGCCAGGGCGTCGACTCCTGC#...(((.((((((((((((((.#))).)))....)))))))).))).	4414	4438	0.846154	-19.9	0	9.84499e-05	0.426	-0.315281	0.0566789	-8.05823	17	24	8	3UTR		0	0
mmu-miR-22-3p	NM_007798	Ctsb	AAGCTGCCAGTTGAAGAACTGT#GGCTGGCAGCC#..((((((((((..........#)))))))))).	1009	1020	0.923077	-18.6	1	7.06742e-06	0.471	4.1149	3.86961	-8.07147	10	11	10	CDS		0	0
mmu-miR-23a-5p	NM_007798	Ctsb	GGGGTTCCTGGGGATGGGATTT#CCCATCCCCATCCCAGCATCCGAGGACCCA#.(((((((((((((((((....#))))))))))...........).)))))).	1457	1487	0.974359	-28.2	1	0.00142001	0.397	-0.444795	-0.350164	-3.79332	17	30	10	3UTR		0	0
mmu-miR-23a-5p	NM_007798	Ctsb	GGGGTTCCTGGGGATGGGATTT#TCCCGTCCCCCATGCACTGGAGAAGGAGATACTCCCA#(((((((((((((((((((...#)))))))))).............)))))....)))).	708	745	1	-28	1	0.000133756	0.412	2.43956	2.68798	-3.93757	19	37	10	CDS		0	0
mmu-miR-23a-5p	NM_007798	Ctsb	GGGGTTCCTGGGGATGGGATTT#AAGTCTCCATGCCCCAGTAATCCA#.(((((.(((((((((((((((#))))).)))).)))))).))))).	4016	4040	1	-26.7	0	0.0299292	0.559	-0.321277	-0.0204421	-5.33701	20	24	6	3UTR		0	0
mmu-miR-23a-5p	NM_007798	Ctsb	GGGGTTCCTGGGGATGGGATTT#GTCCAGTCCTTAGGGGCTTTTTCCA#(((((((((((((((.((((..#)))).)))))))))))))....)).	1166	1191	1	-25	1	0.000127266	0.5	0.0440344	0.388868	-4.17062	19	25	13	3UTR		0	0
mmu-miR-23a-3p	NM_007798	Ctsb	ATCACATTGCCAGGGATTTCC#GGATGCCTGGCGAGTGC#..(((.((((((((.((((..#)))).))))))))))).	2407	2424	0.923077	-19.8	0	8.83633e-07	0.529	0.0896307	0.0875498	-7.59341	15	17	11	3UTR		0	0
mmu-miR-23a-3p	NM_007798	Ctsb	ATCACATTGCCAGGGATTTCC#GGAGAAAGCTACCTTTTCCCAAGGCATCTGCATCCATCGACATTGGTAATGTGGC#.((((((((((((((((((((#)))))...........)))).......................))))))))))).	1621	1676	0.846154	-19.1	1	8.13214e-05	0.441	-0.112807	-0.188089	-3.79332	20	55	11	3UTR		0	0
mmu-miR-24-2-5p	NM_007798	Ctsb	GTGCCTACTGAGCTGAAACAGT#GTTTCAGCGGGGTGGTATT#(((((.(((..((((((((...#))))))))..)))))))).	3968	3987	1	-21	0	0.00010365	0.559	0.114079	0.10029	-9.90581	16	19	8	3UTR		0	0
mmu-miR-26a-5p	NM_007798	Ctsb	TTCAAGTAATCCAGGATAGGCT#GGCACTGTCCTGGGTGGACC#.....((.((((((((((((((#))).)))))))))))..)).	306	326	0.923077	-21.6	0	1.64892e-05	0.426	2.46482	2.05321	-15.9792	16	20	11	CDS		0	0
mmu-miR-26a-5p	NM_007798	Ctsb	TTCAAGTAATCCAGGATAGGCT#AGCCAACTCTTGGAACCTTGAC#.(((((...(((((((..((((#))))...)))))))..))))).	1016	1038	0.923077	-18.2	0	0.0112491	0.515	5.01339	3.58384	-8.70704	16	22	7	CDS		0	0
mmu-miR-26a-1-3p	NM_007798	Ctsb	CCTATTCTTGGTTACTTGCACG#GCAAGTGACCAATGAAG#....(((((((((((((((...#)))))))))))).))).	4002	4019	0.923077	-21	0	0.00778379	0.544	0.0210847	-0.138609	-9.54656	15	17	12	3UTR		0	0
mmu-miR-26b-3p	NM_007798	Ctsb	CCTGTTCTCCATTACTTGGCTC#GGGCTGGGGAGTAGAGAATGGA#.((((((((.((..((((((((#))))))))..)).)))))))).	977	999	0.897436	-19.9	1	0.00445887	0.397	5.59158	3.32996	-7.1818	18	22	8	CDS		0	0
mmu-miR-29a-5p	NM_007798	Ctsb	ACTGATTTCTTTTGGTGTTCAG#TGAGTACTCTGTCTTCATGCACATCAGAAGGAATCAGA#.(((((((((((((((((.((.#.)).))))))))))))))))).	3661	3699	1	-23.8	1	0.0384284	0.603	0	0.029178	-3.79332	19	22	17	3UTR		0	0
mmu-miR-29a-3p	NM_007798	Ctsb	TAGCACCATCTGAAATCGGTTA#TCGGTTTCAGCGGGGTGGTAT#((.((((..((((((((((...#))))))))))...)))).)).	3965	3986	0.846154	-19.5	0	8.50828e-05	0.559	0.125623	0.116484	-8.86514	16	21	10	3UTR		0	0
mmu-miR-29c-5p	NM_007798	Ctsb	TGACCGATTTCTCCTGGTGTTC#GGATACTCAGGAGACAGAGGCAA#((.((..(.(((((((((((((#)))))).))))))).)..)))).	2763	2786	0.846154	-20.8	0	5.92507e-05	0.485	-0.0593285	0.0798247	-9.99615	18	23	7	3UTR		0	0
mmu-miR-27a-5p	NM_007798	Ctsb	AGGGCTTAGCTGCTTGTGAGCA#GCCAGGAGCGGCTCCGTTTGGCTTGGTGGCTGCAGGCCCA#.((((((((((((((.((.((.#)))).))))))))....................)))))).	45	85	0.846154	-26.6	1	1.77969e-05	0.294	-0.042914	0.287428	-4.02637	18	40	8	5UTR		0	0
mmu-miR-27a-5p	NM_007798	Ctsb	AGGGCTTAGCTGCTTGTGAGCA#TGACAGGTAGCTGAGGCACTG#(((.(((((((((((((.(...#).))))))))))))).).)).	4203	4224	0.923077	-23.5	0	0.000125125	0.559	-0.192777	0.0595649	-6.9696	17	21	13	3UTR		0	0
mmu-miR-31-5p	NM_007798	Ctsb	AGGCAAGATGCTGGCATAGCTG#CAGTTGGCCTCAGGTATCTTGTCCTA#(((((((((((((((.((((((#)))))))))...))))))))).))).	4588	4614	0.923077	-24.9	1	0.00412778	0.485	0.0357678	-0.0198006	-4.17062	21	26	9	3UTR		0	0
mmu-miR-31-5p	NM_007798	Ctsb	AGGCAAGATGCTGGCATAGCTG#CTGAGCCAGTATGAGTGCCA#.((((..((((((((.(((...#))).))))))))...)))).	2960	2980	0.846154	-21.3	0	0.000291568	0.485	0.099437	-0.160098	-7.47102	15	20	8	3UTR		0	0
mmu-miR-31-3p	NM_007798	Ctsb	TGCTATGCCAACATATTGCCATC#GGTGATATGATGGGTGGCC#.(((((.(((.(((((((((...#))))))))).)))))))).	942	961	0.923077	-20.6	0	5.82532e-06	0.426	1.64778	3.40772	-8.16179	17	19	9	CDS		0	0
mmu-miR-92a-2-5p	NM_007798	Ctsb	AGGTGGGGATTGGTGGCATTAC#TGCCTCACCACATGCCCACCTG#(((((((.((((((((((....#))))..)))).)).))))))).	2538	2560	0.923077	-25.2	1	0.0863968	0.441	-0.446688	-0.0872059	-6.25121	17	22	7	3UTR		0	0
mmu-miR-92a-2-5p	NM_007798	Ctsb	AGGTGGGGATTGGTGGCATTAC#TGCCATCAGAGCTACCCTCCAAACACTGTCCTTACCTG#((((((((((((((((((....#))))))))...................)))))))))).	1305	1343	0.923077	-23.8	1	0.0185502	0.412	0.0239019	0.053072	-3.93757	18	38	10	3UTR		0	0
mmu-miR-92a-3p	NM_007798	Ctsb	TATTGCACTTGTCCCGGCCTG#CAGTGTGGGGACGGCTGTAATGG#(((((((.(((((((.(((((#))).)).))))))).))))))).	561	584	0.923077	-23.6	1	3.12719e-06	0.456	3.81069	2.98913	-6.48426	19	23	7	CDS		0	0
mmu-miR-92a-3p	NM_007798	Ctsb	TATTGCACTTGTCCCGGCCTG#AGGCCTGGTTTCAGGTGGAGTC#.(((.((((((.((.(((((.#))))).))...)))))).))).	623	645	0.846154	-21.2	0	2.81729e-06	0.559	2.46077	2.94104	-11.9946	16	22	6	CDS		0	0
mmu-miR-93-5p	NM_007798	Ctsb	CAAAGTGCTGTTCGTGCAGGTAG#CTACAAAGAGGATAAGCACTTTGG#(((((((((..((.(....((((#))))....).))..))))))))).	782	806	0.846154	-20.6	1	8.82679e-05	0.515	3.02845	2.17453	-9.09474	16	24	9	CDS		0	0
mmu-miR-93-5p	NM_007798	Ctsb	CAAAGTGCTGTTCGTGCAGGTAG#AGCTGCGCGGGTACTTA#..(((((((...(((((((.(..#).)))))))))))))).	12	29	0.961538	-19	1	0.000235922	0.293	0.0260783	-0.155556	-12.3711	15	17	14	5UTR		0	0
mmu-miR-96-5p	NM_007798	Ctsb	TTTGGCACTAGCACATTTTTGCT#AGGAATGTCTGTGCCAAT#.(((((((.((.((((((((...#))))))))))))))))).	1914	1932	1	-18.1	1	0.00880326	0.588	0.616807	0.421847	-8.19652	17	18	17	3UTR		0	1
mmu-miR-96-3p	NM_007798	Ctsb	CAATCATGTGTAGTGCCAATAT#GGCACTCACATACATATGAC#...((((((((((((((.....#)))))).....)))))))).	2128	2148	0.846154	-18.1	0	0.045384	0.559	-0.0507802	0.040539	-6.51454	14	20	8	3UTR		0	0
mmu-miR-34a-5p	NM_007798	Ctsb	TGGCAGTGTCTTAGCTGGTTGT#ATGACAGGTAGCTGAGGCACTGTTC#.((((((((((((((((.((((#.)))).)))))))))))))))).	4202	4227	1	-29.9	1	6.92366e-05	0.544	-0.11039	0.0132282	-3.79332	20	23	16	3UTR		0	0
mmu-miR-129-2-3p	NM_007798	Ctsb	AAGCCCTTACCCCAAAAAGCAT#GCTTGGGTACTGGGGCTTT#((((((((((((....((((..#)))))))))..))))))).	2454	2473	0.846154	-20.9	1	1.31605e-05	0.456	0.2003	-0.016602	-7.05204	16	19	9	3UTR		0	1
mmu-miR-103-1-5p	NM_007798	Ctsb	GGCTTCTTTACAGTGCTGCCTTG#AGGAGTGCACGGGAGAGGCCA#(((((((((...(((((.(((..#))))))))...))))))))).	28	49	0.846154	-21.8	1	2.24305e-05	0.324	-0.229192	0.0256941	-11.3517	17	21	9	5UTR		0	0
mmu-miR-322-5p	NM_007798	Ctsb	CAGCAGCAATTCATGTTTTGGA#CCAATGGCCGAGTCAACGTGGAGGTGTCTGCTGA#((((((((.((((((((((((.#.))))...))))))))..)).)))))).	502	536	0.923077	-21.8	1	8.87766e-05	0.471	2.08943	3.27112	-4.99396	20	28	8	CDS		0	0
mmu-miR-322-5p	NM_007798	Ctsb	CAGCAGCAATTCATGTTTTGGA#TCCAGGATGTGGTGGTCCTTGATCCTTCTTTCTTGCCTGCTGG#(((((((((.((((((((((((#))))))))))))....................)))).))))).	123	166	1	-19.7	1	0.00165633	0.441	2.3568	0.606066	-5.18008	21	43	12	5UTR		0	0
mmu-miR-322-5p	NM_007798	Ctsb	CAGCAGCAATTCATGTTTTGGA#TCTGGAGCATGGAGCTTCTGG#(((.(((..(((((((((((((#)))))))))))))))).))).	594	615	0.846154	-19.1	0	0.00159248	0.5	2.82929	2.98437	-10.3396	19	21	16	CDS		0	0
mmu-miR-322-3p	NM_007798	Ctsb	AAACATGAAGCGCTGCAACAC#GCTTGCGCACCATGTTTA#(((((((..((((.((.....#))..))))..))))))).	2196	2214	0.846154	-17.2	1	0.00140309	0.515	0.209661	0.0397561	-8.16444	13	18	7	3UTR		0	0
mmu-miR-323-5p	NM_007798	Ctsb	AGGTGGTCCGTGGCGCGTTCGC#AGGGTGTCAGAGGCCACCA#.(((((((..((((((.((...#)).))))))..))))))).	4672	4691	0.923077	-23.7	1	1.31217e-05	0.5	0.247844	0.0201227	-6.09222	15	19	7	3UTR		0	0
mmu-miR-323-5p	NM_007798	Ctsb	AGGTGGTCCGTGGCGCGTTCGC#GCGGGCACTCACATACATATGACCCGGACTGCCA#.(((((((((.((((.((((((#)))))).)............).))))))))))).	2125	2159	0.923077	-23.3	1	0.000283904	0.456	-0.0896082	0.0201818	-6.85115	19	34	11	3UTR		0	0
mmu-miR-323-5p	NM_007798	Ctsb	AGGTGGTCCGTGGCGCGTTCGC#ACCCGCTGTCGGATGACCTG#((((.((((((((((.((....#)).))))).))))).)))).	199	219	0.923077	-21.5	0	0.0004157	0.559	1.67167	1.88133	-8.28966	16	20	5	CDS		0	0
mmu-miR-324-5p	NM_007798	Ctsb	CGCATCCCCTAGGGCATTGGTGT#ACACCAATGGCCGAGTCAACGTGGAGGTGTC#.(((((((((.((.(((((((((#))))))))).)).)).......)).))))).	499	530	0.923077	-23.7	1	0.000233218	0.471	2.13807	3.6268	-7.47494	20	31	9	CDS		0	0
mmu-miR-324-5p	NM_007798	Ctsb	CGCATCCCCTAGGGCATTGGTGT#GCACTGTCCTGGGTGGACCCAAACTGCCAGGAAGGGTTGCGT#(((((((((((((((...(((((#))))))))))))).)))....................)))).	307	349	0.923077	-23.4	1	1.23104e-06	0.441	1.92812	2.23824	-4.17062	20	42	13	CDS		0	0
mmu-miR-324-5p	NM_007798	Ctsb	CGCATCCCCTAGGGCATTGGTGT#CCAGTCCTTAGGGGCTTTTTCCAAAATTTAGCGG#(((..(((((((((.(((((...#))))))))))))))................))).	1168	1202	0.846154	-22.8	0	0.103221	0.485	0.219614	0.334903	-11.8241	17	34	14	3UTR		0	0
mmu-miR-324-5p	NM_007798	Ctsb	CGCATCCCCTAGGGCATTGGTGT#GCAGCAGGCTTAAGAGGGGAGCA#.((.((((((.((((.(((.(((#))).)))))))...)))))))).	4115	4138	1	-22.3	0	0.000715615	0.5	0.0820118	0.0305443	-9.88317	18	23	8	3UTR		0	0
mmu-miR-324-3p	NM_007798	Ctsb	CCACTGCCCCAGGTGCTGCT#AGACCAGGGCTCCTGCGGCTCTTGTTGGGCATTTGGGGCAGTGGA#(((((((((((((((((...#.))))))))))))))))).	428	473	0.923077	-34.6	1	7.54845e-06	0.426	4.42291	3.48609	-3.93757	17	19	17	CDS		0	0
mmu-miR-325-5p	NM_007798	Ctsb	CCTAGTAGGTGCTCAGTAAGTGT#ACACTCAGGTGCTGAGCCATCTCTCCAGCCTCCAGGT#(((.(.(((((((((((((((((#)))))....))))))))..........))))).))).	3765	3802	0.846154	-20.9	0	0.000643191	0.515	0	-0.000200247	-8.87056	21	37	8	3UTR		0	0
mmu-miR-326-5p	NM_007798	Ctsb	GGGGGCAGGGCCTTTGTGAAGGCG#GCCGTCCAAGGGCTAAAGATGGGGCCCCCC#((((((..((((((((.((.(((.#))).)))))))))).........)))))).	4498	4528	0.846154	-32.2	0	4.40045e-05	0.456	0.0996486	-0.0148304	-7.7949	19	30	10	3UTR		0	0
mmu-miR-326-5p	NM_007798	Ctsb	GGGGGCAGGGCCTTTGTGAAGGCG#CGCCTTCAAAGGGCTGTCCCA#.(((((..(((((((.((((((((#)))))))))))))))))))).	3212	3233	0.807692	-30.7	0	2.50148e-05	0.471	-0.276464	-0.0721702	-7.8837	20	21	20	3UTR		0	0
mmu-miR-326-5p	NM_007798	Ctsb	GGGGGCAGGGCCTTTGTGAAGGCG#GCCTTCAAACAGGGCCTATGACAGACAGCATTCATGCTGCCCA#..(((((((((((...(((((((.#)))))))....)))))....................)))))).	3038	3081	0.923077	-30.5	1	8.27949e-05	0.529	0.100702	0.0553095	-6.78234	18	43	7	3UTR		0	0
mmu-miR-326-5p	NM_007798	Ctsb	GGGGGCAGGGCCTTTGTGAAGGCG#GCCAGCTCTCCTTGGTCCTGTCCTCA#((((((((((((...(.((.(((.#)))...)).)...)))))))))))).	1674	1700	1	-29.8	1	0.000649958	0.544	0.173123	-0.0502855	-6.81899	18	26	12	3UTR		0	0
mmu-miR-326-3p	NM_007798	Ctsb	CCTCTGGGCCCTTCCTCCAGT#CTGGATATGGGTGGGCCTCTGAGA#.(((.((((((.((((((((.#)))))...))).))))))..))).	3291	3315	0.923077	-25.6	0	0.00117845	0.632	-0.0396318	0.102379	-11.2592	17	24	6	3UTR		0	0
mmu-miR-326-3p	NM_007798	Ctsb	CCTCTGGGCCCTTCCTCCAGT#GAGTTAGGGCTCCAGAGA#.(((((((((((..(((....#)))..))))).)))))).	4254	4272	0.923077	-25.3	1	3.23123e-05	0.426	-0.0013622	0.063894	-5.9393	14	18	6	3UTR		0	0
mmu-miR-326-3p	NM_007798	Ctsb	CCTCTGGGCCCTTCCTCCAGT#CTGGAGTGGGGGCCA#......(((((((.((((((.#)))))).))))))).	2179	2194	0.923077	-24.6	0	2.43419e-06	0.5	0.0217477	-0.0127031	-16.4234	13	15	7	3UTR		0	0
mmu-miR-328-5p	NM_007798	Ctsb	GGGGGGCAGGAGGGGCTCAGGG#CCCTCCAAACACTGTCCTTACCTGGCCTCCTCCTAGCCCATCCCA#((((((((((((((((.((((.#.))))))).)))))).))))..))).	1319	1364	0.923077	-37.7	1	0.0115447	0.441	-0.149822	-0.0184631	-3.93757	20	26	7	3UTR		0	0
mmu-miR-328-5p	NM_007798	Ctsb	GGGGGGCAGGAGGGGCTCAGGG#CCCTGCGAGCACCATGTCAATGGCTCCCGTCCCCCA#(((((((.((((((((((((((#))))..)))).))..........)))).))))))).	684	720	0.884615	-33.3	1	0.0112946	0.382	3.77119	2.63068	-6.25121	21	36	7	CDS		0	0
mmu-miR-328-5p	NM_007798	Ctsb	GGGGGGCAGGAGGGGCTCAGGG#TGCTGAGCCATCTCTCCAGCCTCCA#.((((((.((((((((((((.(#).)))))))...))))).)))))).	3774	3799	1	-31.9	1	0.0706101	0.515	0	0.0278583	-6.10696	19	25	7	3UTR		0	0
mmu-miR-328-3p	NM_007798	Ctsb	CTGGCCCTCTCTGCCCTTCCGT#GGAGTGCACGGGAGAGGCCAGG#((((((((((((((.((((...#)))).))).))))).)))))).	29	51	0.923077	-27.9	1	2.39664e-05	0.338	-0.101072	0.0357628	-4.67302	18	22	6	5UTR		0	0
mmu-miR-329-5p	NM_007798	Ctsb	AGAGGTTTTCTGGGTCTCTGTT#GATGGAGCCCAGGAAACCC#...(((((((((((.(((((((#)))))))))))))))))).	2632	2651	1	-25.9	0	0.000557176	0.456	-0.0111048	-0.189516	-7.24999	18	19	18	3UTR		0	0
mmu-miR-329-5p	NM_007798	Ctsb	AGAGGTTTTCTGGGTCTCTGTT#ACAGAGCCTGGGAAACTC#...(((((((((((.((((((.#))))))))))))))))).	3180	3198	1	-22.3	0	0.000273866	0.426	-0.153739	-0.052231	-7.24999	17	18	17	3UTR		0	0
mmu-miR-329-5p	NM_007798	Ctsb	AGAGGTTTTCTGGGTCTCTGTT#AGGGAACAGGGAGCCTCA#.(((((((((((..(((((...#))))).))))))))))).	2274	2292	1	-22.2	1	0.000222474	0.544	-0.126305	-0.0526345	-5.9393	16	18	11	3UTR		0	0
mmu-miR-329-5p	NM_007798	Ctsb	AGAGGTTTTCTGGGTCTCTGTT#CAGAGTGGTTGCCTAGAGCCTCTC#((((((..((((((((((((..#))))).....))))))))))))).	4618	4642	0.865385	-22.3	0	0.0034147	0.515	-0.0677594	0.0028065	-7.7949	18	24	13	3UTR		0	0
mmu-miR-329-3p	NM_007798	Ctsb	AACACACCCAGCTAACCTTTTT#GGGGTTGCTGGGA#......((((((.((((((...#)))))))))))).	3728	3741	0.846154	-18.1	0	0.000563713	0.544	0	0	-16.8557	12	13	12	3UTR		0	0
mmu-miR-330-5p	NM_007798	Ctsb	TCTCTGGGCCTGTGTCTTAGGC#GCCAGGAGCGGCTCCGTTTGGCTTGGTGGCTGCAGGCCCAGGC#..((((((((((((((((((((#.)))))).))).))))))))))).	45	88	0.846154	-29.3	1	3.75347e-07	0.309	-0.150816	0.08818	-4.957	20	24	11	5UTR		0	0
mmu-miR-330-5p	NM_007798	Ctsb	TCTCTGGGCCTGTGTCTTAGGC#GCCTATGACAGACAGCATTCATGCTGCCCAGGAA#((.(((((((((((((.(((((#))))).)))..))))..........)))))))).	3051	3085	0.923077	-24.4	0	0.000199319	0.515	0.128201	0.0899577	-5.49511	20	34	8	3UTR		0	0
mmu-miR-330-3p	NM_007798	Ctsb	GCAAAGCACAGGGCCTGCAGAGA#TCTCCTGTGGGTGGTTTCCTGTGCTC#....(((((((((((((((((((#)))).))))))).....)))))))).	2703	2729	0.846154	-25.8	0	0.000784112	0.515	0.102052	0.0481184	-9.54656	19	26	8	3UTR		0	0
mmu-miR-330-3p	NM_007798	Ctsb	GCAAAGCACAGGGCCTGCAGAGA#TGCACGGTTCTGTGCTGCA#((..(((((((((((((((....#)))).))))))))))))).	1966	1985	1	-25.7	0	0.000190893	0.456	-0.303185	0.490749	-8.52714	17	19	13	3UTR		0	0
mmu-miR-331-5p	NM_007798	Ctsb	CTAGGTATGGTCCCAGGGATCC#GATCTCTGGGAGTTTGAGGCCAGACTGGT#((((...((((((((((((((.#))))))))))........))))..)))).	2789	2818	1	-24.5	0	1.56813e-06	0.485	0.164811	0.0288331	-11.5013	18	29	10	3UTR		0	0
mmu-miR-331-5p	NM_007798	Ctsb	CTAGGTATGGTCCCAGGGATCC#GGGTTGCTGGGAATTGAACTTAGG#((((((....((((((.(((((#))))).)))))).....)))))).	3729	3753	1	-24	0	0.00156533	0.485	0	0	-10.0938	17	24	6	3UTR		0	0
mmu-miR-331-5p	NM_007798	Ctsb	CTAGGTATGGTCCCAGGGATCC#GGCTCCCGTCCCCCATGCACTGGA#((((((((((.....((((.((#)).)))).....)))))).)))).	705	729	0.923077	-21.3	1	0.000759797	0.426	1.74745	2.98043	-12.9906	16	24	6	CDS		0	0
mmu-miR-331-3p	NM_007798	Ctsb	GCCCCTGGGCCTATCCTAGAA#CTGGCTTGGGTACTGGGGCT#(((((...(((((..((((..#))))..)))))...))))).	2451	2471	0.923077	-23.5	0	1.71542e-05	0.471	0.24326	-0.00254653	-11.2881	14	20	5	3UTR		0	0
mmu-miR-331-3p	NM_007798	Ctsb	GCCCCTGGGCCTATCCTAGAA#TCTGATGGAGCCCAGGA#...((((((((((((..(((.#)))))))).))))))).	2629	2646	0.923077	-22.5	0	3.0868e-05	0.471	-0.108754	-0.134929	-6.74759	15	17	8	3UTR		0	0
mmu-miR-337-5p	NM_007798	Ctsb	CGGCGTCATGCAGGAGTTGATT#GTCGACTCCTGCTTCCTGTCA#.((((....((((((((((((.#))))))))))))....)))).	4426	4447	1	-24.1	0	0.00362658	0.412	-0.108252	0.025574	-10.608	16	21	12	3UTR		0	0
mmu-miR-337-5p	NM_007798	Ctsb	CGGCGTCATGCAGGAGTTGATT#TCTCTCCTGCATGTCCT#.((...((((((((((..((..#)).)))))))))).)).	4452	4469	0.923077	-20.1	0	0.00761716	0.5	0.0717504	-0.0307035	-12.8453	14	17	10	3UTR		0	0
mmu-miR-337-3p	NM_007798	Ctsb	TCAGCTCCTATATGATGCCTTT#GGTATCCAGTGTGGGGACGGCTGT#.((((((((((((((((((...#))))))..)))))))...))))).	555	579	0.846154	-21	1	2.09051e-05	0.441	2.65494	2.82429	-3.79332	18	24	7	CDS		0	0
mmu-miR-337-3p	NM_007798	Ctsb	TCAGCTCCTATATGATGCCTTT#GAGGGCGGAGCTGC#.(((((((........((((((#))))))))))))).	4	18	0.923077	-17.3	1	0.000351486	0.298	0	0	-15.3783	13	14	13	5UTR		0	0
mmu-miR-148b-3p	NM_007798	Ctsb	TCAGTGCATCACAGAACTTTGT#GCAGGGTGCACGGTTCTGTGCTGCAGTT#..(.((((.(((((((((.(((#.))).))))))))).)))).).	1960	1988	0.846154	-21.6	0	0.00112852	0.456	-0.30536	0.440638	-9.04541	17	22	9	3UTR		0	0
mmu-miR-148b-3p	NM_007798	Ctsb	TCAGTGCATCACAGAACTTTGT#GAAGCTCTGGATGCCTGGC#((((.(((((.((((.((((..#)))).))))))))))))).	2399	2418	0.846154	-19.5	0	6.32026e-06	0.529	-0.269273	0.107306	-11.1144	17	19	13	3UTR		0	0
mmu-miR-338-5p	NM_007798	Ctsb	AACAATATCCTGGTGCTGAGTG#GCTGTCGCGCTGCGCTCGGTGAGTGCAGGATCCAGCATCCAGGATGTGGTG#.((.((((((((((((((.((.#.)).))))).))))))))).)).	86	137	0.846154	-23.2	0	1.18535e-05	0.426	0.421667	0.467898	-6.82535	18	23	9	5UTR		0	0
mmu-miR-339-5p	NM_007798	Ctsb	TCCCTGTCCTCCAGGAGCTCACG#GGGCTCCTGCGGCTCTTGTTGGGCATTTGGGGCAGTGGAA#((((((((((((((((((((...#))))))))).).................))))))).))).	434	474	0.846154	-29.2	1	0.000142746	0.426	4.29212	2.68353	-3.93757	20	40	9	CDS		0	0
mmu-miR-339-5p	NM_007798	Ctsb	TCCCTGTCCTCCAGGAGCTCACG#TGTGTGGCACTGTCCTGGGTGGACCCAAACTGCCAGGAAGGGT#.((((((((((((((((((((((#)))).)))....))))))).))))..............)))).	301	344	0.923077	-24.7	1	2.90977e-06	0.426	2.68159	2.51672	-3.79332	22	43	7	CDS		0	0
mmu-miR-339-5p	NM_007798	Ctsb	TCCCTGTCCTCCAGGAGCTCACG#GGGCTTTTTCCAAAATTTAGCGGCCCTGGCAGGGAATGAGGTAGACAGGGGA#(((((((((((((((.(((....#.)))))))).)))...........))))))).	1179	1231	0.897436	-25.1	1	0.00705595	0.544	-0.29278	0.280938	-4.17062	18	32	8	3UTR		0	0
mmu-miR-340-3p	NM_007798	Ctsb	TCCGTCTCAGTTACTTTATAGC#AGGTAGCTGAGGCA#...(((((((((((((......#))))))))))))).	4207	4221	0.846154	-19	0	0.000386253	0.559	-0.19179	0.0409661	-6.51454	13	14	13	3UTR		0	0
mmu-miR-340-3p	NM_007798	Ctsb	TCCGTCTCAGTTACTTTATAGC#CTATGGGGTTGCTGGGAATTGAACTTAGGACCTCTGGAA#(((((((((((.(((((((((.#))))))))).))))))).................)))).	3724	3763	0.846154	-18.8	1	1.04334e-05	0.485	0	0.0154914	-7.28438	20	39	9	3UTR		0	0
mmu-miR-341-5p	NM_007798	Ctsb	CGGTCGGCCGATCGCTCGGTC#GATTTGGGCGATGGCCTTCAAACAGGGCCT#.((((((((.(((((((((..#.))))))))))))).........)))).	3025	3055	0.846154	-23	1	8.11693e-05	0.5	0.0718344	0.010855	-5.03583	17	28	13	3UTR		0	0
mmu-miR-341-5p	NM_007798	Ctsb	CGGTCGGCCGATCGCTCGGTC#GCCGGTGATATGATGGGTGGCCA#.(((((.((((((((.((((.#)))))))))....))).))))).	939	962	0.923077	-22.3	0	1.73374e-05	0.426	2.02662	3.31831	-5.57006	17	23	9	CDS		0	0
mmu-miR-341-3p	NM_007798	Ctsb	TCGGTCGATCGGTCGGTCGGT#ATGGACCACTGAACTGGCCGAG#(((((((.(((((.((((.((#)).)))))))))..))))))).	4067	4089	0.923077	-22.6	1	4.18205e-05	0.515	0.0755984	-0.134761	-7.10805	18	22	9	3UTR		0	0
mmu-miR-341-3p	NM_007798	Ctsb	TCGGTCGATCGGTCGGTCGGT#GCCGATCTCTGGGAGTTTGAGGCCAGACTGGTCTACAATAGACCT#..(((((((((((((((((((#)))))))..................)))))))).......)))).	2786	2831	0.846154	-21.5	1	9.42975e-06	0.515	0.030497	0.046484	-4.957	19	45	8	3UTR		0	0
mmu-miR-342-5p	NM_007798	Ctsb	AGGGGTGCTATCTGTGATTGAG#CTCCTAGCCCATCCCACGACAGTGATCACAGTCTGCATCCTA#.(((((((...((((((((...#.))))))))...))))))).	1348	1390	1	-23	1	0.0390113	0.456	0.194003	-0.175972	-8.917	15	20	8	3UTR		0	0
mmu-miR-342-3p	NM_007798	Ctsb	TCTCACACAGAAATCGCACCCGT#GCAGGGTGCACGGTTCTGTGCTGCAGT#.(((((((((((...((((((((#)).))))))....))))))).)).)).	1960	1987	0.846154	-21.9	1	0.000408137	0.471	-0.0553444	0.442987	-6.67474	19	27	7	3UTR		0	0
mmu-miR-342-3p	NM_007798	Ctsb	TCTCACACAGAAATCGCACCCGT#GGGTTGCGTTCGGTGAGGA#((((((.(.(((..(((((((..#)))).))))))))))))).	340	359	0.923077	-19.2	0	7.88703e-05	0.485	1.1674	2.41846	-8.68362	17	19	13	CDS		0	0
mmu-miR-344-5p	NM_007798	Ctsb	AGTCAGGCTCCTGGCTAGATTCCAGG#CCTGGAGTGGGGGCCAAAGCTTGCGCA#.((((((((..(((((..((((((((#))))))))...))))).)))))).)).	2178	2205	0.923077	-27.5	1	0.000101978	0.5	0.0765557	-0.0260136	-7.86061	21	27	8	3UTR		0	0
mmu-miR-345-5p	NM_007798	Ctsb	GCTGACCCCTAGTCCAGTGCTT#GCATCCTGGGCTGGGGAGTAGAGAATGGAGTTCCCTACTGGCTGGCAGCC#((((((((((((((((((((..#)))..))))))))))).))..........................)))).	970	1020	0.846154	-26.3	1	7.06742e-06	0.471	3.59968	3.41914	-3.93757	20	50	11	CDS		0	0
mmu-miR-345-3p	NM_007798	Ctsb	CCTGAACTAGGGGTCTGGAGAC#AGACCCTTGGTTCAGT#.(((((((((((((((......#))))))))))))))).	3407	3423	0.923077	-25.9	1	0.00051965	0.529	-0.0415531	-0.105685	-3.79332	15	16	15	3UTR		0	0
mmu-miR-346-5p	NM_007798	Ctsb	TGTCTGCCCGAGTGCCTGCCTCT#GAGGCAACCTGGCTTGGGTACTGGGGCTTTAGTACTGCAAGACAG#(((((((((.((((((((((((.#))))))..........)))))).))))............))))).	2443	2488	0.846154	-31	1	0.00130619	0.485	0.237317	0.0203343	-5.18008	21	45	6	3UTR		0	0
mmu-miR-346-5p	NM_007798	Ctsb	TGTCTGCCCGAGTGCCTGCCTCT#GTGGCAGGCATTCGTCAATGGCCCAGTGCAG#((((((((((((((((((((.(.#).)))))))))))).....)))..)).))).	1584	1615	0.846154	-27.8	1	0.00463778	0.456	-0.573311	-0.299271	-3.93757	21	31	12	3UTR		0	0
mmu-miR-346-5p	NM_007798	Ctsb	TGTCTGCCCGAGTGCCTGCCTCT#AGGCGGGCACTCACATACATATGACCCGGACT#.(((((...((((((((((((..#))))))))))))..............))))).	2123	2155	0.846154	-26.5	0	0.00454346	0.5	0.120924	0.0428879	-8.70704	17	32	12	3UTR		0	0
mmu-miR-346-3p	NM_007798	Ctsb	AGGCAGGGGCTGGGCCTGCAGC#GCTGCAGGCCCAGGCTGTCGCGCTGCG#..((((((.(((((((((((((#))))))))))))).))......)))).	73	100	1	-37.3	1	2.40763e-05	0.338	0.41793	0.368029	-6.01339	19	27	13	5UTR		0	0
mmu-miR-350-5p	NM_007798	Ctsb	AAAGTGCATGCGCTTTGGG#CCAAGGCGGGCACTC#..(((((...((((((((.#)))))))).))))).	2120	2135	1	-19.7	0	0.00011262	0.515	0.209661	0.0413219	-9.56953	13	15	8	3UTR		0	0
mmu-miR-351-5p	NM_007798	Ctsb	TCCCTGAGGAGCCCTTTGAGCCTG#GGGCTCAATGCTAGTCTTCCAGAGTTAGGGCTCCAGAGA#...((..((((((((((((((((.#))))))))..................))))))))..)).	4233	4272	0.846154	-29	0	3.23123e-05	0.426	0.123887	-0.0739938	-9.95919	18	39	8	3UTR		0	0
mmu-miR-351-5p	NM_007798	Ctsb	TCCCTGAGGAGCCCTTTGAGCCTG#CAGGGGGAACGCCTTCAAAGGGCTGTCCCAGACAGGAT#((((((.(((((((((((((((((#)))).........))))))))))..))))))...))).	3203	3241	1	-25.8	0	1.80505e-05	0.456	0.0135167	-0.016929	-5.48126	23	38	10	3UTR		0	0
mmu-miR-351-5p	NM_007798	Ctsb	TCCCTGAGGAGCCCTTTGAGCCTG#GGGCTTTTTCCAAAATTTAGCGGCCCTGGCAGGGAA#(((((((((.(((((..((((((.#))))))............)).))))))..)))))).	1179	1215	0.846154	-25.6	1	9.45634e-05	0.515	0.139336	0.0430017	-5.41313	20	36	6	3UTR		0	0
mmu-miR-351-3p	NM_007798	Ctsb	GGTCAAGAGGCGCCTGGGAAC#CCACAGGGCCTTTTGATG#.((((((((((.((((((...#)).)))))))))))))).	2862	2880	1	-24.6	1	0.00027629	0.544	0.078517	0.0337361	-7.14013	16	18	14	3UTR		0	0
mmu-miR-351-3p	NM_007798	Ctsb	GGTCAAGAGGCGCCTGGGAAC#TCCCAGGTGCAACAAGAGCT#(.((..(..((((((((((..#))))))))))..)..)).).	740	760	0.846154	-23.8	0	3.6926e-05	0.471	2.89688	2.68798	-14.4913	14	20	10	CDS		0	0
mmu-miR-351-3p	NM_007798	Ctsb	GGTCAAGAGGCGCCTGGGAAC#CCCAGTGGAGGGTGCCTTCACTGTGTTTTCTGACTTCTTGACTT#((((((((((((((((((...#))))......))))))...................)))))))).	869	913	0.846154	-22.4	1	0.0744693	0.559	2.97812	2.54807	-3.93757	18	44	8	CDS		0	0
mmu-miR-135b-3p	NM_007798	Ctsb	ATGTAGGGCTAAAAGCCATGGG#CCTTAGGGGCTTTTTCCAAAATTTAGCGGCCCTGGCAG#.((((((((((((((((..(((#)))....))))))).............))))))).)).	1173	1211	0.923077	-20.4	1	0.000627719	0.5	-0.235	0.352074	-3.79332	19	38	7	3UTR		0	0
mmu-miR-101b-5p	NM_007798	Ctsb	TCGGTTATCATGGTACCGATGCT#GCATTCACACCAATGGCCGAG#((((((((..((((...(((((.#)))))...)))))))))))).	493	514	0.846154	-18.9	1	0.00336295	0.456	2.14675	3.31541	-7.20497	17	21	12	CDS		0	0
mmu-miR-101b-3p	NM_007798	Ctsb	GTACAGTACTGTGATAGCT#GCTTGACATTGGCAGGGTGCACGGTTCTGTGCT#((((((.((((((.((.((#.)).)))))))).)))))).	1949	1982	0.884615	-18.8	0	8.48985e-05	0.441	-0.406276	0.415583	-6.3381	16	20	8	3UTR		0	0
mmu-miR-107-5p	NM_007798	Ctsb	AGCTTCTTTACAGTGTTGCCTTG#CAGGTGCAACAAGAGCTGTGAAGCTGGCTA#((((.((((((((((((((((((#)))).)))))....)))))))))..)))).	743	773	1	-24.5	0	0.000324156	0.5	2.37289	2.45193	-8.05661	22	30	9	CDS		0	0
mmu-miR-107-3p	NM_007798	Ctsb	AGCAGCATTGTACAGGGCTATCA#GATGGCCTTCAAACAGGGCCTATGACAGACAGCATTCATGCTGCC#.((((((((((..(((((((((.#)))))))))...)))......................))))))).	3034	3079	1	-22.3	1	3.13928e-05	0.515	0.105974	0.0105282	-8.42926	19	45	9	3UTR		0	0
mmu-miR-107-3p	NM_007798	Ctsb	AGCAGCATTGTACAGGGCTATCA#ATGGCCCAGTGCAGTTCTCTGG#..(((.(((((((.(((((((..#))))))).)))))))...))).	1601	1623	0.807692	-21.2	0	2.4968e-05	0.456	-0.470407	-0.17791	-7.7148	17	22	7	3UTR		0	0
mmu-miR-107-3p	NM_007798	Ctsb	AGCAGCATTGTACAGGGCTATCA#GGTGGTTTCCTGTGCTCAAGTCAAGAGCTGTC#.(((((.(((((((((((((((.#))))))..)))))))........)).))))).	2712	2744	0.923077	-21.1	0	0.000966862	0.515	0.0560286	0.0425616	-5.33701	20	32	7	3UTR		0	0
mmu-miR-10a-5p	NM_007798	Ctsb	TACCCTGTAGATCCGAATTTGTG#TTCGGTTTCAGCGGGGTGG#((((((((.((.(((((......#)))))..)).)))))))).	3964	3983	1	-19.1	1	8.9084e-05	0.559	-0.155283	0.0749569	-8.34077	15	19	8	3UTR		0	0
mmu-miR-17-5p	NM_007798	Ctsb	CAAAGTGCTTACAGTGCAGGTAG#GCGCTGCGCTCGGTGAGTGCA#....(((((((((((((((((..#)).)))))))..)))))))).	92	113	0.846154	-21.2	0	4.71179e-08	0.338	0.515743	0.550491	-9.54656	17	21	8	5UTR		0	0
mmu-miR-17-3p	NM_007798	Ctsb	ACTGCAGTGAGGGCACTTGTAG#GGGTGCCTTCACTGTG#...(((((((((((((((....#))))))))))))))).	878	894	1	-26.1	0	0.00016901	0.559	3.02747	2.87844	-6.51454	15	16	15	CDS		0	0
mmu-miR-17-3p	NM_007798	Ctsb	ACTGCAGTGAGGGCACTTGTAG#CAAGGGCTTTGACTGCAGG#.(((((((.(((((.((((...#)))).))))).))))))).	1485	1504	0.923077	-24	1	0.000460623	0.471	-0.712009	-0.618723	-5.58516	16	19	7	3UTR		0	0
mmu-miR-17-3p	NM_007798	Ctsb	ACTGCAGTGAGGGCACTTGTAG#CTGCATGTCCTCTCTCTACTGTAGTG#(((((((((((((((..(((((#)))))))))))).....)))))))).	4458	4484	1	-23.6	1	0.0617134	0.471	-0.0661373	-0.0436906	-4.17062	20	26	12	3UTR		0	0
mmu-miR-19a-5p	NM_007798	Ctsb	TAGTTTTGCATAGTTGCACTAC#GGTGCAACAAGAGCTGTGAAGCTGG#((((((((((..((((((((..#))))))))......)))))))))).	745	770	0.846154	-18.7	1	0.000233902	0.485	2.33345	2.27181	-10.1092	18	25	10	CDS		0	0
mmu-miR-25-5p	NM_007798	Ctsb	AGGCGGAGACTTGGGCAATTGC#GTGGTTGCCTAGAGCCTCTCCACCG#.((.((((((((((((((((((#))))))))))).))..))))).)).	4622	4647	1	-24	0	0.000187303	0.471	-0.0673283	0.0420884	-6.82535	20	25	11	3UTR		0	0
mmu-miR-25-5p	NM_007798	Ctsb	AGGCGGAGACTTGGGCAATTGC#GCAGGCCCAGGCTGTCGCGCTG#.((((((.((((((((..((((#))))))))))).).)).)))).	76	98	0.923077	-22.4	1	6.07789e-07	0.338	0.234231	0.364341	-6.10696	18	22	11	5UTR		0	0
mmu-miR-25-5p	NM_007798	Ctsb	AGGCGGAGACTTGGGCAATTGC#GCAAGTGACCAATGAAGTCTCCATGCCC#.(((((((((((((.((.((((#)))).)).)))....)))))))..))).	4002	4030	1	-22.2	1	0.121957	0.515	-0.148532	-0.0589223	-4.52877	19	28	7	3UTR		0	0
mmu-miR-25-5p	NM_007798	Ctsb	AGGCGGAGACTTGGGCAATTGC#GCAGTTGGCCTCAGGTATCTTGTCCTA#(((((((.((((((((((((((#))))))).)).))))).))).).))).	4587	4614	0.923077	-21.2	1	0.00412778	0.485	0.10045	-0.0605256	-6.25121	21	27	7	3UTR		0	0
mmu-miR-25-3p	NM_007798	Ctsb	CATTGCACTTGTCTCGGTCTGA#AGGCTGAGGCAGTGGGATC#.(((.(((.(((((((((((..#)))))))))))))).))).	4327	4346	0.871795	-22.8	0	1.57549e-06	0.574	0.154891	0.0831342	-8.96875	17	19	14	3UTR		0	0
mmu-miR-25-3p	NM_007798	Ctsb	CATTGCACTTGTCTCGGTCTGA#GGCCGAGGCACCTCAGTGA#(((((....((((((((((...#))))))))))...))))).	4082	4101	0.974359	-21.3	0	0.000101836	0.485	-0.0873015	-0.106542	-10.7522	15	19	10	3UTR		0	0
mmu-miR-28a-3p	NM_007798	Ctsb	CACTAGATTGTGAGCTGCTGGA#TCCAGCATCCAGGATGTGGTGG#(((((.(((.((.(.(((((((#))))))).))).))).))))).	116	138	0.923077	-23.7	0	2.71841e-05	0.426	0.00530817	0.796486	-9.10562	18	22	7	5UTR		0	0
mmu-miR-32-3p	NM_007798	Ctsb	CAATTTAGTGTGTGTGATATT#ATCCCACGCACTGAC#....((((((((((.(((...#))).)))))))))).	1113	1128	1	-16.1	0	0.000252058	0.559	1.76007	1.74044	-10.282	13	15	10	CDS		0	0
mmu-miR-139-5p	NM_007798	Ctsb	TCTACAGTGCACGTGTCTCCAG#GGAGATACTCCCAGGTGCAACAAGAGCTGTGA#..((((((((((((((((((..#))))))))......)))).......)))))).	732	764	0.923077	-21	1	0.00119926	0.471	2.23333	2.71606	-4.957	18	32	8	CDS		0	0
mmu-miR-139-5p	NM_007798	Ctsb	TCTACAGTGCACGTGTCTCCAG#GGAGAGAACCACTGTGGC#.((((((((....(.(((((..#))))).)..)))))))).	1071	1089	1	-19.7	1	0.000242683	0.544	3.88678	2.91786	-13.232	14	18	8	CDS		0	0
mmu-miR-139-3p	NM_007798	Ctsb	TGGAGACGCGGCCCTGTTGGAG#CTGCCCACAGGGCCTTTTGATGATTCTGTGTTTACAC#((..(((((((((((((.((((#)).)).)))))))).............)))))..)).	2858	2895	0.923077	-22.6	0	0.00989014	0.544	0.0219937	-0.0466741	-8.52714	19	37	8	3UTR		0	0
mmu-miR-200c-5p	NM_007798	Ctsb	CGTCTTACCCAGCAGTGTTTGG#CCACGCACTGACCAGTACTGGGGAAGATT#.((((..(((((((((((.(((#))).)))))).......)))))..)))).	1116	1145	0.846154	-22.9	0	0.000618516	0.5	1.16809	1.73431	-7.23797	18	29	6	CDS		0	0
mmu-miR-200c-5p	NM_007798	Ctsb	CGTCTTACCCAGCAGTGTTTGG#CTGTGTGGCACTGTCCTGGGTGGACC#.(((.((((((((((((((...#.)))))))..)))))))))).	300	326	0.923077	-22.6	0	1.64892e-05	0.426	2.91243	2.26725	-7.91236	17	21	10	CDS		0	0
mmu-miR-200c-3p	NM_007798	Ctsb	TAATACTGCCGGGTAATGATGGA#CCATCAGAGCTACCCTCCAAACACTGTCCTTACCTGGCC#.......(((((((((.(((((.#.))))).))))))))).	1307	1346	0.923077	-20.1	0	0.00537204	0.426	0.0342801	0.0997243	-17.1102	14	17	9	3UTR		0	0
mmu-miR-210-5p	NM_007798	Ctsb	AGCCACTGCCCACCGCACACTG#CAGGGCTCCTGCGGCTCTTGTTGGGCATTTGGGGCAGTGGA#..(((((((((.(((((.....#.))))).................))))))))).	432	473	0.846154	-24.3	1	7.54845e-06	0.426	4.94065	3.2164	-8.3038	14	33	9	CDS		0	0
mmu-miR-210-3p	NM_007798	Ctsb	CTGTGCGTGTGACAGCGGCTGA#CGGCTCCGTTTGGCTTGGTGGCTGCAGGCCCAGGCTGTCGCGCTGCGCT#..((((((((((((((((((..#.))))...)))))))))).)))).	53	102	0.846154	-28.6	1	7.40994e-06	0.338	-0.178143	0.0547845	-4.957	18	24	10	5UTR		0	0
mmu-miR-212-5p	NM_007798	Ctsb	ACCTTGGCTCTAGACTGCTTACT#GCTAGTCTTCCAGAGTTAGGGC#.(((((((((((((((((.....#)).)))))...)))))))))).	4242	4264	1	-21.1	1	0.000669858	0.5	0.0927007	0.00457012	-3.79332	17	22	10	3UTR		0	0
mmu-miR-212-5p	NM_007798	Ctsb	ACCTTGGCTCTAGACTGCTTACT#AGTCAAAAGCAGGCTAGGGATGTCTCCATGGTA#(((.(((((((((.((((((...#.)))))).))))))......))).))).	3345	3378	0.846154	-21.5	0	0.000411742	0.544	0.138661	0.0487226	-7.82644	18	28	6	3UTR		0	0
mmu-miR-181a-1-3p	NM_007798	Ctsb	ACCATCGACCGTTGATTGTACC#GGTTTCAGCGGGGTGGTA#((((((..(((((((.......#.))))))))))))).	3967	3985	1	-17.4	0	8.63987e-05	0.559	0.249676	0.115522	-8.02794	13	15	13	3UTR		0	0
mmu-miR-214-5p	NM_007798	Ctsb	TGCCTGTCTACACTTGCTGTGC#GCGGCCCTGGCAGGGAATGAGGTAGACAGGGGA#(.(((((((((.(((.((.(((#.))).))...)))))))))))).).	1198	1231	0.923077	-23.5	1	0.00705595	0.544	0.437656	0.0405487	-8.6811	18	25	12	3UTR		0	0
mmu-miR-214-5p	NM_007798	Ctsb	TGCCTGTCTACACTTGCTGTGC#CGCAGCAGGCTTAAGAGGGGA#..(((.(((...(((((((((.#)))))))))....))).))).	4114	4135	0.923077	-21.1	0	0.0014401	0.515	-0.210866	0.0268567	-14.272	15	21	9	3UTR		0	0
mmu-miR-214-3p	NM_007798	Ctsb	ACAGCAGGCACAGACAGGCAGT#CTGCATCCTAGCCTCTCCCTAGACTAGTGCGGTTTGTAGTGCCTGCTGTT#(((((((((((..((((((.((#.)).)))))).))))))))))).	1380	1430	1	-28.2	1	0.000860565	0.397	-0.701434	-0.239765	-8.57351	19	23	11	3UTR		0	0
mmu-miR-216a-3p	NM_007798	Ctsb	CACAGTGGTCTCTGGGATTATG#AATCCTCAGAGGAGAGAACCACTGTGG#(((((((((((((((((((...#))))).)))))......))))))))).	1061	1088	1	-26.7	1	0.000213138	0.559	3.03107	3.20854	-3.93757	19	27	9	CDS		0	0
mmu-miR-216a-3p	NM_007798	Ctsb	CACAGTGGTCTCTGGGATTATG#TAGTCTTCCAGAGTTAGGGCTCCAGAGACCAAGCTCTGTGG#((((((((((((((((......#.)))))))))))....))))).	4244	4285	1	-25.6	1	6.70039e-05	0.441	0.0602063	0.0108232	-3.93757	16	22	11	3UTR		0	0
mmu-miR-218-1-3p	NM_007798	Ctsb	AAACATGGTTCCGTCAAGCACC#GGTCATTTCCCTGGAGTGGGGGCCAAAGCTTGCGCACCATGTTTA#(((((((((..((.(((((...#.))))))).))))))))).	2169	2214	1	-19.9	1	0.00140309	0.515	0.0913452	-0.0260136	-8.8617	16	19	9	3UTR		0	0
mmu-miR-218-2-3p	NM_007798	Ctsb	CATGGTTCTGTCAAGCACCGCG#GGTGCAACAAGAGCTGTGA#(((((((((((...(((((...#))))).))).)))))))).	745	764	0.961538	-20.1	1	0.00119926	0.471	1.91963	2.45822	-9.43035	16	19	8	CDS		0	0
mmu-miR-219a-1-3p	NM_007798	Ctsb	AGAGTTGCGTCTGGACGTCCCG#CGGGAGAGGCCAGGAGCGGCTCC#.(((((((.(((((...(((((#)))))....))))).))))))).	37	60	0.846154	-28.2	1	2.0347e-06	0.338	-0.242314	0.151468	-5.81821	17	23	7	5UTR		0	0
mmu-miR-219a-1-3p	NM_007798	Ctsb	AGAGTTGCGTCTGGACGTCCCG#TGGCAGGCTGGACGCAACTTC#.(((((((((((((.(.(.(((#))).).)))))))))))))).	249	270	1	-23	1	0.00710269	0.603	3.86237	2.4927	-4.52877	18	21	14	CDS		0	0
mmu-miR-223-5p	NM_007798	Ctsb	CGTGTATTTGACAAGCTGAGTTG#GCTCAAACACTGGTTTTCAGATACACA#.((((((((((.(((((.(((..#.)))))))))))))))))).	4646	4673	0.846154	-17.5	1	0.00533563	0.485	0.246194	0.00905962	-7.14013	18	20	18	3UTR		0	0
mmu-miR-320-5p	NM_007798	Ctsb	GCCTTCTCTTCCCGGTTCTTCC#GGGCTGGGGAGTAGAGAATGGAGTTCCCTACTGGCTGGCA#((((((((((((((((((....#))))))))))).))))....................))).	977	1017	1	-22.5	1	8.89402e-05	0.426	3.84747	3.49431	-3.93757	18	40	11	CDS		0	0
mmu-miR-320-5p	NM_007798	Ctsb	GCCTTCTCTTCCCGGTTCTTCC#GGAGTGCACGGGAGAGGCCAGGA#.(((((((.(((((((.((((.#)))).)).)))))))))..))).	29	52	1	-21.5	1	0.000697867	0.324	0.314599	-0.00228175	-4.84971	18	23	9	5UTR		0	0
mmu-miR-320-3p	NM_007798	Ctsb	AAAAGCTGGGTTGAGAGGGCGA#TGGTCCTGTCCTCAGCCGATGCTTTTT#(((((((.((((((((((((.(#).)))))...))))))).).)))))).	1686	1713	0.846154	-23	1	0.0145535	0.529	0.18043	-0.0776895	-6.25121	20	27	7	3UTR		0	0
mmu-miR-320-3p	NM_007798	Ctsb	AAAAGCTGGGTTGAGAGGGCGA#TGCCCCAGTAATCCAGCA#....(((((((((...(((((.#)))))...))))))))).	4025	4043	1	-22.9	0	0.0128214	0.559	-0.689732	0.0143505	-11.3719	14	18	9	3UTR		0	0
mmu-miR-33-3p	NM_007798	Ctsb	CAATGTTTCCACAGTGCATCAC#TGATGCACGGGAACAATGG#((.(((((((...((((((((.#))))))))))))))).)).	380	399	0.923077	-20.9	0	0.000745226	0.529	2.90241	2.62491	-12.9558	17	19	15	CDS		0	0
mmu-miR-33-3p	NM_007798	Ctsb	CAATGTTTCCACAGTGCATCAC#GCTCTGTGGACAACAGTGG#((.(((((((((((.((.....#)).))))))).)))).)).	4276	4295	0.846154	-19.1	0	0.000183084	0.456	0.0210848	0.0884252	-6.23056	15	19	7	3UTR		0	0
mmu-miR-211-5p	NM_007798	Ctsb	TTCCCTTTGTCATCCTTTGCCT#GGCAGGGAATGAGGTAGACAGGGGAGT#(((((.(((((((((((((((.#))))))).....))).)))))))))).	1206	1233	0.923077	-21.6	0	0.000585737	0.515	0.233632	-0.0036045	-5.83853	20	27	10	3UTR		0	0
mmu-miR-211-3p	NM_007798	Ctsb	GCAAGGACAGCAAAGGGGGGC#GCTCTCCTTGGTCCTGTCCTCAGCC#((.(((((((..(((((((((#)))))))))....)))))))..)).	1678	1703	0.846154	-25.3	0	0.000237292	0.544	-0.980456	0.0154841	-11.6667	18	25	9	3UTR		0	0
mmu-miR-221-3p	NM_007798	Ctsb	AGCTACATTGTCTGCTGGGTTTC#GAGGCCACCATGACAATGTAGCC#.(((((((((((.....((((((#)))))).....))))))))))).	4681	4704	1	-24.9	1	0.0372699	0.529	0.142064	-0.0136976	-6.90779	17	23	11	3UTR		0	0
mmu-miR-221-3p	NM_007798	Ctsb	AGCTACATTGTCTGCTGGGTTTC#GGATCCAGCATCCAGGATGTGGTG#.((((((((.(.((((((((((.#))))))))))...).)))))))).	113	137	0.923077	-22.5	1	1.18535e-05	0.426	-0.0156803	0.637367	-8.38263	19	24	10	5UTR		0	0
mmu-miR-222-3p	NM_007798	Ctsb	AGCTACATCTGGCTACTGGGTCT#GGATCCAGCATCCAGGATGTGGTG#.(((((((((((...((((((((#))))))))...)))).))))))).	113	137	0.846154	-25.4	1	1.18535e-05	0.426	2.83293	0.5966	-6.67474	19	24	8	5UTR		0	0
mmu-miR-222-3p	NM_007798	Ctsb	AGCTACATCTGGCTACTGGGTCT#GAGCCAGTATGAGTGCCAGGCCTTTGAATAGTCGTTTGTAGCC#.((((((((((((((((((.((.#)).)))))).....))))))................)))))).	2962	3005	0.846154	-25.5	1	0.0127559	0.529	-0.0953443	-0.0385025	-3.79332	20	43	6	3UTR		0	0
mmu-miR-224-5p	NM_007798	Ctsb	TAAGTCACTAGTGGTTCCGTT#GAGAGAACCACTGTGGCA#...(((((.((((((((..((#))..))))))))))))).	1072	1090	1	-19.8	0	0.000399578	0.559	3.01598	3.25882	-7.57093	15	18	13	CDS		0	0
mmu-miR-29b-2-5p	NM_007798	Ctsb	CTGGTTTCACATGGTGGCTTAGATT#CTGAGCCAGTATGAGTGCCAGG#(((((....((((.((((((((...#)))))))).))))...))))).	2960	2982	0.923077	-25.7	0	0.00158933	0.5	0.0928995	-0.121854	-11.6091	17	22	8	3UTR		0	0
mmu-miR-29b-2-5p	NM_007798	Ctsb	CTGGTTTCACATGGTGGCTTAGATT#GTCAGAGGCCACCATGACAATGTAGCCAA#.(((((.(((((((((((((.(((.#)))..)))))))))))....)).))))).	4677	4706	0.923077	-25.5	0	0.0335734	0.529	0.177458	0.0293762	-5.33701	21	29	11	3UTR		0	0
mmu-miR-29b-2-5p	NM_007798	Ctsb	CTGGTTTCACATGGTGGCTTAGATT#GATCTCATTATAGATGGTAGTGAGCCACTATGGGGTTGCTGGG#(((((.((.((((((((((((....#.)))))))))))).))..))))).	3697	3740	1	-23.6	0	0.000609946	0.544	0	0	-6.89492	19	24	12	3UTR		0	0
mmu-miR-199b-5p	NM_007798	Ctsb	CCCAGTGTTTAGACTACCTGTTC#GACAGGTAGCTGAGGCACTGT#..((((((((((.(((((((((.#)))))))))))))).))))).	4204	4225	1	-24.9	1	9.42238e-05	0.559	-0.13546	-0.0140287	-6.24613	19	21	14	3UTR		0	0
mmu-miR-199b-3p	NM_007798	Ctsb	ACAGTAGTCTGCACATTGGTTA#TGAAGACCTGCTTACTTGCTGTGGTATCCAGTGTGGGGACGGCTGTA#(((((.((((.((((((((.((#.)).)))))))).)))).))))).	533	580	0.923077	-25.9	0	2.17439e-05	0.441	3.35841	2.80603	-8.66331	19	24	8	CDS		0	0
mmu-miR-135a-2-3p	NM_007798	Ctsb	TGTAGGGATGGAAGCCATGAA#TCAATGGCTCCCGTCCCCCATGCAC#(((((((((((.((((((((.#))).))))).)))))))...)))).	700	725	0.923077	-24.7	1	0.00213798	0.412	2.61994	2.9494	-7.28438	19	25	7	CDS		0	0
mmu-miR-135a-2-3p	NM_007798	Ctsb	TGTAGGGATGGAAGCCATGAA#GGCTGCTTACCATACACCATCCCTCCCTGCGA#((((((((.(((((((.....#))))...............))).)))))))).	660	692	1	-20.8	1	0.0667861	0.426	2.96611	2.79422	-4.99396	15	32	8	CDS		0	0
mmu-miR-135a-2-3p	NM_007798	Ctsb	TGTAGGGATGGAAGCCATGAA#ATGGTGGCTATCCCTC#...((((((((..(((((...#)))))..)))))))).	580	596	0.846154	-21	0	0.00201275	0.485	3.06161	3.06689	-11.1505	13	16	8	CDS		0	0
mmu-miR-19b-1-5p	NM_007798	Ctsb	AGTTTTGCAGGTTTGCATCCAGC#GCTGGACGCAACTTCTACAATGTTGACATAAGCTATCTGAAGAAGCTG#((((((.(((((((((.((((((#)))))).)))).......................)))))..)))))).	255	303	0.923077	-20.4	0	0.00867643	0.544	2.54436	2.5868	-5.48126	21	48	6	CDS		0	0
mmu-miR-19b-1-5p	NM_007798	Ctsb	AGTTTTGCAGGTTTGCATCCAGC#CTGGAGAAGGAGATACTCCCAGGTGCAACAAGAGCTGTGAAGCTG#((((((((((.((((((((....#.))))))....)).)))))))))).	724	769	0.846154	-19.5	1	0.000341078	0.5	2.12336	2.69395	-6.76235	18	25	10	CDS		0	0
mmu-miR-181b-5p	NM_007798	Ctsb	AACATTCATTGCTGTCGGTGGGTT#AACTGGCCGAGGCACCTCAGTGATGAAGTC#.((.(((((((((((((((.((((#)))).))))).......)))))))))))).	4078	4108	0.923077	-21.7	0	0.000219622	0.426	-0.11039	-0.116643	-6.82535	21	30	12	3UTR		0	0
mmu-miR-181b-5p	NM_007798	Ctsb	AACATTCATTGCTGTCGGTGGGTT#ATCCATCGACATTGGTAATGT#......(((((((((((((((((.#)))))))))))...)))))).	1652	1673	0.846154	-20.4	0	0.00352724	0.471	-0.507541	0.100828	-15.5666	17	21	11	3UTR		0	0
mmu-miR-181b-1-3p	NM_007798	Ctsb	CTCACTGAACAATGAATGCAA#TTGCGTTCGGTGAGG#((((((((((...........#.)))))))))).	343	358	0.923077	-16.5	1	0.000137132	0.485	0.877211	2.59346	-13.2236	10	12	10	CDS		0	0
mmu-miR-181c-3p	NM_007798	Ctsb	ACCATCGACCGTTGAGTGGACC#GGTTTCAGCGGGGTGGTA#((((((..(((((((...((((#))))))))))))))))).	3967	3985	0.846154	-19.7	0	8.63987e-05	0.559	-0.0673284	0.132838	-8.02794	17	18	17	3UTR		0	0
mmu-miR-125b-1-3p	NM_007798	Ctsb	ACGGGTTAGGCTCTTGGGAGCT#GCTCTCACTTCCACTACCACAGAGCCTGGGAAACTCA#..(((((((((((((((((((.#))))))).............))))))))....)))).	3162	3199	1	-23.6	1	0.000290457	0.412	-0.0886953	-0.00614221	-4.957	19	37	8	3UTR		0	0
mmu-miR-125b-1-3p	NM_007798	Ctsb	ACGGGTTAGGCTCTTGGGAGCT#GGTTGCCTAGAGCCTCTCCA#...((..(((((((.((.((((#)))).)).)))))))..)).	4624	4644	1	-23.4	0	0.00331309	0.5	-0.0948146	-0.01467	-10.6946	15	20	7	3UTR		0	0
mmu-miR-125b-1-3p	NM_007798	Ctsb	ACGGGTTAGGCTCTTGGGAGCT#AGGACCCAAGGGCTTTGACTGC#.(((...(((((((((((..((#))..)))))))))))...))).	1479	1501	0.884615	-22.6	0	0.000954366	0.441	-0.627407	-0.549039	-11.357	16	22	11	3UTR		0	0
mmu-miR-128-2-5p	NM_007798	Ctsb	GGGGGCCGATGCACTGTAAGAGA#TCTGTGGCAGGCATTCGTCAATGGCCCA#..((((((((((.((((.(.(((#))).).))))))))).......))))).	1581	1609	0.923077	-22.4	1	0.00666729	0.485	-0.335656	-0.141893	-6.24613	18	28	9	3UTR		0	0
mmu-miR-7a-5p	NM_007798	Ctsb	TGGAAGACTAGTGATTTTGTTGT#ACGACAGTGATCACAGTCTGCATCCT#.((((((((.(((((((((((((#))))))).)))))))))))...))).	1363	1389	0.923077	-20.8	1	0.0455731	0.456	-0.148269	-0.15557	-5.03583	21	26	11	3UTR		0	1
mmu-miR-7a-5p	NM_007798	Ctsb	TGGAAGACTAGTGATTTTGTTGT#GCTAGTCTTCCAG#((((((((((((...........#)))))))))))).	4242	4255	1	-19.8	1	0.00133368	0.485	0.14187	0.0193209	-7.05204	12	13	12	3UTR		0	1
mmu-miR-7a-1-3p	NM_007798	Ctsb	CAACAAATCACAGTCTGCCATA#ATGGCAGGCTGGACGCAACTTCTACAATGTTGA#(((((..((.(((((((((((.#)))))))))))))..............))))).	248	281	1	-21.3	0	0.00166178	0.544	3.70361	2.28519	-8.62473	18	33	13	CDS		0	0
mmu-miR-7a-2-3p	NM_007798	Ctsb	CAACAAGTCCCAGTCTGCCACA#TGGCAGGCTGGACGCAACTTCTACAATGTTGA#(((((.((.(((((((((((..#))))))))))))).............))))).	249	281	1	-23	0	0.00166178	0.544	3.86612	2.29815	-6.89492	18	32	13	CDS		0	0
mmu-miR-7a-2-3p	NM_007798	Ctsb	CAACAAGTCCCAGTCTGCCACA#TGGCTTGGGTACTGGGGCTTT#....((((((((((((((((..#))))...)).)))))))))).	2452	2473	0.923077	-21.8	0	1.31605e-05	0.456	0.210573	-0.0110452	-9.54656	16	21	10	3UTR		0	0
mmu-miR-7a-2-3p	NM_007798	Ctsb	CAACAAGTCCCAGTCTGCCACA#GTGGCCACGCCATCCGCATCCTGGGCTGGGGA#.......((((((((((((((.#))))).................))))))))).	955	987	0.923077	-21.3	0	0.00012368	0.382	4.3469	3.43602	-17.1102	14	32	9	CDS		0	0
mmu-miR-7b-5p	NM_007798	Ctsb	TGGAAGACTTGTGATTTTGTTGTT#CAACTTGGTCAGAAGTCTTGTTCCAG#((((((((((.(((((..((((..#))))..))))).))))))...)))).	3107	3133	0.923077	-21.2	1	0.0209431	0.588	0.0823392	0.104994	-6.76235	19	26	6	3UTR		0	1
mmu-miR-217-5p	NM_007798	Ctsb	TACTGCATCAGGAACTGACTGGA#TCGGTGAGTGCAGGATCCAGCATCCAGGATGTGGTGG#(((((((((.(((..((.(((((#.))))))))))..))))))))).	101	138	0.923077	-21.5	1	2.71841e-05	0.426	0.0441759	0.642534	-6.77237	19	23	10	5UTR		0	0
mmu-miR-217-3p	NM_007798	Ctsb	CATCAGTTCCTAATGCATTGCCT#GGTAGTGAGCCACTATGGGGTTGCTGGGAATTGAA#..((((((((((..(((..((((#.))))))))))))))))).	3712	3747	0.923077	-18.6	1	0.0212716	0.5	0	0	-7.10297	17	19	17	3UTR		0	0
mmu-miR-194-2-3p	NM_007798	Ctsb	CCAGTGGGGCTGCTGTTATCTG#CGGCTGTAATGGTGGCTATCCCTCTGGA#((((.(((((((((((((((((#)))..)))))))))))...))).)))).	572	600	1	-22.7	0	4.70349e-05	0.456	3.75529	2.97171	-8.05661	21	28	11	CDS		0	0
mmu-miR-194-2-3p	NM_007798	Ctsb	CCAGTGGGGCTGCTGTTATCTG#AGGGAACAGGGAGCCTCACTC#..(((((((((.(((((.(((.#))).)))))..))))))))).	2274	2295	1	-22.1	1	0.000246779	0.544	-0.298401	-0.0369749	-8.3038	17	21	9	3UTR		0	0
mmu-miR-219a-2-3p	NM_007798	Ctsb	AGAATTGTGGCTGGACATCTGT#CAGGTGGAGTCTACAATTCTC#((((((((((((...((((((.#)))))).)).)))))))))).	634	655	0.923077	-18.8	1	0.00462932	0.544	2.9101	3.12129	-6.81899	18	21	10	CDS		0	0
mmu-miR-219a-2-3p	NM_007798	Ctsb	AGAATTGTGGCTGGACATCTGT#TAGATGTCTTCCATAACCAGATTCTC#((((((((((..(((((((((.#))))))))).)))).....)))))).	2681	2707	0.846154	-18.4	1	0.0019355	0.5	0.0166301	0.0625007	-10.1092	19	26	9	3UTR		0	0
mmu-miR-361-5p	NM_007798	Ctsb	TTATCAGAATCTCCAGGGGTAC#GTATGCTTGGGGGTGGCTCTAGATGT#.((((((((((((((((.((((#)))).)))))))))...))).)))).	2662	2688	0.923077	-20	1	0.000145157	0.5	0.193575	-0.0460201	-3.79332	20	26	9	3UTR		0	0
mmu-miR-361-3p	NM_007798	Ctsb	TCCCCCAGGTGTGATTCTGATTTGT#ACAGATTAGAGACCAGGGCTCCTGCGGCTCTTGTTGGGCATTTGGGGC#..((((((((((..(((((((((((#)))))))))))..........................)))))))))).	419	467	0.846154	-22.9	1	2.29468e-05	0.412	3.00664	3.53951	-7.10297	21	48	11	CDS		0	0
mmu-miR-362-5p	NM_007798	Ctsb	AATCCTTGGAACCTAGGTGTGAAT#CGCATCCTGGGCTGGGGAG#..(((((((..((((((((((...#)))).))))))))))))).	969	988	0.923077	-20.8	1	6.63615e-05	0.382	3.25236	3.18801	-9.02428	17	19	13	CDS		0	0
mmu-miR-363-5p	NM_007798	Ctsb	CAGGTGGAACACGATGCAATTT#GGGTTGCGTTCGGTGAGGACATAGATCTACCTGA#((((((((((.(((((((((((#))))))))).))))...........)))))))).	340	374	1	-20	1	0.00979901	0.5	1.11168	2.65949	-6.76235	21	34	9	CDS		0	0
mmu-miR-365-1-5p	NM_007798	Ctsb	AGGGACTTTTGGGGGCAGATGTG#GTCTGTCCCCCCTACCCCTT#((((......((((((((((...#)))))))))).....)))).	3620	3640	0.923077	-23.1	0	0.126188	0.588	0.243629	0.026736	-16.1138	14	20	10	3UTR		0	0
mmu-miR-365-1-5p	NM_007798	Ctsb	AGGGACTTTTGGGGGCAGATGTG#GCTCTGCCTGCCATACCTCCCA#.((((....((((((((((.((.#))))))))).)))....)))).	1433	1455	0.923077	-22.8	0	0.0936013	0.368	-0.325607	-0.478571	-10.608	16	22	9	3UTR		0	0
mmu-miR-365-1-5p	NM_007798	Ctsb	AGGGACTTTTGGGGGCAGATGTG#GCACTGTTCTCAAAAGGGCTCA#.(((.(((((((((((((.(((.#))))))))))))))))..))).	4218	4240	0.91453	-22.3	0	0.000325095	0.5	0.246293	-0.0400029	-7.91236	19	22	16	3UTR		0	0
mmu-miR-375-5p	NM_007798	Ctsb	GCGACGAGCCCCTCGCACAAAC#TGTGGACAACAGTGGGGTGGCTCGTGCC#((.(((((((((((((......#.)))))).))))))))).	4280	4308	1	-26	0	1.88616e-05	0.456	0.0920901	0.0832945	-5.49511	15	18	9	3UTR		0	0
mmu-miR-375-3p	NM_007798	Ctsb	TTTGTTCGTTCGGCTCGCGTGA#CATGGCAGGCTGGACGCAACT#...((((((((((((.(((((.#)))).).))))))))).))).	247	268	0.923077	-19.5	0	0.0078691	0.588	4.00636	2.2664	-6.74759	17	21	9	CDS		0	0
mmu-miR-375-3p	NM_007798	Ctsb	TTTGTTCGTTCGGCTCGCGTGA#CATGGAGCTTCTGGACAAAA#((((((((...(((((.((((.#)))))))))..)))))))).	601	621	0.923077	-18	1	0.0068413	0.485	3.16904	3.19604	-9.06125	17	20	9	CDS		0	0
mmu-miR-376a-5p	NM_007798	Ctsb	GGTAGATTCTCCTTCTATGAGT#GCTCCCGTCCCCCATGCACTGGAGAAGGAGATACTCCCA#((.((..(((((((((.(.(((#.))).))))))))))..)).)).	706	745	0.923077	-20.2	0	0.000133756	0.412	2.02043	2.98402	-8.93976	17	23	10	CDS		0	0
mmu-miR-376a-3p	NM_007798	Ctsb	ATCGTAGAGGAAAATCCACGT#TGGGTGGGCCTCTGAGAA#.((.((((((...(((((...#)))))...)))))).)).	3298	3316	0.884615	-17.1	0	0.00151935	0.618	0.230185	0.0154312	-14.2861	13	18	6	3UTR		0	0
mmu-miR-377-5p	NM_007798	Ctsb	AGAGGTTGCCCTTGGTGAATTC#GAACTGGCCGAGGCACCTCA#.((((.((.(((((((.(.(((#))).).))))))))))))).	4077	4097	0.935897	-21.3	0	9.42224e-05	0.485	-0.230412	-0.113115	-6.75067	17	20	13	3UTR		0	0
mmu-miR-377-3p	NM_007798	Ctsb	ATCACACAAAGGCAACTTTTGT#ACACGCCGTTGTGTGTTCTTTGTGTGGTC#((((((((((((((((......#.))))).....))))))))))).	2924	2953	0.846154	-17.6	1	0.000105303	0.5	-0.368144	0.0696917	-3.93757	16	23	11	3UTR		0	0
mmu-miR-378a-3p	NM_007798	Ctsb	ACTGGACTTGGAGTCAGAAGG#CCAGTACTGGGGAAGATTCTAATCTGCTTTGACTTCATTGTCCAGTC#(((((((.((((((((((...#.))))))))))..))))))).	1127	1174	1	-23.7	1	0.000315919	0.559	1.26948	1.74167	-6.25121	17	21	10	CDS		0	0
mmu-miR-379-5p	NM_007798	Ctsb	TGGTAGACTATGGAACGTAGG#CCAGGAAGGGTTGCGTTCGGTGAGGACATAGATCTACCT#.(((((((((((((((((((.#.))))))))........))))).)))))).	333	372	0.923077	-21	1	0.00346447	0.485	1.16851	2.87279	-3.79332	19	30	8	CDS		0	0
mmu-miR-380-5p	NM_007798	Ctsb	ATGGTTGACCATAGAACATGCG#CATGTCTCTGTGGTCTGAGCGTA#(((.((((((((((((((((..#))))).))))))))).)).))).	4150	4173	0.846154	-21.1	0	0.000541008	0.529	0.110516	-0.102694	-6.9696	19	23	9	3UTR		0	0
mmu-miR-380-5p	NM_007798	Ctsb	ATGGTTGACCATAGAACATGCG#CGCCGTTGTGTGTTCTTTGTGTGGTCCTCAAACCT#..((((((((((((((((((((#.))))))))))....))))))....)))).	2927	2962	0.884615	-20.6	1	6.49265e-05	0.5	-0.270394	-0.0107184	-4.957	20	30	10	3UTR		0	0
mmu-miR-380-3p	NM_007798	Ctsb	TATGTAGTATGGTCCACATCTT#GTGGACCCAAACTGCC#...(((((..(((((((.....#)))))))...))))).	319	335	1	-18.4	0	2.9231e-05	0.412	2.41744	1.96091	-8.81344	12	16	7	CDS		0	0
mmu-miR-380-3p	NM_007798	Ctsb	TATGTAGTATGGTCCACATCTT#GGACGACTGGACCAGAGCTGCC#...(((((.(((((((......#.)))))))..))))).	1283	1305	0.871795	-17.8	0	4.52481e-06	0.471	0.499952	0.0552664	-7.57093	12	16	7	3UTR		0	0
mmu-miR-381-5p	NM_007798	Ctsb	AGCGAGGTTGCCCTTTGTATATT#AGTATACAAGCATGAAGCCGGTGATATGATGGGTGGCCACGCC#.(((.((((((((((((((((((#))))))))))....................)))))))).))).	923	966	0.892308	-21.7	0	4.65404e-07	0.426	2.83782	3.13202	-7.91236	21	43	10	CDS		0	0
mmu-miR-381-5p	NM_007798	Ctsb	AGCGAGGTTGCCCTTTGTATATT#GGCAACCTGGCTT#(((.((((((((...........#)))))))).))).	2445	2458	0.923077	-20.5	0	0.000124193	0.5	0.233454	0.0497526	-10.0841	11	13	8	3UTR		0	0
mmu-miR-382-5p	NM_007798	Ctsb	GAAGTTGTTCGTGGTGGATTCG#GAGTGCACGGGAGAGGCCAGGAGCGGCTCCG#(.((((((((.((((...(((.#.)))...)))).)))))))).).	30	61	0.846154	-20.7	1	1.66655e-06	0.338	-0.516744	0.0418296	-8.15907	16	23	8	5UTR		0	0
mmu-miR-383-5p	NM_007798	Ctsb	AGATCAGAAGGTGACTGTGGCT#CCACAGGGCCTTTTGATG#..((((((((((..((((((..#)))))).)))))))))).	2862	2880	1	-23.2	1	0.00027629	0.544	0.078517	0.0337361	-7.10297	16	18	10	3UTR		0	0
mmu-miR-383-3p	NM_007798	Ctsb	CCACAGCACTGCCTGGTCAGA#CTGACCAGTGCCCATGACAAGCCTTCCTTCCACCCGCTGTCGGA#(((((((...((((((((((.#)))))))).))........................))))).)).	168	212	0.846154	-22.1	1	0.00119147	0.515	0.922232	1.2617	-8.55011	17	44	8	CDS		0	0
mmu-miR-383-3p	NM_007798	Ctsb	CCACAGCACTGCCTGGTCAGA#GACCTGCTTACTTGCTGTGGT#((((((((..((..((((...#)))).)).....)))))))).	537	558	0.923077	-21.3	1	0.001964	0.441	4.04892	3.00513	-8.38244	14	21	8	CDS		0	0
mmu-miR-133b-5p	NM_007798	Ctsb	GCTGGTCAAACGGAACCAAGTC#CTTGGTTCAGTGCCCAGCA#(((((.((....((((((((..#))))))))..)).))))).	3412	3431	0.846154	-22.3	0	0.00128728	0.529	-0.0943569	-0.11279	-14.309	15	19	8	3UTR		0	0
mmu-miR-133b-5p	NM_007798	Ctsb	GCTGGTCAAACGGAACCAAGTC#GACATTGGTAATGTGGCCAGCT#(((((((..(((..((((((((#))).)))))..)))))))))).	1659	1681	0.846154	-21.4	1	0.000132412	0.456	-0.402798	0.0522837	-9.45357	18	22	10	3UTR		0	0
mmu-miR-133b-3p	NM_007798	Ctsb	TTTGGTCCCCTTCAACCAGCTA#TAGAGGTCATTTCCCTGGAGTGGGGGCCAAAG#((((((((((.....((((...#.))))...)))))))))).	2165	2197	1	-22.6	1	7.54777e-07	0.515	0.103177	0.0225307	-12.9906	14	19	10	3UTR		0	0
mmu-miR-133b-3p	NM_007798	Ctsb	TTTGGTCCCCTTCAACCAGCTA#AGCAGGCTTAAGAGGGGAGCAGAC#((((.(((((((...((.(((.#))).)).....))))))).)))).	4117	4141	0.923077	-20.9	0	0.00126076	0.485	0.106749	0.0169159	-10.938	16	24	7	3UTR		0	0
mmu-miR-215-3p	NM_007798	Ctsb	TCTGTCATTCTGTAGGCCAAT#TGGCCTTCAAACAGGGCCTATGACAGAC#(((((((((((((((((((..#))))))....)))))....)))))))).	3036	3064	0.923077	-23.5	1	6.89158e-05	0.485	0.13963	0.0255642	-3.93757	19	28	8	3UTR		0	0
mmu-miR-215-3p	NM_007798	Ctsb	TCTGTCATTCTGTAGGCCAAT#GGTTCACAAAATGACAGGT#(((((((((.(((.((((...#)))).))).))))))))).	4192	4211	1	-18.9	1	0.0157883	0.529	0.0114646	0.0903492	-6.03692	16	19	9	3UTR		0	0
mmu-miR-196b-5p	NM_007798	Ctsb	TAGGTAGTTTCCTGTTGTTGGG#CTCAACAGCAGGGGGAACGCCTT#.((((.((((((((((((((((#))))))))))))..)))))))).	3195	3218	1	-24	0	7.65509e-05	0.441	-0.0894219	0.0222955	-5.69428	20	23	12	3UTR		0	0
mmu-miR-196b-5p	NM_007798	Ctsb	TAGGTAGTTTCCTGTTGTTGGG#TTGGACGACTGGACCAGAGCTGCCTGC#((((((((((((.((((((.((#)).)))))).)))....))))))))).	1281	1308	0.846154	-20.8	1	8.75606e-06	0.471	0.360659	0.141055	-5.22671	20	27	9	3UTR		0	0
mmu-miR-196b-3p	NM_007798	Ctsb	TCGACAGCACGACACTGCCTTC#AGGCCCAGGCTGTCGCGCTGCGCTCGGT#((((((((.(((((..((((..#.))))))))).))))...)))).	78	106	0.807692	-21.3	1	0.000160118	0.338	0.16857	0.327536	-5.96246	17	23	9	5UTR		0	0
mmu-miR-196b-3p	NM_007798	Ctsb	TCGACAGCACGACACTGCCTTC#GGAGGTGTCTGCTGAAGAC#((..(((((.((((((.((...#)).)))))))))))..)).	521	540	1	-21	0	6.87937e-05	0.456	3.78835	2.90865	-9.76964	15	19	11	CDS		0	0
mmu-miR-196b-3p	NM_007798	Ctsb	TCGACAGCACGACACTGCCTTC#GTAGTGCCTGCTGTTGT#.((((((((.(.((((((....#))))))).)))))))).	1415	1432	0.846154	-20.3	1	0.00630708	0.412	-0.142676	-0.507541	-8.38263	15	17	8	3UTR		0	0
mmu-miR-409-5p	NM_007798	Ctsb	AGGTTACCCGAGCAACTTTGCAT#GCAACCTGGCTTGGGTACTG#.((.(((((((((....((((..#))))....))))))))))).	2446	2466	1	-20.6	0	0.000224359	0.485	0.240354	-0.00581525	-8.65069	15	20	11	3UTR		0	0
mmu-miR-409-3p	NM_007798	Ctsb	GAATGTTGCTCGGTGAACCCCT#GGGGCAGTGGAAGCCATTTCTGACCGAACCTGCATTCACACCAATGGCCGAGTCAACGTG#..(((((((((((((((((((.#))))..............................))).........)))))).)))))).	462	522	0.846154	-19.3	1	0.00130005	0.456	2.77168	3.43788	-4.957	19	60	6	CDS		0	0
mmu-miR-409-3p	NM_007798	Ctsb	GAATGTTGCTCGGTGAACCCCT#AGGGTTGCGTTCGGTGAGGACATA#..(((((.((((.(((((((((#))))....))))).))))))))).	339	363	0.846154	-18.9	0	0.000696695	0.471	1.0403	2.68107	-8.55977	18	24	9	CDS		0	0
mmu-miR-410-5p	NM_007798	Ctsb	AGGTTGTCTGTGATGAGTTCG#GGGCCTATGACAGACAGCA#..(((((((((.(((.((((.#)))).))).))))))))).	3049	3068	1	-21.3	1	0.000175815	0.485	-0.0589138	0.137681	-8.53685	16	19	9	3UTR		0	0
mmu-miR-410-5p	NM_007798	Ctsb	AGGTTGTCTGTGATGAGTTCG#GAACTCATTAGGTAACATGCCAGATCAACTTG#((((((((((((((((((((.#))))))))))..........)))).)))))).	3082	3114	0.846154	-20.8	1	0.000217965	0.559	0.179995	0.0634812	-3.93757	20	32	10	3UTR		0	0
mmu-miR-410-5p	NM_007798	Ctsb	AGGTTGTCTGTGATGAGTTCG#GATCTCATTATAGATGGTAGTGAGCCA#.((((((((((((((((.((.#)).)))))))))))).......)))).	3697	3724	0.846154	-19.8	1	6.25007e-05	0.559	0	0	-3.79332	18	27	12	3UTR		0	0
mmu-miR-410-5p	NM_007798	Ctsb	AGGTTGTCTGTGATGAGTTCG#AACTCGGTTTGAGGCAACCTG#(((((((((....((((((..#)))))).....))))))))).	2433	2454	0.923077	-19	1	0.000134098	0.471	0.234543	0.0536751	-12.6408	15	21	9	3UTR		0	0
mmu-miR-376b-5p	NM_007798	Ctsb	GTGGATATTCCTTCTATGGTTA#TAACCCTGTAGTTTAACAAGGAATGTCTG#..((((((((((((((((((((#)))))..))))......))))))))))).	1896	1925	0.923077	-17.6	1	0.00291498	0.588	0.504953	0.15407	-4.957	20	29	11	3UTR		0	0
mmu-miR-376b-3p	NM_007798	Ctsb	ATCATAGAGGAACATCCACTT#AAGCACATCTTTCTAATAATTATGTCTGGATATGGGTGGGCCTCTGAGAA#.((.((((((..((((((...#.))))))..)))))).)).	3266	3316	0.846154	-21.3	0	0.00151935	0.618	-0.379973	0.0373315	-12.9969	14	19	6	3UTR		0	0
mmu-miR-412-3p	NM_007798	Ctsb	TTCACCTGGTCCACTAGCCG#GCTTCTGGACAAAAAAAGGCCTGGTTTCAGGTGGAG#(((((((((.(((...(((.#.))).)))..))))))))).	607	643	0.923077	-20.6	1	4.76483e-06	0.529	1.35196	3.28293	-7.00542	15	20	9	CDS		0	0
mmu-miR-370-5p	NM_007798	Ctsb	CAGGTCACGTCTCTGCAGTT#GCGGAGGGCGGAGCTGC#(((.((.(((((((((....#))))))).)))).))).	1	18	0.923077	-19.5	0	0.000351486	0.298	0	0	-8.51328	14	17	7	5UTR		0	0
mmu-miR-370-3p	NM_007798	Ctsb	GCCTGCTGGGGTGGAACCTGGT#CCAGTCCTTAGGGGCTTTTTCCAAAATTTAGCGGCCCTGGCAGGG#.(((((((((((((..(((((.#.)))))..)).................))))))))))).	1168	1213	0.923077	-25.9	1	8.42094e-05	0.5	-0.23827	0.331224	-4.76182	18	39	11	3UTR		0	0
mmu-miR-425-5p	NM_007798	Ctsb	AATGACACGATCACTCCCGTTGA#TCAGCGGGGTGGTATTTGTTC#...((((..(((((.((((((((#)))))))))))))...)))).	3971	3992	0.846154	-20.8	0	0.00018845	0.559	-0.0254124	0.11937	-10.62	17	21	13	3UTR		0	0
mmu-miR-425-3p	NM_007798	Ctsb	ATCGGGAATGTCGTGTCCGCC#GGCTGGACGCAACTTCTACAATGTTGACATAAGCTATCTGAAGAAGCTGTGTGGCACTGTCCTGGG#.((((((((((((((((((((#))).))))))...............))))).............................)))))).	254	320	0.846154	-19.2	1	3.80063e-05	0.456	2.76959	1.77528	-3.79332	20	66	6	CDS		0	0
mmu-miR-431-5p	NM_007798	Ctsb	TGTCTTGCAGGCCGTCATGCA#GTTTGAGGCAACCTGGCTTGGGTACTGGGGCTTTAGTACTGCAAGACAG#(((((((((((((.((((((.#.))).)))))).......)))))))))).	2439	2488	0.846154	-21.8	1	0.00130619	0.485	0.236722	-0.0198707	-4.79441	19	29	10	3UTR		0	0
mmu-miR-431-3p	NM_007798	Ctsb	CAGGTCGTCTTGCAGGGCTTCT#CCGCTGTCGGATGACCTGA#((((((((((.((((((.....#)).)))).)))))))))).	201	220	1	-24.4	1	0.000393624	0.574	1.69022	1.91077	-6.76235	16	19	10	CDS		0	0
mmu-miR-433-5p	NM_007798	Ctsb	TACGGTGAGCCTGTCATTATTC#GAATACAACATGGCAGGCTGGACGC#..((.(.(((((((((((((((#)))))....)))))))))).).)).	239	264	0.846154	-20.2	0	0.00700068	0.618	3.38503	1.87083	-10.6197	18	25	10	CDS		0	0
mmu-miR-433-5p	NM_007798	Ctsb	TACGGTGAGCCTGTCATTATTC#AATGACAGGTAGCTGA#..((((..((((((((((....#)))))))))).)))).	4201	4217	0.846154	-19.3	0	0.00313406	0.559	0.0371181	0.0869821	-8.81432	14	16	10	3UTR		0	0
mmu-miR-433-3p	NM_007798	Ctsb	ATCATGATGGGCTCCTCGGTGT#GCATCCGAGGACCCAA#.......((((.((((((((((#))).))))))))))).	1472	1488	0.846154	-21.7	0	0.00124641	0.412	-0.240191	-0.456648	-20.457	14	16	11	3UTR		0	0
mmu-miR-434-5p	NM_007798	Ctsb	GCTCGACTCATGGTTTGAACCA#GGAGCAGACTATGCTCTACATGTCTCTGTGGTCTGAGCG#(((((((((((((((((..((.#))..)))))))))................)))).)))).	4132	4171	0.923077	-22.3	1	0.000339893	0.5	0.10012	-0.138769	-3.93757	19	39	9	3UTR		0	0
mmu-miR-434-3p	NM_007798	Ctsb	TTTGAACCATCACTCGACTCCT#GGGAGTAGAGAATGGA#......((((..(((.((((((#)))))).))).)))).	983	999	0.846154	-15.4	0	0.00445887	0.397	4.84752	3.3042	-21.9712	13	16	6	CDS		0	0
mmu-miR-448-5p	NM_007798	Ctsb	GAACATCCTGCATAGTGCTGCC#GTGGCACTGTCCTGGGTGG#...(((((.(.((((((((((.#)))))))))).).))))).	304	323	1	-21.5	0	9.63348e-05	0.441	3.25003	2.26332	-10.3957	16	19	10	CDS		0	0
mmu-miR-429-5p	NM_007798	Ctsb	GTCTTACCAGACATGGTTAGA#CTGACCAGTACTGGGGAAGATT#(((((.((((((.(((((((.#))))))))).))))..))))).	1123	1145	0.846154	-20.1	0	0.000618516	0.5	0.219613	1.80054	-7.12766	18	22	9	CDS		0	0
mmu-miR-365-2-5p	NM_007798	Ctsb	AGGGACTTTCAGGGGCAGCTGTG#CAGCTCTCCTTGGTCCTGTCCTC#.(((((..(((((((.(((((..#))))).)))))))....))))).	1676	1699	1	-22.9	0	0.00104584	0.559	-0.613578	-0.039324	-7.8837	17	23	7	3UTR		0	0
mmu-miR-449a-5p	NM_007798	Ctsb	TGGCAGTGTATTGTTAGCTGGT#GCCAACTAACCACGCTGCA#..(((((((...(((((.((((#)))).))))).))))))).	4701	4720	1	-20.7	1	0.00342377	0.618	0.031621	0.063413	-12.3711	16	19	7	3UTR		0	0
mmu-miR-449a-5p	NM_007798	Ctsb	TGGCAGTGTATTGTTAGCTGGT#CAGGTAGCTGAGGCACTGTTC#.((((((((...((((.(((..#))).))))....)))))))).	4206	4227	0.846154	-19.2	1	6.92366e-05	0.544	0.250363	-0.0249314	-11.2074	15	21	8	3UTR		0	0
mmu-miR-452-5p	NM_007798	Ctsb	TGTTTGCAGAGGAAACTGAGAC#TCTCCCTCTGCTTGACAT#((((.(((((((.....((((.#)))))))))))..)))).	1940	1958	0.846154	-17.7	0	0.00120544	0.485	0.46916	0.316928	-11.1711	15	18	11	3UTR		0	0
mmu-miR-463-5p	NM_007798	Ctsb	TACCTAATTTGTTGTCCATCAT#GAGTTAGGGCTCCAGAGACCAAGCTCTGTGGACAACAGTGGGGTGG#(((((...(((((((((((...#.)))))))))))..))))).	4254	4300	0.846154	-20.9	0	0.00121694	0.456	-0.0013622	0.0887459	-9.69585	16	20	11	3UTR		0	0
mmu-miR-465a-5p	NM_007798	Ctsb	TATTTAGAATGGCACTGATGTGA#TACTGTAGTGTCATTTC#......(((((((((((..(((.#)))..))))))))))).	4474	4491	0.846154	-15.3	0	0.0224068	0.5	0.0709339	0.0525101	-15.5666	14	17	11	3UTR		0	0
mmu-miR-465a-3p	NM_007798	Ctsb	GATCAGGGCCTTTCTAAGTAGA#TGCTTGGGGGTGGCTCTAGATG#.(((((((((((((((((((..#)))))))))).)))))).))).	2665	2687	0.923077	-21.5	1	5.8367e-05	0.5	0.158585	-0.0447127	-3.79332	19	22	10	3UTR		0	0
mmu-miR-467a-5p	NM_007798	Ctsb	TAAGTGCCTGCATGTATATGCG#CGGAGCTGCGCGGGTACTTAG#(((((((((((..(((..(.((#)).)..)))))))))))))).	9	30	0.846154	-19	1	6.75276e-06	0.288	-0.343815	-0.16354	-8.57351	17	21	14	5UTR		0	0
mmu-miR-467a-5p	NM_007798	Ctsb	TAAGTGCCTGCATGTATATGCG#CATGTAGGCTGCTTAC#((((((((((((((........#))))))))).))))).	654	670	0.923077	-18.5	1	0.000362235	0.5	3.13243	3.28602	-4.90607	14	16	9	CDS		0	0
mmu-miR-467a-5p	NM_007798	Ctsb	TAAGTGCCTGCATGTATATGCG#CATAGACTTGCAGGCCA#...(.(((((((.((.((((..#)))).)).)))))))).	4365	4382	1	-17.7	0	0.000586461	0.574	0.253341	0.0262153	-12.1558	14	17	8	3UTR		0	0
mmu-miR-467a-3p	NM_007798	Ctsb	CATATACATACACACACCTACA#GTGCCCAGCAACACAATAACAGGAGAAAGAGGTGTGTCATATGTAGACAGTATGTATAA#..(((((((((((((((((...#.))))))))............))))))))).	3421	3480	0.846154	-20	1	0.00246566	0.662	-0.10663	-0.0485945	-4.957	17	31	9	3UTR		0	0
mmu-miR-468-3p	NM_007798	Ctsb	TATGACTGATGTGCGTGTGTCTG#CATGCACATCAGA#.....((((((((((((......#)))))))))))).	3676	3689	1	-20	0	0.00286088	0.618	0	0.00820119	-13.6656	12	13	12	3UTR		0	0
mmu-miR-470-5p	NM_007798	Ctsb	TTCTTGGACTGGCACTGGTGAGT#CTCACAAGGCCGTCCAAGGGC#(((((((((.(((.((.(((((.#))))).)))))))))))))).	4490	4511	1	-26	1	5.10465e-05	0.485	-0.054095	-0.000400255	-6.03692	19	21	14	3UTR		0	0
mmu-miR-471-3p	NM_007798	Ctsb	TGAAAGGTGCCATACTATGTAT#GCTGTGTGGCACTGTCC#.((..((((((((((...((..#)).)))))))))).)).	299	316	0.846154	-16.7	0	0.000128836	0.485	4.00139	2.27622	-11.1774	14	17	10	CDS		0	0
mmu-miR-532-5p	NM_007798	Ctsb	CATGCCTTGAGTGTAGGACCGT#ACGGTTCTGTGCTGCAGTTTCAAGGCT#...(((((((((((((((((((#)))))))))))).......))))))).	1969	1996	0.884615	-22.6	0	0.000318717	0.441	-0.327578	0.504842	-6.51454	19	27	12	3UTR		0	0
mmu-miR-532-5p	NM_007798	Ctsb	CATGCCTTGAGTGTAGGACCGT#GCGGCTCTTGTTGGGCATTTGGGGCAGTGG#((((((((((((((((((((((#)))).)))).....)))))))))))).)).	442	472	0.846154	-21.8	1	5.61462e-06	0.426	4.44786	2.86202	-3.93757	22	30	12	CDS		0	0
mmu-miR-532-3p	NM_007798	Ctsb	CCTCCCACACCCAAGGCTTGCA#GCAAGCCGATCTCTGGGAGT#.((((((.......(((((((.#)))))))......)))))).	2782	2802	0.923077	-23.9	1	0.000217224	0.471	0.0788909	0.0674037	-16.7234	13	20	7	3UTR		0	0
mmu-miR-532-3p	NM_007798	Ctsb	CCTCCCACACCCAAGGCTTGCA#GCATCCTGGGCTGGGGAGT#.(((((.(((((.(((..(((.#))).)))))).))))))).	970	989	0.923077	-23.3	0	6.79955e-05	0.368	5.09281	3.36798	-6.62614	16	19	7	CDS		0	0
mmu-miR-532-3p	NM_007798	Ctsb	CCTCCCACACCCAAGGCTTGCA#GCAACCTGGCTTGGGTACTGGGGC#..(((((.(((((((.(((((.#))))...).)))))))..))))).	2446	2470	0.846154	-23.2	0	2.00101e-05	0.456	0.239524	0.00366399	-7.50368	17	24	7	3UTR		0	0
mmu-miR-489-5p	NM_007798	Ctsb	TGTCATATGTGTGATGACACTTTCT#GAGGTGTGTCATATGTAGACAG#((((.((((((((((.(((((((..#))))))))))))))))))))).	3449	3471	0.923077	-20.6	0	0.00053631	0.647	-0.133478	0.0310253	-8.28966	21	22	21	3UTR		0	0
mmu-miR-489-5p	NM_007798	Ctsb	TGTCATATGTGTGATGACACTTTCT#TCACATACATATGACC#.((((((((((((.(((........#))))))))))))))).	2133	2149	0.846154	-18.6	1	0.0502254	0.544	-0.113967	0.0554155	-4.65016	15	16	15	3UTR		0	0
mmu-miR-483-5p	NM_007798	Ctsb	AAGACGGGAGAAGAGAAGGGAG#CTCCCTCCCTCCACCTCCCA#.....(((((..(((.((((((#))))))..)))...))))).	3888	3908	1	-20.6	0	0.128633	0.426	0.0371182	0.00905946	-20.0702	14	20	6	3UTR		0	0
mmu-miR-483-5p	NM_007798	Ctsb	AAGACGGGAGAAGAGAAGGGAG#CTCCCCCTGGTTTCCTGTCA#..(((((((((..((..(((((#))))).))..))))))))).	2003	2023	0.846154	-22	1	0.0582838	0.515	0.105266	-0.134064	-9.82598	16	20	9	3UTR		0	0
mmu-miR-483-3p	NM_007798	Ctsb	TCACTCCTCCCCTCCCGTCTT#GAGAGGGAGGGGCTGGT#.....((.((((((((.((((#))))))))))))..)).	2334	2351	0.923077	-23	0	1.1427e-08	0.426	-0.228803	-0.0257359	-15.9792	14	17	12	3UTR		0	0
mmu-miR-484	NM_007798	Ctsb	TCAGGCTCAGTCCCCTCCCGAT#TTGGGGTCTTATTTGCTAAGGGAAATAAGTTTCAGGGGGTTAGAGTCTGT#.((((((((((((((((((((.#)))))............................)))))))).))))))).	3576	3626	0.846154	-23.3	1	0.000164887	0.574	0.0674833	0.026255	-3.79332	20	50	8	3UTR		0	0
mmu-miR-485-5p	NM_007798	Ctsb	AGAGGCTGGCCGTGATGAATTC#ATTGGTAATGTGGCCAGCTCTCC#.(((((((((((..........#.)))))))).))).	1662	1685	0.846154	-20	1	0.00144218	0.485	-0.521113	0.187738	-6.90779	11	14	8	3UTR		0	0
mmu-miR-485-3p	NM_007798	Ctsb	AGTCATACACGGCTCTCCTCTC#AGAGGAGAGAACCACTGTGGCATTGAATCAGAAATTGTGGCTG#(((((((((((((((((((((.#))))))))).....)))))................))))))).	1068	1111	0.923077	-23.1	1	0.00258131	0.485	3.35238	2.49718	-3.93757	21	43	9	CDS		0	0
mmu-miR-486a-5p	NM_007798	Ctsb	TCCTGTACTGAGCTGCCCCGAG#CTCTGTGGACAACAGTGGGGTGGCTCGTGCC#....((((.(((((((((((..#.))))))))))))))).	4277	4308	1	-24.8	0	1.88616e-05	0.456	0.115245	0.0913112	-10.603	15	17	15	3UTR		0	0
mmu-miR-486a-3p	NM_007798	Ctsb	CGGGGCAGCTCAGTACAGGAT#GTCTCTGTGGTCTGAGCGTACCCCA#.((((..((((((((((((((#))).)))))..))))))...)))).	4153	4178	0.923077	-24.8	0	0.00182395	0.544	0.117097	-0.0704666	-7.23797	18	25	6	3UTR		0	0
mmu-miR-486a-3p	NM_007798	Ctsb	CGGGGCAGCTCAGTACAGGAT#TCAGGTGCTGAGCCATCTCTCCAGCCTCC#.(((((.(((((((((..((.#))..)))))))))..........))))).	3769	3798	0.923077	-22.7	0	0.0557937	0.515	0	0.0307032	-5.33701	16	29	9	3UTR		0	0
mmu-miR-486a-3p	NM_007798	Ctsb	CGGGGCAGCTCAGTACAGGAT#CCTTCAAAGGGCTGTCCCA#.((((((((((.....(((..#))).....)))))))))).	3214	3233	0.974359	-22.5	1	2.50148e-05	0.471	0.125587	-0.0143141	-10.2546	13	19	10	3UTR		0	0
mmu-miR-546	NM_007798	Ctsb	ATGGTGGCACGGAGTC#GTCTCCATGCCCCAG#.(((.((((.((((.(#).)))).))))))).	4018	4033	0.846154	-17.1	0	0.0821258	0.529	-0.139249	-0.0674201	-9.89032	12	15	7	3UTR		0	0
mmu-miR-540-5p	NM_007798	Ctsb	CAAGGGTCACCCTCTGACTCTGT#GCAGTTGGCCTCAGGTATCTTGTCCTACAGTCAGAGTGGTTGCCTA#...((((.(((((((((((....#.)))))))).))).)))).	4587	4633	0.807692	-22.9	0	0.000102395	0.471	0.0467381	-0.0711078	-8.82818	15	19	8	3UTR		0	0
mmu-miR-540-3p	NM_007798	Ctsb	AGGTCAGAGGTCGATCCTGG#GGGTGGGCCTCTGAG#...(((((((((.((((...#)))).))))))))).	3299	3314	0.923077	-23.4	0	0.00122864	0.632	0.234543	0.0157581	-7.80367	13	15	9	3UTR		0	0
mmu-miR-543-5p	NM_007798	Ctsb	AAGTTGCCCGCGTGTTTTTCG#GGAGCTGCGCGGGTACTTA#(((.((((((((((((((...#))))).)))))))))))).	10	29	0.923077	-20.4	0	0.000235922	0.293	0	0	-6.9696	17	19	12	5UTR		0	0
mmu-miR-539-5p	NM_007798	Ctsb	GGAGAAATTATCCTTGGTGTGT#GCAGGCTAGGGATGTCTCCA#(((((...((((((((((.(((#))).))))))))))))))).	3353	3373	1	-24.5	0	0.000332709	0.574	0.088977	0.0248787	-9.69585	18	20	15	3UTR		0	0
mmu-miR-539-5p	NM_007798	Ctsb	GGAGAAATTATCCTTGGTGTGT#GCATGCCAGGGCGTCGACTCCT#((((.......(((((((((((#)))))))))))......)))).	4414	4436	0.846154	-20.6	0	9.61145e-05	0.426	-0.340688	0.0839358	-18.9386	15	22	11	3UTR		0	0
mmu-miR-541-5p	NM_007798	Ctsb	AAGGGATTCTGATGTTGGTCACACT#GTGTGACCGACAGATAACCA#..((...((...((((((((((((.#))))))))))))))...)).	1825	1845	0.923077	-23	0	0.0049701	0.618	-0.29666	-0.172429	-19.9348	16	20	14	3UTR		0	0
mmu-miR-541-5p	NM_007798	Ctsb	AAGGGATTCTGATGTTGGTCACACT#TGTGGCCAGCTCTCCTTGGTCCTG#..((((((..((.((((((((((..#))))))))))..))...)))))).	1670	1694	0.923077	-21.4	1	0.000786944	0.515	-0.999248	0.115704	-8.54503	18	24	10	3UTR		0	0
mmu-miR-541-5p	NM_007798	Ctsb	AAGGGATTCTGATGTTGGTCACACT#AGTGCAGGATCCAGCATCCAGGATGTGGTGGTCCTTG#((((((((((((((((((((.((((#))))...)).)))))))).))))).......))))).	107	144	0.923077	-21.1	1	8.65586e-05	0.456	1.19345	0.432357	-3.93757	24	37	8	5UTR		0	0
mmu-miR-542-5p	NM_007798	Ctsb	CTCGGGGATCATCATGTCACGA#TCGGTGAGTGCAGGATCCAGCATCCAGGATGTGGTGGTCCTTGAT#.(((((((((((((((((..((#.))...))))))))))))))))).	101	146	0.923077	-23.3	1	0.000150641	0.456	-0.314321	0.601433	-3.79332	19	24	17	5UTR		0	0
mmu-miR-542-5p	NM_007798	Ctsb	CTCGGGGATCATCATGTCACGA#GTGATATGATGGGTGGCCACGCCATCCGCATCCTGGGC#((((((..((((((((((((..#))))))))))))...................)))))).	943	981	0.846154	-21.8	0	2.44548e-05	0.412	2.02662	3.31831	-7.7949	18	38	12	CDS		0	0
mmu-miR-547-5p	NM_007798	Ctsb	CACTTGAGGATGTACCACCCA#GGGTGGTATTTGTTCAAGG#..((((((.(.(((((((((.#))))))))).).)))))).	3977	3996	1	-25.5	1	0.000527551	0.544	-0.105402	0.0440123	-8.83816	16	19	9	3UTR		0	0
mmu-miR-547-5p	NM_007798	Ctsb	CACTTGAGGATGTACCACCCA#TGGGTGGTTTCCTGTGCTCAAGTC#.(((((((.((..((((((((#)))))))).....)).))))))).	2710	2734	0.846154	-23.9	1	0.00696883	0.529	-0.0182362	0.0706724	-9.48565	17	24	8	3UTR		0	0
mmu-miR-494-5p	NM_007798	Ctsb	AGGTTGTCCGTGTTGTCTTCTC#AGAATACAACATGGCAGGCTG#((.(((.(((((((((.((((.#)))).)))))))))))).)).	238	259	0.923077	-20.6	0	0.0110336	0.618	3.25464	2.01964	-7.0388	18	21	12	CDS		0	0
mmu-miR-494-3p	NM_007798	Ctsb	TGAAACATACACGGGAAACCTC#GTGGTTTCCTGTGCTCAAGTCAA#(((......(((((((((((.(#).)))))))))))......))).	2713	2736	0.923077	-19	0	0.00438477	0.5	0.0958712	0.0814591	-17.9033	15	23	11	3UTR		0	0
mmu-miR-487b-5p	NM_007798	Ctsb	TGGTTATCCCTGTCCTCTTCG#GGGGCAGTGGAAGCCAT#(((((.((((((((((.....#))))))).)))))))).	462	479	0.923077	-20	0	1.10944e-05	0.456	3.54673	3.13432	-5.83853	15	17	8	CDS		0	0
mmu-miR-487b-3p	NM_007798	Ctsb	AATCGTACAGGGTCATCCACTT#GATTCTCCTGTGGGTGGTTTCCTGTGCT#....((((((((((((((((..#.))))))))..)))))))).	2700	2728	0.846154	-23.5	0	0.000230622	0.515	0.0805512	0.0556364	-9.54656	16	20	8	3UTR		0	0
mmu-miR-20b-5p	NM_007798	Ctsb	CAAAGTGCTCATAGTGCAGGTAG#GCGCTGCGCTCGGTGAGTGCA#....(((((((((((((((((..#)).)))))))..)))))))).	92	113	0.846154	-22.1	0	4.71179e-08	0.338	0.515743	0.550491	-9.54656	17	21	8	5UTR		0	0
mmu-miR-20b-3p	NM_007798	Ctsb	ACTGCAGTGTGAGCACTTCTAG#CTGAAGACCTGCTTACTTGCTGTGGTA#(((((((((((((((..(((..#.)))..)))))))..)))))))).	532	559	1	-20.7	1	0.00205378	0.441	3.83433	2.91364	-4.17062	18	24	8	CDS		0	0
mmu-miR-450a-2-3p	NM_007798	Ctsb	ATTGGGGATGCTTTGCATTCAT#GTGGTTGCCTAGAGCCTCTCCAC#..((((((.((((((((.((((#)))).)))..))))).)))))).	4622	4645	0.846154	-19.2	1	0.000169458	0.5	0.250042	-0.0452939	-6.01339	18	23	6	3UTR		0	0
mmu-miR-503-5p	NM_007798	Ctsb	TAGCAGCGGGAACAGTACTGCAG#TGCGGTTTGTAGTGCCTGCTGTTGT#((((((((((.((((.((((((.#))))))))))....)))))))))).	1407	1432	0.846154	-23.9	1	0.00630708	0.412	-0.128583	-0.527899	-6.9954	20	25	10	3UTR		0	0
mmu-miR-503-5p	NM_007798	Ctsb	TAGCAGCGGGAACAGTACTGCAG#CAGGCTGTCGCGCTGCG#..((((((.(.(((((.(((...#))))))))).)))))).	83	100	1	-22.7	1	2.40763e-05	0.338	0.242582	0.362648	-8.83816	15	17	9	5UTR		0	0
mmu-miR-503-3p	NM_007798	Ctsb	GAGTATTGTTTCCACTGCCTGG#CCAGGGCTCCTGCGGCTCTTGTTGGGCATTTGGGGCAGTGGAAGCCATTTCT#(((.((.(((((((((((((.(#.).))))))))))))).))))).	431	483	0.961538	-24.9	0	0.00183316	0.441	4.4979	3.25809	-8.51328	19	23	13	CDS		0	0
mmu-miR-291b-5p	NM_007798	Ctsb	GATCAAAGTGGAGGCCCTCTCC#GGCCCAGTGGAGGGTGCCTTCACTGTGT#...((.(((((((((.((((((#.)))))).))))))))).)).	867	895	0.923077	-25.6	0	0.000260701	0.559	3.96147	2.8651	-8.64855	17	21	9	CDS		0	0
mmu-miR-302b-5p	NM_007798	Ctsb	ACTTTAACATGGGAATGCTTTCT#GGAAGCCCGCCTTCCCATGTC#......(((((((((.(((((((#)))))...)).))))))))).	2357	2378	0.846154	-17.5	0	0.050361	0.471	0.0863622	-0.0407378	-15.7996	16	21	9	3UTR		0	0
mmu-miR-302b-3p	NM_007798	Ctsb	TAAGTGCTTCCATGTTTTAGTAG#GCTGAGGCAGTGGGATCACC#...(((.((((((((((((((..#))))))))).))))).))).	4329	4349	0.923077	-18.3	0	1.05589e-05	0.559	0.184198	0.102054	-8.05823	17	20	9	3UTR		0	0
mmu-miR-302c-5p	NM_007798	Ctsb	GCTTTAACATGGGGTTACCTGC#GCAGGCTAGGGATGTCTCCATGGTAGAGTG#((((((.(((((((((((((((#))))).)))......))))))).)))))).	3353	3383	0.923077	-21.2	0	0.00168579	0.515	-0.003973	0.0530107	-5.48126	21	30	7	3UTR		0	0
mmu-miR-302c-5p	NM_007798	Ctsb	GCTTTAACATGGGGTTACCTGC#GGGTGGGCCTCTGAGAAAGCA#(((((..((.(((.((((((..#)))))).))).))..))))).	3299	3320	0.846154	-20	0	0.00446795	0.603	-0.201284	0.0343897	-9.48157	16	21	6	3UTR		0	0
mmu-miR-302c-3p	NM_007798	Ctsb	AAGTGCTTCCATGTTTCAGTGG#CCTCTGGAGCATGGAGCTTCTG#.((.((.((((((((((((.((#)).))))))))))))))..)).	592	614	1	-23.3	0	5.19599e-05	0.485	3.2327	3.01095	-8.36903	18	22	14	CDS		0	0
mmu-miR-302c-3p	NM_007798	Ctsb	AAGTGCTTCCATGTTTCAGTGG#GCTGAGGCAGTGGGATCACC#..(((.((((((((((((((..#))))))))).))))).))).	4329	4349	0.846154	-20.5	0	1.05589e-05	0.559	0.184198	0.102054	-6.85796	17	20	9	3UTR		0	0
mmu-miR-302d-5p	NM_007798	Ctsb	ACTTTAACATGGAGGCACTTGCT#AGCAGGCTAGGGATGTCTCCATGGTAGAGTG#((((((.((((((((((((((((#)))))).......)))))))))).)))))).	3352	3383	1	-26.3	0	0.00168579	0.515	-0.0409752	0.0425508	-5.48126	22	31	10	3UTR		0	0
mmu-miR-1224-5p	NM_007798	Ctsb	GTGAGGACTGGGGAGGTGGAG#CCATCTCTCCAGCCTCCA#(.((((.((((((((((((..#))))))))))))))))).	3781	3799	0.961538	-29.5	0	0.0706101	0.515	0	0.0211242	-6.64494	17	18	17	3UTR		0	0
mmu-miR-1224-5p	NM_007798	Ctsb	GTGAGGACTGGGGAGGTGGAG#CCGCCTTCCCATGTCGGCAA#.((..((((((((((((((..#))))))))))).)))..)).	2363	2383	0.923077	-26.7	0	1.118e-05	0.485	-0.0305412	-0.0196053	-10.9444	16	20	11	3UTR		0	0
mmu-miR-1224-5p	NM_007798	Ctsb	GTGAGGACTGGGGAGGTGGAG#CTCCACCTCCCACATGCTGGGATTACT#((((((..(((((((((((((#))))))))))).))..))....)))).	3896	3923	1	-26.1	0	6.23421e-06	0.456	0.121408	0.0425694	-7.7949	19	27	11	3UTR		0	0
mmu-miR-1224-5p	NM_007798	Ctsb	GTGAGGACTGGGGAGGTGGAG#CTCCCTCCCTACCTCGCA#((((((..(((((((..((((#))))))))))))))))).	2563	2581	1	-25.2	0	0.194696	0.485	-0.0630644	-0.187228	-8.02794	17	18	17	3UTR		0	0
mmu-miR-1224-3p	NM_007798	Ctsb	CCCCACCTCTTCTCTCCTCAG#GGGGCTTTTTCCAAAATTTAGCGGCCCTGGCAGGGAATGAGGTAGACAGGGGA#(((((((((((((((.(.(((#.)))).)))))).))))).....)))).	1178	1231	0.846154	-22.5	1	0.00705595	0.544	-0.303683	0.222068	-4.17062	19	28	6	3UTR		0	0
mmu-miR-1224-3p	NM_007798	Ctsb	CCCCACCTCTTCTCTCCTCAG#GAGGAGAGAACCACTGTGGC#..((((...((((((((((..#)))))))))).....)))).	1069	1089	1	-21.8	0	0.000242683	0.544	2.60388	3.55563	-9.87071	14	20	10	CDS		0	0
mmu-miR-1224-3p	NM_007798	Ctsb	CCCCACCTCTTCTCTCCTCAG#AGGAGAAAGAGGTGT#...((((((((.((((((...#)))))))))))))).	3441	3456	1	-21	0	0.0142482	0.588	-0.20659	0.0475398	-9.86134	14	15	14	3UTR		0	0
mmu-miR-1247-5p	NM_007798	Ctsb	ACCCGTCCCGTTCGTCCCCGGA#TCCTATGGATCTGTTACTTCCTGCTAAGTGAGAGGGAGGGGC#.(((.((((.(((((((..(((#)))...))))...................))).)))).))).	2305	2347	0.923077	-20.8	0	7.84784e-08	0.456	-0.190257	-0.099831	-9.15487	17	42	4	3UTR		0	0
mmu-miR-1247-3p	NM_007798	Ctsb	CGGGAACGTCGAGACTGGAGC#GTTCCACCGGTCTCAACTACACCCAATAGTTCCCT#.((((((((.((((((((...#.)))))))).))...........)))))).	2487	2522	0.923077	-22.4	1	0.12222	0.5	-0.0247736	0.0245837	-5.03583	16	30	8	3UTR		0	0
mmu-miR-1247-3p	NM_007798	Ctsb	CGGGAACGTCGAGACTGGAGC#CTCCAGGTTTTGATGTTAGAGACAGTGTCTTATGTAGTCCAGGCCCA#.(((((((((((((((((((.#)))))).))))))))))..........................))).	3794	3841	1	-21.3	1	0.0063109	0.559	0.058986	-0.0240899	-3.79332	19	47	10	3UTR		0	0
mmu-miR-301b-5p	NM_007798	Ctsb	GCTCTGACTAGGTTGCACTACT#AGAGCTGCCTGCCATCAGAGCT#(((((((.(((((.((.((...#)).)).)))))...))))))).	1296	1318	0.923077	-20.5	1	0.000462872	0.441	-0.214909	0.110129	-7.10805	16	22	7	3UTR		0	0
mmu-miR-301b-5p	NM_007798	Ctsb	GCTCTGACTAGGTTGCACTACT#AGAAGTGTAACTCGGTTTGAGG#.(((.((((.(((((((((.((#)).))))))))).)))).))).	2425	2447	0.846154	-19.9	0	0.000543183	0.456	-0.198378	0.16906	-9.15487	18	22	9	3UTR		0	0
mmu-miR-675-5p	NM_007798	Ctsb	TGGTGCGGAAAGGGCCCACAGT#CTGTGGGTGGTTTCCTGTGCTC#.((((((((((..((((((((.#))))))))..))))).))))).	2707	2729	1	-24.7	1	0.000784112	0.515	0.141039	0.0945339	-8.42926	18	22	8	3UTR		0	0
mmu-miR-744-5p	NM_007798	Ctsb	TGCGGGGCTAGGGCTAACAGCA#TGCTGTTGTGGCTCTGCCTGCC#.((.((((.(((((((((((((#))))))..))))))))))))).	1423	1445	0.923077	-24.6	0	5.73421e-07	0.368	-0.132759	-0.484835	-7.88174	19	22	13	3UTR		0	0
mmu-miR-744-5p	NM_007798	Ctsb	TGCGGGGCTAGGGCTAACAGCA#GCTGTGTGGCACTGTCCTGGGT#(.((((((.((.(((((((((.#))))).)))).)))))))).).	299	321	0.865385	-23.2	1	0.000151265	0.471	3.50387	2.27636	-9.50444	18	22	8	CDS		0	0
mmu-miR-592-5p	NM_007798	Ctsb	ATTGTGTCAATATGCGATGATGT#ACAACATGGCAGGCTGGACGCAAC#.(((((((....(((.(((.(((#))).))).))).....))))))).	243	267	0.923077	-18.3	1	0.00765669	0.603	3.79542	2.43218	-12.4968	16	24	7	CDS		0	0
mmu-miR-592-3p	NM_007798	Ctsb	TCATCACGTGGTGACGCAACAT#TTGCGCACCATGTT#.....((((((((.(((((...#))))))))))))).	2198	2212	0.923077	-19.1	0	7.31346e-05	0.515	-0.142676	0.0468028	-14.5224	13	14	13	3UTR		0	0
mmu-miR-592-3p	NM_007798	Ctsb	TCATCACGTGGTGACGCAACAT#TGTTGTAGTTACCACT#.......((((((((((((((.#)))))).)))))))).	1880	1896	1	-19.1	0	0.00640944	0.662	0.255596	0.504059	-17.1102	14	16	8	3UTR		0	0
mmu-miR-758-5p	NM_007798	Ctsb	TGGTTGACCAGAGAGCACACG#TGTGTGTTCTTTGTGTGGTCCTCAAACCT#.((((((((((((((((((((#)))))))))))....)))))....)))).	2933	2962	0.884615	-23.2	1	6.49265e-05	0.5	-0.187275	-0.0371949	-3.79332	20	29	11	3UTR		0	0
mmu-miR-758-5p	NM_007798	Ctsb	TGGTTGACCAGAGAGCACACG#GTGCAGTTCTCTGGAGAAAGCTAC#(((((..(((((((((.(((.#)))..)))))))))....))))).	1609	1633	0.91453	-20.4	0	0.00099996	0.485	0.348856	-0.354862	-7.38222	17	24	9	3UTR		0	0
mmu-miR-758-5p	NM_007798	Ctsb	TGGTTGACCAGAGAGCACACG#TGTGGCCAGCTCTCCTTGGTCCTGTCCTCAGCCGA#((((((((((((((((.....#.))))))..)))))........))))).	1670	1705	0.846154	-19.4	1	0.000711108	0.544	-0.392625	0.0906495	-3.93757	16	28	6	3UTR		0	0
mmu-miR-758-3p	NM_007798	Ctsb	TTTGTGACCTGGTCCACTA#AGTGCCAGGCCTTTGAATAGTCGTTTGTAGCCCGACTAGGTCATT#...(((((((((((.....#.))))))))))).	2973	3018	0.923077	-18.2	0	2.18014e-05	0.544	0.233751	-0.117932	-7.48304	11	13	11	3UTR		0	0
mmu-miR-551b-3p	NM_007798	Ctsb	GCGACCCATACTTGGTTTCAG#TGAAGCCGGTGATATGATGGGTGGCC#((.((((((((.((((((((.#))))))))))......)))))).)).	935	961	0.846154	-22.1	0	5.82532e-06	0.426	0.869648	3.30926	-8.84192	18	26	10	CDS		0	0
mmu-miR-551b-3p	NM_007798	Ctsb	GCGACCCATACTTGGTTTCAG#GAGACCAAGCTCTGTGGACAACAGTGGGGTGGCT#((.((((...(((((((((..#))))))))).................)))).)).	4268	4302	0.923077	-21.8	0	0.00126946	0.456	-0.0013622	0.117285	-10.1076	15	34	9	3UTR		0	0
mmu-miR-551b-3p	NM_007798	Ctsb	GCGACCCATACTTGGTTTCAG#GCCAGGAAGGGTTGCG#(((((((.(.((((((.....#))))))).))))))).	332	348	0.923077	-20.1	1	1.79985e-06	0.456	1.5747	2.41977	-7.49372	14	16	7	CDS		0	0
mmu-miR-1249-5p	NM_007798	Ctsb	AGGAGGGAGGGGATGGGCCAAGTTC#GGCCCACCTCCACAACTGAGGAGGATCTTAAAATCCAACTCCTCCCTTCCTCCCTCCCTCCCTCCA#.((((((((((((.(((...((((.#.))))...))).)))..))))))))).	3835	3901	1	-30.4	1	0.249316	0.471	-0.0508366	0.0475568	-4.65016	19	27	9	3UTR		0	1
mmu-miR-1249-5p	NM_007798	Ctsb	AGGAGGGAGGGGATGGGCCAAGTTC#CCCATCCCCATCCCAGCATCCG#.((((((((((((((((........#))))))))).))))....))).	1457	1479	0.923077	-28.7	1	0.0420608	0.382	-0.371975	-0.339202	-3.79332	16	22	9	3UTR		0	1
mmu-miR-1249-3p	NM_007798	Ctsb	ACGCCCTTCCCCCCCTTCTTCA#GAGGGAGGGGCTGGTTTCTCTGGAAGCCCGCCTTCCCATGTCGGCA#..((((((((.((((((((((.#))))))))))...........)))))................))).	2336	2382	0.846154	-23.3	1	7.90961e-06	0.485	-0.0784722	-0.0382635	-7.78178	18	46	10	3UTR		0	0
mmu-miR-671-5p	NM_007798	Ctsb	AGGAAGCCCTGGAGGGGCTGGAG#TCCAGTCCTTAGGGGCTTTTTCCA#.(((((((((..((((((((((.#)))))))))).))))))...))).	1167	1191	0.884615	-30.7	1	0.000127266	0.5	0.121496	0.484533	-9.9649	19	24	10	3UTR		0	0
mmu-miR-671-5p	NM_007798	Ctsb	AGGAAGCCCTGGAGGGGCTGGAG#TCCAACTGCCCGACCATTGGACAGATTAGAGACCAGGGCTCCTG#(((.((((((((..((((((((.#))))...)))).....................))))))))))).	399	443	0.846154	-28.7	0	0.000268633	0.397	3.67938	3.15256	-9.11557	19	44	11	CDS		0	0
mmu-miR-671-5p	NM_007798	Ctsb	AGGAAGCCCTGGAGGGGCTGGAG#TTTCAGCCTGCCCACAGGGCCTTTTG#((((.((((((..((((((((((#))))))))..))..)))))).)))).	2851	2877	0.807692	-26.5	0	6.16743e-05	0.529	-0.0182362	0.0167388	-12.6925	20	26	8	3UTR		0	0
mmu-miR-671-3p	NM_007798	Ctsb	TCCGGTTCTCAGGGCTCCACC#GGTGGGCCTCTGAGAAA#.....((((((((((.(((((#)))))))).))))))).	3300	3317	0.923077	-24.8	0	0.00153995	0.618	0.236128	0.016085	-13.8986	15	17	8	3UTR		0	0
mmu-miR-671-3p	NM_007798	Ctsb	TCCGGTTCTCAGGGCTCCACC#TGGAGCCCAGGAAACCC#...((((.((.((((((((..#)))))))).)).)))).	2634	2651	0.923077	-22	0	0.000557176	0.456	0.148468	-0.12022	-11.6529	14	17	8	3UTR		0	0
mmu-miR-671-3p	NM_007798	Ctsb	TCCGGTTCTCAGGGCTCCACC#GGTGGACCCAAACTGCCAGGAA#((((((.....(((.((((((#))))))))).....))).))).	318	340	0.846154	-22	0	1.45661e-05	0.441	2.75589	1.97333	-13.654	15	22	9	CDS		0	0
mmu-miR-668-5p	NM_007798	Ctsb	GTAAGTGTGCCTCGGGTGAGCATG#GTGCTTACAAAGTTGAATGGACCACTGAACTGGCCGAGGCACCTC#...((.(((((((((((((((((.#)))))))).........................))))))))))).	4051	4096	0.846154	-26.7	0	7.67079e-05	0.485	-0.0502261	-0.094196	-8.4155	19	45	11	3UTR		0	0
mmu-miR-668-5p	NM_007798	Ctsb	GTAAGTGTGCCTCGGGTGAGCATG#CAGGCCAACCTGAGCTACAGTTACA#((((.((((.(((((((..((.((#)).))..))))))).)))).)))).	4375	4400	0.846154	-23.7	0	0.00123254	0.471	-0.0801553	0.0162746	-9.29912	19	25	7	3UTR		0	0
mmu-miR-668-3p	NM_007798	Ctsb	TGTCACTCGGCTCGGCCCACTACC#GGTGGTATTTGTTCAAGGCTTAGAGCAAGTGACC#.((((((..((((((((.((((((#))))))..........))))..)))).)))))).	3978	4012	0.846154	-23.7	1	0.000557366	0.5	0.105099	-0.131875	-7.16335	20	34	6	3UTR		0	0
mmu-miR-668-3p	NM_007798	Ctsb	TGTCACTCGGCTCGGCCCACTACC#GTGTGGGGACGGCTGTAATGGTGGCT#.((((((((((.((.(((((.((.#)))))))..))))))....)))))).	563	589	0.846154	-23.3	1	0.000249339	0.426	4.3471	2.85393	-7.87558	19	26	7	CDS		0	0
mmu-miR-1843a-5p	NM_007798	Ctsb	TATGGAGGTCTCTGTCTGACT#TCAGATACACAGGGTGTCAGAGGCCACCATGA#(((((.(((((((((((((..#)))))............)))))))).))))).	4662	4694	1	-22.2	0	0.000142128	0.515	-0.0588261	-0.033429	-5.83853	18	32	8	3UTR		0	0
mmu-miR-1843a-5p	NM_007798	Ctsb	TATGGAGGTCTCTGTCTGACT#AGCAGGCTAGGGATGTCTCCATGG#((((((((((((((((((.((#))))))).))))))..))))))).	3352	3376	0.871795	-22.1	1	0.00049133	0.559	-0.015746	0.049742	-3.93757	20	24	7	3UTR		0	0
mmu-miR-665-5p	NM_007798	Ctsb	AGGGGCCTCTGCCTCTATCCAGGATT#ATCCTGGGCTGGGGAGTAGAGAATGGAGTTCCCTA#(((((((((((((((((((((((((.#)))))))).))))).))))))......)).)))).	972	1007	0.846154	-29.9	1	9.53957e-05	0.412	3.20356	3.58016	-3.93757	25	35	8	CDS		0	0
mmu-miR-665-5p	NM_007798	Ctsb	AGGGGCCTCTGCCTCTATCCAGGATT#TCTGGATATGGGTGGGCCTCTG#((((((((..((((.((((((((...#)))))))).)))))))))))).	3290	3312	1	-30.2	1	0.00143815	0.632	0.0504062	0.101725	-6.97192	20	22	12	3UTR		0	0
mmu-miR-665-3p	NM_007798	Ctsb	ACCAGGAGGCTGAGGTCCCT#GGGGGCCAAAGCTTGCGCACCATGTTTAAGTTTTCTGGG#.((((((((((..(((((((#)))))))..))))...................)))))).	2186	2225	0.923077	-23.4	1	0.0113155	0.588	0.0347072	0.0342754	-8.42926	17	39	7	3UTR		0	0
mmu-miR-665-3p	NM_007798	Ctsb	ACCAGGAGGCTGAGGTCCCT#AGGGGCTGGTTTCTCTGGA#.((((((((((..(((((((#))))))))))))).)))).	2341	2360	0.923077	-22.6	1	0.000107274	0.426	-0.587545	0.0581825	-8.42926	17	19	13	3UTR		0	0
mmu-miR-667-5p	NM_007798	Ctsb	CGGTGCTGGTGGAGCAGTGAGCACG#TGGTTCTCAAAACCGTACCTGTAACTGCTCACACCTCGGAGCACTT#.(((((((((((((((((..(((..#.))).))))))).))))....)))))).	2033	2079	0.846154	-27.4	1	1.21569e-05	0.485	0.0502195	-0.0463707	-3.79332	20	28	7	3UTR		0	0
mmu-miR-667-5p	NM_007798	Ctsb	CGGTGCTGGTGGAGCAGTGAGCACG#TGTGCTTACAAAGTTGAATGGACCACTGAACTGGCCGAGGCACCT#.(((((((((((..(((((((((((#))))))))).........))..)))))...........)))))).	4050	4095	0.923077	-26.3	1	0.000136577	0.485	-0.0417665	-0.128187	-5.9393	22	45	9	3UTR		0	0
mmu-miR-667-3p	NM_007798	Ctsb	TGACACCTGCCACCCAGCCCAAG#TGGGCTGGGGAGTAGA#......((((..(((((((((..#)))))))))..)))).	976	992	0.846154	-26.9	0	0.000263744	0.353	5.33266	3.406	-21.7381	13	16	9	CDS		0	0
mmu-miR-667-3p	NM_007798	Ctsb	TGACACCTGCCACCCAGCCCAAG#CTTGAAGCTGGTCACTTCTGGGTCTGTGGCAGGCATTCGTCAA#((((.((((((((...(((((..#.)))))..)))))))).....)))).	1559	1602	0.807692	-25.4	0	3.02878e-05	0.456	0.131365	-0.515371	-9.88195	17	26	8	3UTR		0	0
mmu-miR-770-5p	NM_007798	Ctsb	AGCACCACGTGTCTGGGCCACG#TGGCCCAGTGGAGGGTGCC#.(((((.(....((((((((..#))))))))....)))))).	866	885	0.846154	-26.3	0	1.26719e-08	0.559	3.53892	2.54642	-13.8075	14	19	8	CDS		0	0
mmu-miR-770-5p	NM_007798	Ctsb	AGCACCACGTGTCTGGGCCACG#TGGCCGAGTCAACGTGGAGGTGTCTGCTG#(((((((((((.((.(((((..#))))).)).)).))))).......)))).	506	535	1	-25.3	1	8.09923e-05	0.471	3.09441	3.0705	-8.01983	18	29	5	CDS		0	0
mmu-miR-770-3p	NM_007798	Ctsb	CGTGGGCCTGACGTGGAGCTGG#CAGTGTCTTATGTAGTCCAGGCCCACC#.((((((((((((((((((((.#)))).))).))))....))))))))).	3816	3843	0.923077	-26.2	1	0.00369005	0.544	0.0647449	-0.00562732	-3.79332	20	27	9	3UTR		0	0
mmu-miR-770-3p	NM_007798	Ctsb	CGTGGGCCTGACGTGGAGCTGG#CGAGCACCATGTCAATGGCTCCCGT#((.(((((((((((((.(((.(#).))).))))))))..))))).)).	689	714	1	-26.2	0	0.00319862	0.397	3.9919	2.62829	-5.49511	19	25	8	CDS		0	0
mmu-miR-762	NM_007798	Ctsb	GGGGCTGGGGCCGGGACAGAGC#GCTCTCCTTGGTCCTGTCCTCAGCCG#..((((((((.(((((((((((#))))).....)))))).)))))))).	1678	1704	0.923077	-31.7	1	0.000161485	0.544	-0.420631	0.0460201	-7.78178	19	26	8	3UTR		0	0
mmu-miR-762	NM_007798	Ctsb	GGGGCTGGGGCCGGGACAGAGC#TCTGTCCCCCCTACCCCT#((((.(((((..((((((((..#))))))))))))))))).	3621	3639	1	-30.4	0	0.111107	0.588	0.24395	0.0265756	-14.2282	17	18	17	3UTR		0	0
mmu-miR-762	NM_007798	Ctsb	GGGGCTGGGGCCGGGACAGAGC#CTGTCCTTACCTGGCCTCCTCCTAGCCCA#.((((((((((((((((((...#))))))).....)))))).....))))).	1330	1359	0.923077	-29.3	1	0.0161559	0.426	-0.0323182	-0.0820045	-3.79332	18	29	7	3UTR		0	0
mmu-miR-3475-3p	NM_007798	Ctsb	TCTGGAGGCACATGGTTTGAA#TCAGGTGCTGAGCCATCTCTCCAGCCTCCAGGT#(((((((((..(((((((...#.))))))).......))))))))).	3769	3802	1	-21.3	1	0.000643191	0.515	0	0.0211242	-8.00486	16	25	9	3UTR		0	0
mmu-miR-3475-3p	NM_007798	Ctsb	TCTGGAGGCACATGGTTTGAA#GCTGTGTGACCGACAGAT#((((..((((((((((.....#)))))))).))..)))).	1822	1840	0.846154	-18.9	0	0.000668332	0.588	-0.109222	-0.144242	-9.95757	14	18	8	3UTR		0	0
mmu-miR-344d-3-5p	NM_007798	Ctsb	AGTCAGGCTAGTGGTTATACTCC#GGAGTAGAGAATGGAGTTCCCTACTGGCTGGCA#.((((.((((((((....(((((#.)))))...)))))))))))).	984	1017	0.923077	-22.9	0	8.89402e-05	0.426	1.63006	3.86961	-6.66278	17	22	12	CDS		0	0
mmu-miR-344d-3p	NM_007798	Ctsb	GATATAACCACTGCCAGACTGA#GGCAGTGGG#.......((((((((.......#)))))))).	4334	4343	0.846154	-17.7	0	1.15081e-05	0.559	0.118889	0.0853788	-17.3433	8	9	8	3UTR		0	0
mmu-miR-802-3p	NM_007798	Ctsb	ACGGAGAGTCTTTGTCACTCAG#GAGTGGTTGCCTAGAGCCTCTCCA#..((((((.(((((((((((..#)))))).....))))).)))))).	4620	4644	0.846154	-21.2	1	0.00331309	0.5	-0.00937869	0.00296684	-6.01339	17	24	6	3UTR		0	0
mmu-miR-802-3p	NM_007798	Ctsb	ACGGAGAGTCTTTGTCACTCAG#GGGTGTCAGAGGCCACCA#..((.(.(((((((.(((((..#))))).)))))))).)).	4673	4691	0.846154	-19.6	0	1.31217e-05	0.5	0.0810956	0.0398438	-11.3552	15	18	8	3UTR		0	0
mmu-miR-672-5p	NM_007798	Ctsb	TGAGGTTGGTGTACTGTGTGTGA#TCACACCTCGGAGCACTTCCTCC#.((((..(((((.(((.((((((#))))))..))).))))).)))).	2061	2084	0.846154	-22.1	0	7.06152e-06	0.485	-0.239243	0.0413222	-8.5271	18	23	6	3UTR		0	0
mmu-miR-672-5p	NM_007798	Ctsb	TGAGGTTGGTGTACTGTGTGTGA#CACGACAGTGATCACAGTCTGCATCCTAGCCTCT#.(((((((((((((((((((((.#))))........))))))..))).)).)))))).	1362	1396	0.846154	-21.1	1	0.0157242	0.456	-0.445188	-0.0413394	-3.79332	21	34	6	3UTR		0	0
mmu-miR-672-5p	NM_007798	Ctsb	TGAGGTTGGTGTACTGTGTGTGA#GCAAGACAGTTCCACCGGTCTCAA#(((((((((((.(((((.(((..#)))..)))))..))))))))))).	2479	2503	1	-21.1	1	0.00626945	0.5	0.0364403	0.00824019	-7.28438	19	24	11	3UTR		0	0
mmu-miR-670-5p	NM_007798	Ctsb	ATCCCTGAGTGTATGTGGTGAA#TCACCACATGCCCACCTGCAACTCC#......(((((((((((((((.#))))))))))).........)))).	2542	2567	0.846154	-19.4	0	0.080731	0.441	-0.086879	-0.188209	-15.5666	15	25	11	3UTR		0	0
mmu-miR-670-5p	NM_007798	Ctsb	ATCCCTGAGTGTATGTGGTGAA#CGTATGCTTGGGGGTG#(((((((((((((((.......#))))))))))))))).	2661	2677	0.846154	-19.1	1	3.90451e-05	0.515	-0.0496158	-0.0976656	-4.17062	15	16	15	3UTR		0	0
mmu-miR-670-3p	NM_007798	Ctsb	TTTCCTCATATCCATTCAGGAGTGT#ACATAAGCTATCTGAAGAAGCTGTGTGGCACTGTCCTGGGTGGACCCAAACTGCCAGGAAGGGTTGCGTTCGGTGAGGAC#..(((((((.(((((((((((((((#.))))..)))))))))))............................))))))).	280	360	0.846154	-26.2	1	8.94678e-05	0.471	2.43536	2.83017	-6.19951	22	54	11	CDS		0	0
mmu-miR-1298-5p	NM_007798	Ctsb	TTCATTCGGCTGTCCAGATGTA#GTGGGGACGGCTGTAATGGT#.((((((((((((((..((...#))..))))))))).))))).	565	585	0.923077	-19.3	1	4.22369e-06	0.441	3.91281	3.05239	-4.02637	16	20	9	CDS		0	0
mmu-miR-1298-5p	NM_007798	Ctsb	TTCATTCGGCTGTCCAGATGTA#TATGTCTGGATATGGGTGGGC#((((((((..((((((((((((#)))))))))))))))))))).	3286	3307	0.846154	-19	1	0.00119644	0.588	-0.118477	0.0830934	-6.23647	20	21	20	3UTR		0	0
mmu-miR-1298-3p	NM_007798	Ctsb	CATCTGGGCAACTGATTGAACT#GGTTGCCTAGAG#..(((((((((((.........#))))))))))).	4624	4636	1	-18	1	3.46214e-05	0.5	0.110581	-0.012746	-6.78234	11	12	11	3UTR		0	0
mmu-miR-761	NM_007798	Ctsb	GCAGCAGGGTGAAACTGACACA#GTGCGGTTTGTAGTGCCTGCTGTT#((((((((...((((((.(((.#)))))))))......)))))))).	1406	1430	0.846154	-23.3	1	0.000860565	0.397	0.194002	-0.513022	-9.06125	17	24	9	3UTR		0	0
mmu-miR-764-5p	NM_007798	Ctsb	GGTGCTCACATGTCCTCCT#GAGGCAGTGGGATCACCA#(((((((((.((.((((..#)))))))))))..)))).	4332	4350	0.923077	-18.9	1	3.71445e-05	0.544	0.252841	0.107986	-6.46921	15	18	11	3UTR		0	0
mmu-miR-764-3p	NM_007798	Ctsb	AGGAGGCCATAGTGGCAACTGT#ACAGTTCCACCGGTCTCA#..((((((...((((.((((((#)))))))))).)))))).	2484	2502	1	-22	1	0.00521068	0.5	0.0514962	0.0683843	-10.3137	16	18	10	3UTR		0	0
mmu-miR-3059-5p	NM_007798	Ctsb	TTTCCTCTCTGCCCCATAGGGT#GCCACTATGGGGTTGCTGGGAAT#.(((((..(.((((((((((((#))).))))))))).)..))))).	3720	3743	1	-25.7	0	0.00056531	0.544	0	0	-8.89315	18	23	9	3UTR		0	0
mmu-miR-3059-5p	NM_007798	Ctsb	TTTCCTCTCTGCCCCATAGGGT#GCCCTGGCAGGGAATGAGGTAGACAGGGGAG#((((((.((((((.((((((((#)))))........))).)))))).)))))).	1201	1232	0.923077	-22.2	0	0.00316751	0.529	-0.20352	0.0147927	-6.3381	20	31	6	3UTR		0	0
mmu-miR-3059-3p	NM_007798	Ctsb	CCTCTAGGGAAGAGAAGGTTGG#CCGGACTGCCATCTTCTTAGAGGTCATTTCCCTGGAGT#.(((((((((((((((((.(((#.)))))))))).........)))))))))).	2148	2186	0.871795	-24.2	1	2.76589e-05	0.456	0.077158	0.0201818	-3.79332	20	31	10	3UTR		0	0
mmu-miR-3059-3p	NM_007798	Ctsb	CCTCTAGGGAAGAGAAGGTTGG#CATCCTAGCCTCTCCCTAGAC#..(((((((.((((.(((.((.#)).)))...))))))))))).	1383	1404	0.846154	-20.8	1	0.00376481	0.471	-0.515148	-0.302403	-6.93496	16	21	11	3UTR		0	0
mmu-miR-3058-5p	NM_007798	Ctsb	TCAGCCACGGCTTACCTGGAAGA#CTCCCAGGTGCAACAAGAGCTGTGAAGCTGGC#(((((((((((((((((((.((.#)).)))))).......))))))))..))))).	739	771	1	-26.2	1	0.000224856	0.485	2.30958	2.74464	-3.93757	21	32	8	CDS		0	0
mmu-miR-3058-5p	NM_007798	Ctsb	TCAGCCACGGCTTACCTGGAAGA#CTTCTGGGTCTGTGGCA#...(((((((...(((((((((.#)))))))))))))))).	1573	1590	0.846154	-24.1	0	2.23008e-06	0.456	-0.277522	-0.383049	-13.9752	16	17	16	3UTR		0	0
mmu-miR-3058-5p	NM_007798	Ctsb	TCAGCCACGGCTTACCTGGAAGA#TCTTCCAGAGTTAGGGCTCCAGAGACCAAGCTCTGTGGACAACAGTGGGGTGGCTC#..(((((((((((((((((((((#)))))))).))................))))).................)))))).	4247	4303	0.846154	-21.7	1	0.000140771	0.471	0.0688352	0.0573203	-4.957	21	56	8	3UTR		0	0
mmu-miR-3058-3p	NM_007798	Ctsb	TTCCTGTCAGCCGTGGGTGCC#GGCTCCTGCGGCTCTTGTTGGGCATTTGGGGCAGTGGAA#(((((((((((((((((.(((#))).)))))))))................))))).))).	435	474	0.846154	-26.4	1	0.000142746	0.426	4.2911	2.8073	-3.93757	20	39	9	CDS		0	0
mmu-miR-3058-3p	NM_007798	Ctsb	TTCCTGTCAGCCGTGGGTGCC#GGGGCTTTTTCCAAAATTTAGCGGCCCTGGCAGGGAA#((((((((((((((((((.((#)).)))).............)))))..))))))))).	1178	1215	0.846154	-24.5	1	9.45634e-05	0.515	-0.110419	0.33613	-3.93757	20	37	9	3UTR		0	0
mmu-miR-3058-3p	NM_007798	Ctsb	TTCCTGTCAGCCGTGGGTGCC#GCATCCTGGGCTGGGGAGT#(((((..(((((..((((((.#))))))..)))))))))).	970	989	1	-24.3	0	6.79955e-05	0.368	2.63986	3.18243	-9.52819	16	19	10	CDS		0	0
mmu-miR-3099-5p	NM_007798	Ctsb	CCAGCTTCCTTCCAGCCCTTG#GGGCTGGGGAGTAGAGAATGGAGTTCCCTACTGGCTGGC#((((((((((((((((((...#)))))))))..........)))..........)))))).	977	1016	1	-24.4	1	0.000284437	0.412	3.87064	3.49553	-3.93757	18	39	9	CDS		0	1
mmu-miR-3099-5p	NM_007798	Ctsb	CCAGCTTCCTTCCAGCCCTTG#CAAGAGCTGTGAAGCTGGC#((((((((....((((.((((#)))).)))).)))))))).	752	771	0.846154	-21.2	1	0.000224856	0.485	1.82016	2.42115	-12.408	16	19	8	CDS		0	1
mmu-miR-3099-3p	NM_007798	Ctsb	TAGGCTAGAGAGAGGTTGGGGA#TCCTAGCCTCTCCCTAGACTAG#(((.((((.((((((((((((.#)))))))))))).)))).))).	1385	1407	0.846154	-27.9	0	0.0137031	0.471	-0.881279	-0.210016	-8.02599	19	22	12	3UTR		0	0
mmu-miR-3099-3p	NM_007798	Ctsb	TAGGCTAGAGAGAGGTTGGGGA#CCTGGCCTCCTCCTAGCCC#..((((((.(((((((((((..#))))))))).)))))))).	1339	1358	0.923077	-26.5	1	0.00436674	0.426	0.206977	-0.130604	-6.01339	17	19	9	3UTR		0	0
mmu-miR-3099-3p	NM_007798	Ctsb	TAGGCTAGAGAGAGGTTGGGGA#TGCTGAGCCATCTCTCCAGCCTC#.(((((.((((((((((.((.(#).)).)))).)))))).))))).	3774	3797	0.923077	-25.4	0	0.0419941	0.515	0	0.031065	-5.33701	18	23	6	3UTR		0	0
mmu-miR-3099-3p	NM_007798	Ctsb	TAGGCTAGAGAGAGGTTGGGGA#TCCTTGATCCTTCTTTCTTGCCTGC#(((((.((((((((((((((((#))))))).))).)))))).))))).	138	163	1	-24.2	0	0.105423	0.441	0.638203	0.364273	-5.83853	21	25	7	CDS		0	0
mmu-miR-3106-3p	NM_007798	Ctsb	GCTGCCTATACATGGGCTTTCC#GGGTGGCTCGTGCCTATAACTCGTACATTCAGAAGGCTGAGGCAGTG#(((((((...((((((((.(((#))).))))))))...........................))))))).	4294	4341	0.846154	-22.2	1	5.10882e-05	0.544	0.110872	0.0630923	-8.55011	18	47	8	3UTR		0	0
mmu-miR-3106-3p	NM_007798	Ctsb	GCTGCCTATACATGGGCTTTCC#GGAGTATACAAGCATGAAGCCGGTGATATGATGGGTGGCC#(((((((((.(((.((((((..#.)))))).))).....))))))))).	921	961	0.871795	-22.7	1	5.82532e-06	0.426	1.89852	3.41578	-6.03692	18	26	9	CDS		0	0
mmu-miR-669a-5p	NM_007798	Ctsb	AGTTGTGTGTGCATGTTCATGTCT#ACATGGCAGGCTGGACGCAACTT#((((((((.(((.((.((((((..#)))))))).)).).)))))))).	246	269	0.923077	-18.8	1	0.00773756	0.588	3.15357	2.3307	-6.51614	19	23	8	CDS		0	0
mmu-miR-344d-1-5p	NM_007798	Ctsb	AGTCAGGCTGCTGGCTATACACCA#TGGTAATGTGGCCAGCTCTCCTTGGTCCTGTCC#.(.((((((((((((((((.((((#))))..)))))))))).......)).)))).).	1664	1697	0.923077	-24.8	0	0.00130583	0.529	-0.505453	0.136845	-5.35086	21	33	10	3UTR		0	0
mmu-miR-344d-1-5p	NM_007798	Ctsb	AGTCAGGCTGCTGGCTATACACCA#TGGCTGGCAGCCAACTCTTGGAACCTTGACTG#(((((((((((((((((.......#))))))))))))..............))))).	1008	1040	0.846154	-23.9	1	0.00431898	0.515	4.30576	3.55931	-3.93757	17	32	12	CDS		0	0
mmu-miR-344d-1-5p	NM_007798	Ctsb	AGTCAGGCTGCTGGCTATACACCA#GTGTACAAGTGTCAGCATGCCAGGGCG#.(((.((((((((((..(((((..#))))).....))))))).)))..))).	4400	4427	0.846154	-23.5	0	0.000102144	0.441	-0.0351781	0.119049	-8.14541	18	27	7	3UTR		0	0
mmu-miR-666-5p	NM_007798	Ctsb	AGCGGGCACAGCTGTGAGAGCC#GGCTGTCGCGCTGCGCTCGGTG#(.(((((.((((.((((.((((#)))).)))))))).))))).).	85	107	1	-29.3	0	7.12926e-05	0.338	-0.175753	0.508145	-8.70402	18	22	8	5UTR		0	0
mmu-miR-666-5p	NM_007798	Ctsb	AGCGGGCACAGCTGTGAGAGCC#CTCTCCCTAGACTAGTGCGGTTTGTAGTGCCTGCTG#((((((((((((((((((((..#)))))...........))))))....))))))))).	1392	1428	0.846154	-25	1	0.00128828	0.412	-0.209117	-0.346249	-3.93757	20	36	9	3UTR		0	0
mmu-miR-666-3p	NM_007798	Ctsb	GGCTGCAGCGTGATCGCCTGCT#GGCTCCGTTTGGCTTGGTGGCTGCAGGCCCAGGCTGTCGCGCTGCGCTC#(((.((((((((((.(((((((#.)))..)))).))))))))))))).	54	103	0.923077	-30.3	0	4.33927e-06	0.324	-0.232114	-0.0270795	-7.70505	20	25	13	5UTR		0	0
mmu-miR-666-3p	NM_007798	Ctsb	GGCTGCAGCGTGATCGCCTGCT#GGCAGGGTGCACGGTTCTGTGCTGCAGTT#.(((((((((.(((((((((((#)))))).....)))))...))))))))).	1959	1988	1	-26.6	1	0.00112852	0.456	-0.690757	0.457081	-6.6181	20	29	9	3UTR		0	0
mmu-miR-496a-5p	NM_007798	Ctsb	AGGTTGCCCATGGTGTGTTCA#TGAGCCACTATGGGGTTGCTG#.(((..(((((((((.(((((#))))))))))))))...))).	3717	3738	1	-22	0	0.000728244	0.544	0	0	-10.0464	17	21	14	3UTR		0	0
mmu-miR-496a-5p	NM_007798	Ctsb	AGGTTGCCCATGGTGTGTTCA#GAACACGCCGTTGTGTGTTCTTTGTGTGGTCCTCAAACCTG#((((((((((((((((((((.#)))))))))..............))).))).....))))).	2922	2963	0.846154	-21.3	1	9.14609e-05	0.5	-0.14637	-0.0600758	-3.93757	20	41	9	3UTR		0	0
mmu-miR-496a-5p	NM_007798	Ctsb	AGGTTGCCCATGGTGTGTTCA#ATATGATGGGTGGCCA#.((((((((((.((((.....#)))).)))))))))).	946	962	0.897436	-20.4	1	1.73374e-05	0.426	3.45751	3.33584	-7.14013	14	16	10	CDS		0	0
mmu-miR-496a-5p	NM_007798	Ctsb	AGGTTGCCCATGGTGTGTTCA#GAATACAACATGGCAGGCTGGACGCAACTTC#((((((((((((.(((((((.#))))))).)))))..........))))))).	239	270	0.923077	-21	1	0.00710269	0.603	3.85454	2.34578	-5.22671	19	31	7	CDS		0	0
mmu-miR-673-5p	NM_007798	Ctsb	CTCACAGCTCTGGTCCTTGGAG#CTCCCAGGTGCAACAAGAGCTGTGAA#.((((((((((.(((((.((((#)))).)))....)).)))))))))).	739	765	0.923077	-26.2	1	0.000374251	0.471	2.55309	2.35895	-7.14013	19	26	10	CDS		0	0
mmu-miR-673-5p	NM_007798	Ctsb	CTCACAGCTCTGGTCCTTGGAG#CGACTGGACCAGAGCTGC#....((((((((((((......#.)))))))))))).	1286	1304	1	-25.7	0	1.02142e-05	0.471	0.432203	0.0566896	-9.54656	12	14	12	3UTR		0	0
mmu-miR-673-3p	NM_007798	Ctsb	TCCGGGGCTGAGTTCTGTGCACC#GTGCACGGGAGAGGCCAGGAGCGGCTCCGT#..((((((((..((((((((((.#))))))))))...........)))))))).	32	62	0.923077	-27.5	1	1.64056e-05	0.353	0.0421824	-0.00555529	-11.1286	18	30	10	5UTR		0	0
mmu-miR-673-3p	NM_007798	Ctsb	TCCGGGGCTGAGTTCTGTGCACC#GGTGAGTGCAGGATCCAGCATCCAGGAT#((((((((((.(((((((.((((#))))...))))))).)))).))).))).	103	131	0.846154	-25.3	1	0.000171462	0.412	0.227825	0.599363	-6.76235	21	28	7	5UTR		0	0
mmu-miR-673-3p	NM_007798	Ctsb	TCCGGGGCTGAGTTCTGTGCACC#GGAGCATGGAGCTTCTGGACAAAAAAAGGCCTGGT#.(((((.(((((((((((((.((#)).)))))))))))............)).))))).	597	632	1	-25	0	0.0040143	0.529	2.81284	3.22495	-5.33701	20	35	11	CDS		0	0
mmu-miR-760-5p	NM_007798	Ctsb	CCCCTCAGGCCACCAGAGCCCGG#CCGTTTGGCTTGGTGGCTGCAGGC#..(((..((((((((.(((((((#)))...))))))))))))..))).	58	82	0.846154	-26.9	0	4.01301e-06	0.294	-0.187963	-0.0391526	-8.6347	18	24	12	5UTR		0	0
mmu-miR-760-3p	NM_007798	Ctsb	CGGCTCTGGGTCTGTGGGGA#TCCGTTTGGCTTGGTGGCTGCAGGCCCAGGCTGT#((((.((((((((((((...#.)))))))))))))))).	57	91	0.923077	-27.6	0	8.3882e-06	0.309	-0.223973	0.0988327	-8.05661	16	18	16	5UTR		0	0
mmu-miR-674-5p	NM_007798	Ctsb	GCACTGAGATGGGAGTGGTGTA#TACACCATCCCTCCCTGCGAGCACCATGTCAATGGCTCCCGTCCCCCATGCACTGGAGAAGGAGATACTCCCAGGTGCA#((((((.((((((((((((((.#.))))).........))))))))).)............................))))).	672	751	0.923077	-24.7	0	0.00051154	0.426	3.75551	2.8169	-5.48126	20	60	9	CDS		0	0
mmu-miR-674-5p	NM_007798	Ctsb	GCACTGAGATGGGAGTGGTGTA#CGCCTTCCCATGTCGGC#...((((.(((((((.((((..#))))))))))).)))).	2364	2381	0.923077	-22.5	0	7.35886e-06	0.471	-0.0406501	-0.0417184	-9.06122	15	17	11	3UTR		0	0
mmu-miR-674-3p	NM_007798	Ctsb	CACAGCTCCCATCTCAGAACAA#CTGGAGTGGGGGCC#....((((((((.((((.....#)))).)))))))).	2179	2193	1	-18.9	0	3.50543e-06	0.515	0.0452369	-0.0127031	-10.8357	12	14	8	3UTR		0	0
mmu-miR-674-3p	NM_007798	Ctsb	CACAGCTCCCATCTCAGAACAA#GAGATAAGGGAGCTA#...((((((((((((.......#)))))..))))))).	2090	2105	0.923077	-19.2	0	0.000183789	0.5	0.0262215	0.00139051	-6.74759	12	15	7	3UTR		0	0
mmu-miR-674-3p	NM_007798	Ctsb	CACAGCTCCCATCTCAGAACAA#TGAGAGGGAGGGGCTGG#..((((((((.(((((......#)))))..).))))))).	2333	2350	0.923077	-18.9	1	1.49194e-08	0.426	-0.284481	0.0263715	-7.78178	13	17	7	3UTR		0	0
mmu-miR-344d-2-5p	NM_007798	Ctsb	AGTCTGGTTGCTGGCTATATTCCA#GGAGTAGAGAATGGAGTTCCCTACTGGCTGGCAGCCAACTCTTGGAACCTTGACTG#(((((((((((((((((((((((.#))))))..................)))))))))))))..............)))).	984	1040	1	-25.6	1	0.00431898	0.515	3.74651	2.95956	-3.93757	23	56	13	CDS		0	0
mmu-miR-344d-2-5p	NM_007798	Ctsb	AGTCTGGTTGCTGGCTATATTCCA#TGGTAATGTGGCCAGCTCTCCTTGGTCCTGTCCTCAGCCGATG#.(((.(((((((((((((((((((#))).))))))))))))...................))))))).	1664	1707	0.846154	-23.9	0	0.00361166	0.544	-0.368534	0.170513	-7.91236	22	43	12	3UTR		0	0
mmu-miR-488-5p	NM_007798	Ctsb	CCCAGATAATAGCACTCTCAA#GAGGGTGCCTTCACTGTGTTTTCTGA#..((((.((((((((((((..#))))))))........)))).)))).	876	902	0.846154	-18.1	0	0.00243006	0.559	3.26195	2.83987	-6.50069	16	26	8	CDS		0	0
mmu-miR-678	NM_007798	Ctsb	GTCTCGGTGCAAGGACTGGAGG#CTCCCGTCCCCCATGCACTGGAGAA#.((((((((((.((((.((((.#)))).))))....))))))).))).	707	732	0.846154	-24.6	1	0.000285885	0.426	2.3812	2.99476	-7.14013	18	25	7	CDS		0	0
mmu-miR-678	NM_007798	Ctsb	GTCTCGGTGCAAGGACTGGAGG#TGTCCAGTCCTTAGGGGCTTTTTCCAAAATTTAGCGGCCCTGGCA#(((..(((((((((((((((.(#).)))))))))).....................))).))..))).	1165	1210	0.923077	-22.6	0	0.00149681	0.485	-0.106562	0.612087	-11.0886	19	45	10	3UTR		0	0
mmu-miR-497a-5p	NM_007798	Ctsb	CAGCAGCACACTGTGGTTTGTA#GAGCCACTATGGGGTTGCTGG#(((((((.((..(((((((...#)))))))..))..))))))).	3718	3739	1	-22.3	1	0.000663209	0.544	0	0	-12.4228	16	21	7	3UTR		0	0
mmu-miR-497a-5p	NM_007798	Ctsb	CAGCAGCACACTGTGGTTTGTA#CACGGTTCTGTGCTGCA#..(((((((((((((.......#))))))...))))))).	1968	1985	1	-20.3	1	0.000190893	0.456	-0.232718	0.519719	-5.19005	13	17	7	3UTR		0	0
mmu-miR-423-5p	NM_007798	Ctsb	TGAGGGGCAGAGAGCGAGACTTT#AGTCTGCATCCTAGCCTCTCC#.(((((((((.((((.(((((..#))))))).)))).))))))).	1377	1398	0.846154	-22.2	1	0.0333628	0.456	-0.767487	-0.200009	-6.85115	18	21	7	3UTR		0	0
mmu-miR-423-5p	NM_007798	Ctsb	TGAGGGGCAGAGAGCGAGACTTT#GAAGTCTCCATGCCCCA#...((((((......((((((((#))))))))..)))))).	4015	4032	1	-21.3	0	0.0971212	0.529	-0.0238091	-0.0829726	-16.81	14	17	8	3UTR		0	0
mmu-miR-423-3p	NM_007798	Ctsb	AGCTCGGTCTGAGGCCCCTCAGT#TGGGTGGGCCTCTGAGAAAGCA#.(((...((.(((((((((((..#)))).))))))).))...))).	3298	3320	0.923077	-25.8	0	0.00446795	0.603	0.0166297	0.0340628	-12.5995	16	22	7	3UTR		0	0
mmu-miR-679-5p	NM_007798	Ctsb	GGACTGTGAGGTGACTCTTGGT#GCCGAGGCACCTCAGTGATGAAGTCA#.((((.(((((((.(.((((((#)))))))))))))).......)))).	4083	4109	0.846154	-20.7	0	0.000338082	0.441	0.0682689	-0.0289398	-6.78417	18	26	14	3UTR		0	0
mmu-miR-679-3p	NM_007798	Ctsb	AGCAAGGTCCTCCTCACAGTAG#TGAGGAGGATCTTA#...(((((((((((((......#))))))))))))).	3851	3865	0.846154	-22.2	0	3.20628e-07	0.456	-0.195737	0.0477001	-6.51454	13	14	13	3UTR		0	0
mmu-miR-679-3p	NM_007798	Ctsb	AGCAAGGTCCTCCTCACAGTAG#CTGGAGTGGGGGCCAAAGCTTGCG#.((((((((((((((.(((...#)))))).))))))).....)))).	2179	2203	1	-21.7	1	1.02378e-05	0.5	0.0906493	0.0483687	-4.02637	17	24	7	3UTR		0	0
mmu-miR-495-5p	NM_007798	Ctsb	GAAGTTGCCCATGTTATTTTTCG#AGAATACAACATGGCAGGCTGGACGCAACTTCT#(((((((((((((((........#.)))))))..........)))))))).	238	271	0.923077	-18.2	1	0.0073524	0.588	3.37212	1.95079	-4.17062	15	27	8	CDS		0	0
mmu-miR-495-3p	NM_007798	Ctsb	AAACAAACATGGTGCACTTCTT#AGAAATGCACCATGC#.......(((((((((.((((.#)))).))))))))).	3516	3531	0.923077	-18.5	0	0.006571	0.735	0.245197	0.0441726	-17.1102	13	15	9	3UTR		0	0
mmu-miR-680	NM_007798	Ctsb	GGGCATCTGCTGACATGGGGG#CTGGAAGCCCGCCTTCCCATGTCGGCAATCAGAACTATATCAAAGAAGCTCTGGATGCCTG#(((((((((((((((((((((#.))))))))))))))..........................))))))).	2355	2416	1	-31.2	1	0.000110313	0.529	0.0567285	-0.0607757	-3.93757	21	49	14	3UTR		0	0
mmu-miR-681	NM_007798	Ctsb	CAGCCTCGCTGGCAGGCAGCT#AGCTGCCTGCCATCAGAGCTA#.(((((.(.((((((((((((#)))))))))))).))).))).	1298	1319	0.846154	-29.3	0	0.00218533	0.426	0.227791	0.181572	-6.3934	18	21	12	3UTR		0	0
mmu-miR-681	NM_007798	Ctsb	CAGCCTCGCTGGCAGGCAGCT#GGCTGCAGGCCCAGGCTGT#((((((.(..(((..((((((#))))))..)))))))))).	72	91	1	-25	0	8.3882e-06	0.309	0.0547076	0.0222471	-9.37245	16	19	10	5UTR		0	0
mmu-miR-681	NM_007798	Ctsb	CAGCCTCGCTGGCAGGCAGCT#GCTGCGCTCGGTGAGTGCA#..(((((((((((..(((((.#))))))).))))))).)).	94	113	0.846154	-24.5	1	4.71179e-08	0.338	0.614657	0.597929	-6.54929	16	19	7	5UTR		0	0
mmu-miR-682	NM_007798	Ctsb	CTGCAGTCACAGTGAAGTCTG#TTTGGCTTGGTGGCTGCAGG#(((((((((((((.(((....#))).)))..)))))))))).	61	81	0.923077	-20.9	1	5.53342e-06	0.294	0.00711219	0.0192167	-4.79441	16	20	10	5UTR		0	0
mmu-miR-449c-5p	NM_007798	Ctsb	AGGCAGTGCATTGCTAGCTGG#CAGGTAGCTGAGGCACTGTTC#.((((((((...((((.(((.#))).))))....)))))))).	4206	4227	0.846154	-23.4	1	6.92366e-05	0.544	0.250363	-0.0249314	-11.2074	15	21	8	3UTR		0	0
mmu-miR-449c-5p	NM_007798	Ctsb	AGGCAGTGCATTGCTAGCTGG#CCTGCTGGCACTGACCAGTGCCC#.((((.((((.(((((((.((#)).))))))).))..)).)))).	158	181	0.923077	-22.9	0	1.03908e-06	0.426	1.27628	0.822986	-8.51906	17	23	7	CDS		0	0
mmu-miR-449c-5p	NM_007798	Ctsb	AGGCAGTGCATTGCTAGCTGG#CGGTTTGTAGTGCCTGCTG#.(((((.(((((((.(((((.#))))).)))))))))))).	1409	1428	0.826923	-22.8	0	0.00128828	0.412	-0.506199	-0.518503	-6.07246	17	19	12	3UTR		0	0
mmu-miR-449c-3p	NM_007798	Ctsb	CAGTTGCTAGCTGCACTACCCT#GGTGGTCCTTGATCCTTCTTTCTTGCCTGCTGGCACTGA#(((.(((((((.((((((((..#))))))..................))..)))))))))).	133	172	0.846154	-21.2	0	3.92294e-06	0.441	1.07178	0.409042	-10.3164	18	39	10	CDS		0	0
mmu-miR-683	NM_007798	Ctsb	CCTGCTGTAAGCTGTGTCCTC#GAGGGCGGAGCTGCGCGGGT#(((((.((.((((.(((((((#))))))).))))))))))).	4	24	1	-26.5	0	9.61933e-06	0.302	0	0	-7.75176	18	20	11	5UTR		0	0
mmu-miR-683	NM_007798	Ctsb	CCTGCTGTAAGCTGTGTCCTC#GAGGACCCAAGGGCTTTGACTGCAGGA#(((((.(((((((.(((((((#))))))...).)))))..)).))))).	1478	1505	0.846154	-23.8	0	0.000872062	0.471	-0.592103	-0.516937	-6.69537	19	27	6	3UTR		0	0
mmu-miR-686	NM_007798	Ctsb	ATTGCTTCCCAGACGGTGAAGA#TCCGCATCCTGGGCTGGGGAGTAG#..((((((((((.(((.((...#.)))))..)))))))))).	967	991	0.980769	-20.2	1	0.000117781	0.353	4.84098	3.41949	-6.24613	15	19	10	CDS		0	0
mmu-miR-719	NM_007798	Ctsb	ATCTCGGCTACAGAAAAATGTT#ACATGTCTCTGTGGTCTGAGC#..((((((((((((...((((.#))))...))))))).))))).	4149	4170	0.846154	-18.5	1	0.000552974	0.485	0.153546	-0.0844157	-5.9255	16	21	7	3UTR		0	0
mmu-miR-719	NM_007798	Ctsb	ATCTCGGCTACAGAAAAATGTT#GTAGCTGAGGC#.((((((((((...........#)))))))))).	4209	4220	0.923077	-16.2	1	0.000381139	0.544	-0.324597	0.0154729	-10.2546	10	11	10	3UTR		0	0
mmu-miR-687	NM_007798	Ctsb	CTATCCTGGAATGCAGCAATGA#TCATGCTGCCCAGGAA#...((((((...(((((.((((#))))))))))))))).	3069	3085	0.923077	-20.6	0	0.000199319	0.515	0.230185	0.10434	-13.9286	15	16	15	3UTR		0	0
mmu-miR-688	NM_007798	Ctsb	TCGCAGGCGACTACTTATTC#GTGGGTGGTTTCCTGTGC#.((((((.((((((((((..#)))))))))).)))))).	2709	2727	0.846154	-20	1	0.000173982	0.5	-0.0182362	0.054002	-6.10696	16	18	10	3UTR		0	0
mmu-miR-688	NM_007798	Ctsb	TCGCAGGCGACTACTTATTC#GAGTGGTTGCCTAGAGCC#..((((((((((((((....#))))))))))))...)).	4620	4638	1	-19.3	1	3.44686e-05	0.5	0.00693771	0.00344784	-4.957	14	18	12	3UTR		0	0
mmu-miR-688	NM_007798	Ctsb	TCGCAGGCGACTACTTATTC#GGTTTGTAGTGCCTGCT#..((((((.(((((..(((.#)))..))))))))))).	1410	1427	0.846154	-18.9	1	0.000263409	0.426	0.0948258	-0.487184	-6.98189	14	17	11	3UTR		0	0
mmu-miR-690	NM_007798	Ctsb	AAAGGCTAGGCTCACAACCAAA#TGGTAGTGAGCCA#........(((((((.((((..#)))).))))))).	3711	3724	0.923077	-19.6	0	6.25007e-05	0.559	0	0	-19.6569	11	13	7	3UTR		0	0
mmu-miR-690	NM_007798	Ctsb	AAAGGCTAGGCTCACAACCAAA#TGGTTGCCTAGAGCCTCTCCA#...((..((((((.((((((..#))))))....))))))..)).	4623	4644	0.846154	-19.5	0	0.00331309	0.5	-0.185212	-0.0140287	-10.816	14	21	6	3UTR		0	0
mmu-miR-691	NM_007798	Ctsb	ATTCCTGAAGAGAGGCAGAAAA#TTTTCTGACTTCTTGACTTACAAATCAGGAGTA#((((((((.(((((((((((((#))))))).))))))..........)))))))).	894	927	0.923077	-20.3	1	0.0102328	0.588	2.67533	3.34723	-4.99396	21	33	8	CDS		0	0
mmu-miR-692	NM_007798	Ctsb	ATCTCTTTGAGCGCCTCACTC#GAGTGGGGGCCAAAGC#....(((((.((.((((((((#))))))))))))))).	2182	2198	0.923077	-20.5	0	1.00647e-06	0.515	0.0452369	-0.0127031	-12.0782	15	16	15	3UTR		0	0
mmu-miR-692	NM_007798	Ctsb	ATCTCTTTGAGCGCCTCACTC#AGTGAAGTACAGTTCAAAGGGAA#.(((((((((((((.(((((.#))))).))...))))))))))).	2257	2280	1	-19.7	1	0.00307679	0.588	-0.0526343	-0.0134859	-4.52877	18	23	11	3UTR		0	0
mmu-miR-692	NM_007798	Ctsb	ATCTCTTTGAGCGCCTCACTC#GGGTGGGCCTCTGAGAA#...((((.(((.(((.(((((#))))))))))).)))).	3299	3316	0.846154	-19.2	0	0.00151935	0.618	-0.290193	0.0343897	-12.408	15	17	11	3UTR		0	0
mmu-miR-693-5p	NM_007798	Ctsb	CAGCCACATCCGAAAGTTTTC#GGATGTGGTG#..(((((((((..........#))))))))).	127	137	0.923077	-16.6	1	1.18535e-05	0.426	3.71717	0.581191	-11.4183	9	10	9	5UTR		0	0
mmu-miR-694	NM_007798	Ctsb	CTGAAAATGTTGCCTGAAG#TTAGGTAACATGCCAGA#(((...(((((((((((..#)))))))))))..))).	3089	3106	0.846154	-16.8	0	0.00158526	0.559	0.240883	0.0745948	-12.9896	14	17	11	3UTR		0	0
mmu-miR-146b-5p	NM_007798	Ctsb	TGAGAACTGAATTCCATAGGCT#GGCCTGGTTTCAGGTGGAGTCTACAATTCTCAT#((((((.((.((((((((((((#)))))........)))))))...)).)))))).	624	657	0.846154	-19	0	0.0030452	0.529	3.25976	3.3937	-6.72377	20	33	7	CDS		0	0
mmu-miR-146b-3p	NM_007798	Ctsb	GCCCTAGGGACTCAGTTCTGGT#ACCAGAGCTGCCTGCCATCAGAGCTACCCTCCAAACACTGTCCTTACCTGGCC#(((.(((((((.((((((((((#)))))))))).............................)))))))...))).	1293	1346	0.923077	-24.5	0	0.00537204	0.426	0.180367	0.145101	-10.3164	20	53	10	3UTR		0	0
mmu-miR-146b-3p	NM_007798	Ctsb	GCCCTAGGGACTCAGTTCTGGT#GCCAGACTGGTCTACAATAGACCTTGAAGCTAGGAGCA#(((((((((((.(((.((((((#)))))))))))))................))))).)).	2807	2845	0.917949	-24.1	1	0.000196561	0.471	-0.0182362	0.0275255	-7.51743	20	38	13	3UTR		0	0
mmu-miR-146b-3p	NM_007798	Ctsb	GCCCTAGGGACTCAGTTCTGGT#ACCAGGGCTCCTGCGGCTCTTGTTGGGCATTTGGGGCA#((((((((..((((((((((((#)))))))))...............)))..)))))))).	430	468	0.923077	-23.9	1	2.17239e-05	0.412	4.72833	3.10696	-6.23647	20	38	9	CDS		0	0
mmu-miR-467b-5p	NM_007798	Ctsb	GTAAGTGCCTGCATGTATATG#GTGGAGTCTACAATTCTCATGTAGGCTGCTTACC#(((((((((((((((......#.))))))))).)))))).	637	671	1	-21.6	1	0.000381956	0.485	2.96611	3.11055	-4.17062	15	18	9	CDS		1	0
mmu-miR-467b-5p	NM_007798	Ctsb	GTAAGTGCCTGCATGTATATG#CAAGGCGGGCACTCACA#((.(((((((((.((......#))..))))))))).)).	2121	2138	1	-18.7	0	0.000116371	0.544	0.0913452	0.0428879	-7.01729	13	17	9	3UTR		1	0
mmu-miR-467b-3p	NM_007798	Ctsb	ATATACATACACACACCAACAC#GGTGTGTCATATGTAGACAGTATGTATAA#.((((((((((((((((.....#)))))))............))))))))).	3451	3480	0.846154	-19	1	0.00246566	0.662	0.0210845	0.0616491	-3.79332	16	29	9	3UTR		0	0
mmu-miR-669c-5p	NM_007798	Ctsb	ATAGTTGTGTGTGGATGTGTGT#TACACATCCCTACCTTTCTACACATTAGACTAG#.((((((((((((((((((((.#)))))))))..........))))))..))))).	2890	2923	0.846154	-20.4	1	0.0139022	0.574	0.0978027	-0.0434055	-3.79332	20	33	9	3UTR		0	0
mmu-miR-297b-5p	NM_007798	Ctsb	ATGTATGTGTGCATGAACATGT#CATGCAGTTTATGAGTACTCTGTCTTCATGCACATC#......(((((((((((.....#.))))))))))).	3650	3686	0.923077	-15.9	0	0.0108422	0.632	0	0.041125	-15.5666	11	13	11	3UTR		0	0
mmu-miR-695	NM_007798	Ctsb	AGATTGGGCATAGGTGACTGAA#TTCTCCTGTGGGTGGTTTCCTGTGCTCAAGTCA#.(((((((((((((.((((...#.)))).))))))))))).)).	2702	2735	1	-22.2	1	0.00638802	0.515	-0.00142576	0.0602126	-4.52877	17	21	11	3UTR		0	0
mmu-miR-695	NM_007798	Ctsb	AGATTGGGCATAGGTGACTGAA#AGTCTCCATGCCCCAGTAATCC#.((((((((((.((.((((...#)))).))))))))....)))).	4017	4039	1	-19	1	0.0392086	0.544	-0.489696	-0.00521024	-7.87558	16	22	8	3UTR		0	0
mmu-miR-499-3p	NM_007798	Ctsb	GAACATCACAGCAAGTCTGTGCT#GCTTACTTGCTGTGGTA#....((((((((((((..((...#))..)))))))))))).	542	559	1	-20.1	0	0.00205378	0.441	3.29326	2.95961	-9.54656	14	17	12	CDS		0	0
mmu-miR-696	NM_007798	Ctsb	GCGTGTGCTTGCTGTGGG#CATGGCAGGCTGGACGCA#((((.(((((((((((..#)))))))))).).)))).	247	265	1	-22.1	0	0.00646446	0.603	3.89293	2.32294	-8.05661	15	18	10	CDS		0	0
mmu-miR-696	NM_007798	Ctsb	GCGTGTGCTTGCTGTGGG#CTCAACAGCAGGGGGAACGCC#((((.(.(((((((((((#)))).))))))).)..)))).	3195	3216	0.846154	-20	0	0.000479963	0.426	-0.255763	-0.00908402	-9.6003	16	21	7	3UTR		0	0
mmu-miR-696	NM_007798	Ctsb	GCGTGTGCTTGCTGTGGG#CCAAGGCGGGCACTCACA#(.(.(((((((((.(((.#))).))))))))).).).	2120	2138	1	-20.1	0	0.000116371	0.544	0.0913452	0.0561984	-8.99011	14	18	9	3UTR		0	0
mmu-miR-455-5p	NM_007798	Ctsb	TATGTGCCTTTGGACTACATCG#ATGTAGTCCAGGCCCAC#..((.(((..((((((((((..#))))))))))))).)).	3825	3842	1	-19.3	0	0.0036517	0.544	0.0679022	-0.0450627	-11.3749	15	17	13	3UTR		0	0
mmu-miR-455-5p	NM_007798	Ctsb	TATGTGCCTTTGGACTACATCG#GTCCAAGGGCT#.....((((((((((.......#)))))))))).	4501	4512	0.846154	-18.6	0	4.70143e-05	0.485	-0.0218855	0.0100215	-13.8986	10	11	10	3UTR		0	0
mmu-miR-455-3p	NM_007798	Ctsb	GCAGTCCACGGGCATATACAC#ATATGACCCGGACTGCC#(((((((..((((((((....#))))).)))))))))).	2141	2158	1	-21.4	1	0.000325308	0.471	0.209661	0.0569814	-7.3076	15	17	10	3UTR		0	0
mmu-miR-455-3p	NM_007798	Ctsb	GCAGTCCACGGGCATATACAC#ATGCCTGGCGAGTGCT#(((.((..(((((((......#)))))))..)).))).	2409	2425	0.846154	-18.6	0	5.3583e-07	0.515	-0.021972	0.123203	-11.06	12	16	7	3UTR		0	0
mmu-miR-491-5p	NM_007798	Ctsb	AGTGGGGAACCCTTCCATGAGG#TCATGGCAGAAATCTACAAAAATGGCCCAGTGGAGGGTGCCTTCACTG#(((((((.((((.(((((..((#.))..)))))))))..))))))).	844	892	1	-23.9	1	3.46851e-05	0.588	4.08848	2.39694	-7.54034	18	24	9	CDS		0	0
mmu-miR-697	NM_007798	Ctsb	AACATCCTGGTCCTGTGGAGA#CCACAGGGCCTTTTGATGA#..((((..((((((((((...#))))))))))....)))).	2862	2881	0.974359	-23.5	0	0.000482116	0.544	0.133432	-0.0126795	-8.81432	14	19	10	3UTR		0	0
mmu-miR-697	NM_007798	Ctsb	AACATCCTGGTCCTGTGGAGA#GCAGGATCCAGCATCCAGGATGTG#.(((((((((((((((.....#))))))........))))))))).	110	134	0.923077	-22.5	1	4.94233e-05	0.426	0.691237	0.485946	-3.79332	15	24	9	5UTR		0	0
mmu-miR-698-5p	NM_007798	Ctsb	TGTGGGTGGGACAGGGATGTT#GACAAGCCTTCCTTCCACCCGCT#.((((((((((.(((..((((#))))..)))...)))))))))).	183	206	0.923077	-24.3	1	0.0999131	0.5	0.72708	1.82592	-7.37318	17	23	10	CDS		0	0
mmu-miR-698-5p	NM_007798	Ctsb	TGTGGGTGGGACAGGGATGTT#AGCATTTCCTTTTCAGCCTGCCCACAG#((((((((((..(((((((((#)))))).)))......)))))))))).	2841	2868	0.846154	-22.4	1	1.03699e-05	0.544	0.00529842	0.0170657	-10.1092	19	27	10	3UTR		0	0
mmu-miR-700-5p	NM_007798	Ctsb	TAAGGCTCCTTCCTGTGCTTGC#GCTAAGTGAGAGGGAGGGGCTG#...(((((((((((.(((((((#)).)))).).))))))))))).	2327	2349	0.923077	-23.7	0	3.13932e-08	0.441	-0.131999	-0.00928983	-7.24999	18	22	11	3UTR		0	0
mmu-miR-700-5p	NM_007798	Ctsb	TAAGGCTCCTTCCTGTGCTTGC#GCAAGCACATCTTTCTAATAATTATGTCTGGATATGGGTGGGCCTC#..((((((((((((((((((((#)))))))))....................)))....)).)))))).	3264	3310	0.923077	-23.3	1	0.0010627	0.618	-0.0961044	0.0549826	-4.957	20	46	9	3UTR		0	0
mmu-miR-700-3p	NM_007798	Ctsb	CACGCGGGAACCGAGTCCACC#GGAGGGGCTGGTTTCTCTGGAAGCCCGCC#...(((((((((.(((((.((#))..)))))))))..........))))).	2339	2368	0.846154	-20.3	0	3.40271e-05	0.471	-0.294561	0.0464152	-7.80367	16	29	9	3UTR		0	0
mmu-miR-700-3p	NM_007798	Ctsb	CACGCGGGAACCGAGTCCACC#GTGGGTGGTTTCCTGTGC#((((.((((((((..(((((.#))))))))))))))))).	2709	2727	0.948718	-20.3	0	0.000173982	0.5	0.0111821	0.0925727	-9.6489	17	18	17	3UTR		0	0
mmu-miR-701-5p	NM_007798	Ctsb	TTAGCCGCTGAAATAGATGGA#TCCAGAAAGGATGAACATTAAAACCTTCGGTTTCAGCGGG#....((((((((((.((.((.#.)).)).)))))))))).	3939	3979	0.923077	-21	0	0.000414953	0.559	0.255173	0.102534	-10.282	14	18	10	3UTR		0	0
mmu-miR-702-5p	NM_007798	Ctsb	GTGAGTGGGGTGGTTGGCATG#CATGCCCACCTGCAACTCCCTCCCTACCTCGCA#((((((((((.(((.((((((#)))))).)))...........)))))).)))).	2548	2581	0.846154	-24.7	1	0.194696	0.485	-0.103817	-0.230702	-7.4978	19	33	6	3UTR		0	0
mmu-miR-702-5p	NM_007798	Ctsb	GTGAGTGGGGTGGTTGGCATG#TGCCTAGAGCCTCTCCACCGCT#(((.((((((.((((((((..#))))...)))).))))))))).	4627	4649	0.923077	-23.4	0	0.000204302	0.471	0.138566	-0.0302225	-9.79437	17	22	9	3UTR		0	0
mmu-miR-702-5p	NM_007798	Ctsb	GTGAGTGGGGTGGTTGGCATG#CATGTCAATGGCTCCCGTCCCCCATGCACT#(((.(((((((.(((((((((#))))))))).)........)))))).))).	696	726	0.846154	-23	0	0.0151126	0.426	4.41845	2.75244	-10.3164	19	30	9	CDS		0	0
mmu-miR-702-3p	NM_007798	Ctsb	TGCCCACCCTTTACCCCGCTCC#GGACAACAGTGGGGTGGCTCGTGCCTATAACTCGTACATTCAGAAGGCTGAGGCAG#((((((.(((((((((((((..#.))))))))...........................))))).)).)))).	4283	4339	0.923077	-24.2	0	0.000113972	0.544	0.0374388	0.125943	-5.48126	19	50	8	3UTR		0	0
mmu-miR-702-3p	NM_007798	Ctsb	TGCCCACCCTTTACCCCGCTCC#GGAGTGGGGGCCAAAGCTTGCGCAC#(((.((..((((.(((((((((#)))))))))...))))..)).))).	2181	2206	1	-23.8	0	7.99866e-05	0.5	0.0635062	-0.0127031	-12.116	18	25	9	3UTR		0	0
mmu-miR-704	NM_007798	Ctsb	AGACATGTGCTCTGCTCCTAG#CTTAAGAGGGGAGCAGACTATGCTCTACATGTCTC#(((((((((((((((((((..#.)))))))))....))...)))))))).	4123	4158	0.923077	-25.8	1	0.000160498	0.471	0.0726382	-0.0701458	-3.93757	19	28	9	3UTR		0	0
mmu-miR-705	NM_007798	Ctsb	GGTGGGAGGTGGGGTGGGCA#TGCCCACCTGCAACTCCCTCCCTACCT#((((((((((((((((((((#))))))))).))....)))))).))).	2550	2577	0.846154	-32.3	1	0.142972	0.471	0.0380859	-0.154541	-3.93757	20	27	9	3UTR		0	0
mmu-miR-705	NM_007798	Ctsb	GGTGGGAGGTGGGGTGGGCA#CCCTCCCTCCACCTCCCACA#.(((((((((((((.(((..#)))..)).))))))))))).	3890	3910	1	-31.9	1	0.106656	0.441	0.0142134	0.0456157	-4.52877	16	20	11	3UTR		0	0
mmu-miR-706	NM_007798	Ctsb	AGAGAAACCCTGTCTCAAAAAA#TGAGAGGGAGGGGCTGGTTTCTCTG#(((((((((..(((((......#.))))).))))))))).	2333	2358	0.923077	-20	1	5.78982e-06	0.426	-0.284481	0.0263715	-8.00486	14	17	9	3UTR		0	0
mmu-miR-706	NM_007798	Ctsb	AGAGAAACCCTGTCTCAAAAAA#AGACAGGGGAGTCTTTG#(((((..((((((((.......#))))))))...))))).	1221	1238	0.846154	-17.5	0	0.000176614	0.515	0.0479076	0.00130146	-7.61527	13	17	8	3UTR		0	0
mmu-miR-707	NM_007798	Ctsb	CAGTCATGCCGCTTGCCTACG#AGGCAAGCCGATCTCTGGGAGTTTGAGGCCAGACTGG#(((((..(((((((((((...#))))))))..................)))..))))).	2780	2817	0.923077	-23.4	0	4.30753e-06	0.485	0.145875	0.046484	-7.38222	16	37	8	3UTR		0	0
mmu-miR-707	NM_007798	Ctsb	CAGTCATGCCGCTTGCCTACG#TGTGGACAACAGTGGGGTGGCTC#.((((((.(((((((.(((((#))))).))..))))).)))))).	4280	4303	0.846154	-20.3	1	0.000140771	0.471	0.0841498	0.0669403	-6.34001	18	23	6	3UTR		0	0
mmu-miR-708-5p	NM_007798	Ctsb	AAGGAGCTTACAATCTAGCTGGG#CCCTCTGGAGCATGGAGCTTCTG#.((((((((....(((((..(((#))).))))).....)))))))).	591	614	0.923077	-20.4	1	5.19599e-05	0.485	3.34809	3.02571	-12.4965	16	23	8	CDS		0	0
mmu-miR-708-5p	NM_007798	Ctsb	AAGGAGCTTACAATCTAGCTGGG#CAGATTAGAGACCAGGGCTCCTG#.((((((((....((((((((..#))).))))).....)))))))).	420	443	0.820513	-19.6	1	0.000268633	0.397	3.35406	3.47567	-12.4965	16	23	8	CDS		0	0
mmu-miR-709	NM_007798	Ctsb	GGAGGCAGAGGCAGGAGGA#CCTGCTGTTGTGGCTCTGCCTGCCA#((((((((((((((.(((.#))).)))).....)))))))).)).	1421	1446	0.923077	-27.1	1	9.20991e-07	0.382	-0.14111	-0.454299	-4.67302	17	25	8	3UTR		0	0
mmu-miR-709	NM_007798	Ctsb	GGAGGCAGAGGCAGGAGGA#TCCTCCTAGCCCATCCCACGACAGTGATCACAGTCTGCATCCT#(((.(((((((((((((((#))))))).)))......................))))).))).	1346	1389	1	-25.4	0	0.0455731	0.456	-0.111769	-0.0861168	-6.9696	18	43	7	3UTR		0	0
mmu-miR-709	NM_007798	Ctsb	GGAGGCAGAGGCAGGAGGA#CTCCTGCTTCCTGTCACGTGCTCTCTCCT#(((((((((((((((((..#)))))))))).)))..........)))).	4431	4460	0.923077	-24.2	1	2.08414e-05	0.456	0.146146	-0.0395218	-3.93757	17	29	10	3UTR		0	0
mmu-miR-709	NM_007798	Ctsb	GGAGGCAGAGGCAGGAGGA#TCCTCCCTCCCTCCCTCCA#(((((.((.((..((((((#))))))..)))).))))).	3882	3901	1	-24.3	0	0.249316	0.471	0.0798739	0.0087388	-11.5309	15	19	6	3UTR		0	0
mmu-miR-710	NM_007798	Ctsb	CCAAGTCTTGGGGAGAGTTGAG#CAATTCTCCCTCTGCTTGA#.(((((...(((((((((((..#)))))))))))..))))).	1936	1955	0.969231	-22.7	0	0.0163421	0.485	0.579794	0.109441	-8.70704	16	19	11	3UTR		0	0
mmu-miR-710	NM_007798	Ctsb	CCAAGTCTTGGGGAGAGTTGAG#CTTTTCCCAAGGCA#....(((((((((((((.....#))))))))))))).	1633	1647	0.846154	-20.5	0	0.00283528	0.515	-0.166166	-0.42298	-9.54656	13	14	13	3UTR		0	0
mmu-miR-710	NM_007798	Ctsb	CCAAGTCTTGGGGAGAGTTGAG#TAGCCTCTCCCTAGACTA#...((((.((((((((((((..#)))).)))))))))))).	1388	1406	1	-20.7	0	0.00973066	0.456	-0.811816	-0.25262	-8.82818	16	18	12	3UTR		0	0
mmu-miR-711	NM_007798	Ctsb	GGGACCCGGGGAGAGATGTAAG#CTTTTGTCTCTCCCCCTGGTTTCC#((((((.(((((((((((.(((#))).)))))))))))..)))))).	1994	2018	0.846154	-27	0	0.0283024	0.5	-0.325607	-0.0675108	-5.48126	20	24	11	3UTR		0	0
mmu-miR-711	NM_007798	Ctsb	GGGACCCGGGGAGAGATGTAAG#CATCCCTCCCTGCGAGCACCATGTCAATGGCTCCCG#(((((((((((((.((((....#)))).)))))))................)).)))).	677	713	0.923077	-23.4	1	0.00214723	0.397	3.5367	2.73573	-4.79441	17	36	7	CDS		0	0
mmu-miR-711	NM_007798	Ctsb	GGGACCCGGGGAGAGATGTAAG#CAGCTCTCCTTGGTCCTG#((((.((((((((((.((....#)).)))))))))))))).	1676	1694	1	-23.4	0	0.000786944	0.515	-0.748696	0.00687139	-8.28966	16	18	14	3UTR		0	0
mmu-miR-712-5p	NM_007798	Ctsb	CTCCTTCACCCGGGCGGTACC#GGCACTGTCCTGGGTGGACCCAAACTGCCAGGAA#.(((((((((((((((((.((#)).)))).)))))))))............)))).	306	340	0.923077	-24.7	1	1.45661e-05	0.441	2.24145	2.24042	-3.79332	19	34	9	CDS		0	0
mmu-miR-712-3p	NM_007798	Ctsb	TGCGAGTCACCCCCGGGTGTTG#AGCCCAGGAAACCCGTTTTGTTATCGTATGCTTGGGGGTGGCTCT#...(((((((((((((((((..#.))))))))))))))))).	2637	2682	0.846154	-30.9	0	5.56461e-05	0.529	0.0109897	-0.131006	-6.51454	17	19	17	3UTR		0	0
mmu-miR-712-3p	NM_007798	Ctsb	TGCGAGTCACCCCCGGGTGTTG#CAACAGTGGGGTGGCTCGTG#.((((((((((((..(.(((((#))))).))))))))))))).	4286	4306	1	-28.5	1	3.80426e-05	0.471	0.163248	0.065818	-5.38561	18	20	13	3UTR		0	0
mmu-miR-713	NM_007798	Ctsb	TGCACTGAAGGCACACAGC#GCTGTGTGACCGACAGA#....(((..((((((((((#)))))))).))..))).	1822	1839	0.923077	-20.5	0	0.000254746	0.588	-0.109222	-0.144242	-12.9166	13	17	8	3UTR		0	0
mmu-miR-713	NM_007798	Ctsb	TGCACTGAAGGCACACAGC#CTGGATGCCTGGCGAGTGCT#.(((((..(((((..(((.#)))..)))))....))))).	2405	2425	0.846154	-19.9	0	5.3583e-07	0.515	-0.0182364	0.0991157	-9.24294	13	20	5	3UTR		0	0
mmu-miR-713	NM_007798	Ctsb	TGCACTGAAGGCACACAGC#GCTGTGGTATCCAGTGTG#.((((((...((.((((((#))))))))...)))))).	550	568	0.884615	-19.2	1	0.000910996	0.456	4.77852	3.07876	-9.69499	14	18	8	CDS		0	0
mmu-miR-714	NM_007798	Ctsb	CGACGAGGGCCGGTCGGTCGC#GAGACCAGGGCTCCTGCGGCTCTTGTTGG#((((((((((((...((((..#.))))....)))))))))))).	427	456	0.846154	-24.9	1	7.18925e-06	0.441	4.06629	3.3076	-6.81899	16	22	12	CDS		0	0
mmu-miR-714	NM_007798	Ctsb	CGACGAGGGCCGGTCGGTCGC#GTGGCTGCAGGCCCAGGCTGTCGC#(((((.(((((.(.(((((((#)))))))).)))))....))))).	70	94	0.846154	-24	0	4.8209e-05	0.324	0.1227	-0.0164531	-10.0422	18	24	8	5UTR		0	0
mmu-miR-500-5p	NM_007798	Ctsb	AATCCTTGCTATCTGGGTGCTTAGT#AAGCACACAGATGGTGTAAATTATATTGAGAGTCAAAAGCAGGCTAGGGATG#.((((((((((((((.((((((...#)))))).))))))))..............................)))))).	3315	3367	0.923077	-22.6	1	0.00168566	0.588	0.114889	-0.0744786	-4.02637	20	52	8	3UTR		0	0
mmu-miR-500-5p	NM_007798	Ctsb	AATCCTTGCTATCTGGGTGCTTAGT#GCCCCAGTAATCCAGCAAGGAA#..((((((((..(((((.((.....#)))))))......)))))))).	4026	4048	1	-22.6	1	0.00102265	0.544	-0.410215	0.0122662	-11.1286	15	22	8	3UTR		0	0
mmu-miR-500-5p	NM_007798	Ctsb	AATCCTTGCTATCTGGGTGCTTAGT#GCTGTGGTATCCAGTGTGGGGAC#..(((((((...(((((((((((((#)))).))))))))).))))))).	550	573	0.846154	-22	1	8.2872e-06	0.441	2.56739	2.96568	-12.3711	20	23	9	CDS		0	0
mmu-miR-500-3p	NM_007798	Ctsb	AATGCACCTGGGCAAGGGTTCA#CCCATGCACTGGAGAAGGAGATACTCCCAGGTGCAA#..((((((((((...((..((.#.))..)))))))))))).	716	752	1	-23.4	1	0.000790659	0.441	2.2857	2.8539	-7.83842	14	18	12	CDS		0	0
mmu-miR-500-3p	NM_007798	Ctsb	AATGCACCTGGGCAAGGGTTCA#GGACCTCTGGAAGAACACTCAGGTGCT#...(((((((((((.((((((.#)))))).))........))))))))).	3751	3778	0.865385	-23.5	0	0.0015781	0.5	0	0.0285436	-7.24999	17	27	9	3UTR		0	0
mmu-miR-501-5p	NM_007798	Ctsb	AATCCTTTGTCCCTGGGTGAAA#TTCCTTGGGTACATGAAATGGATACTCAGGAGACAGAGGC#...((((((((((((((((...#.)))))))).)))))))).	2744	2784	1	-24	0	6.28589e-05	0.485	0.132508	0.0674037	-6.51454	16	19	8	3UTR		0	0
mmu-miR-717	NM_007798	Ctsb	CTCAGACAGAGATACCTTCTCT#AGAAGTGTAACTCGGTTTGAGG#(((((((.(((.((((((((..#))))).))).))).))))))).	2425	2447	0.923077	-20.8	1	0.000543183	0.456	-0.363993	0.172656	-9.59801	18	22	7	3UTR		0	0
mmu-miR-450b-5p	NM_007798	Ctsb	TTTTGCAGTATGTTCCTGAATA#GGGGCTTTAGTACTGCAAGAC#((((((((((((((((......#)))))....))))))))))).	2465	2486	0.923077	-18.2	1	0.00119232	0.485	0.155659	0.00366393	-3.93757	16	21	11	3UTR		0	0
mmu-miR-450b-5p	NM_007798	Ctsb	TTTTGCAGTATGTTCCTGAATA#GGGGACGGCTGTAAT#..(((((((.(((((((.....#)))))))))))))).	567	582	0.846154	-16	1	3.56238e-06	0.456	2.90241	3.0663	-6.19951	14	15	14	CDS		0	0
mmu-miR-450b-3p	NM_007798	Ctsb	ATTGGGAACATTTTGCATGCAT#GTATGTATAATGTCCGAC#..(.((.(((((.(((((((..#))))))).))))))).).	3470	3488	0.846154	-16.1	0	0.074139	0.676	-0.125965	0.0286203	-10.8218	15	18	7	3UTR		0	0
mmu-miR-505-5p	NM_007798	Ctsb	GGGAGCCAGGAAGTATTGATGTT#GGCGTCGACTCCTGCTTCCTGTCACGTGCTCTCT#(((((((((((((((((((((((#))))))))....)))))))))......)))))).	4423	4457	1	-26.4	1	3.77775e-05	0.412	0.0242913	-0.0153113	-3.93757	23	34	9	3UTR		0	0
mmu-miR-505-5p	NM_007798	Ctsb	GGGAGCCAGGAAGTATTGATGTT#GCAGTTTCAAGGCTTTTGTCTCTCCCCCTGGTTTCCT#((((((((((((((.((((....#.)))).))))...........)))))))))).	1982	2019	0.846154	-20.9	1	0.064348	0.5	-0.276408	0.0295777	-4.67302	18	32	10	3UTR		0	0
mmu-miR-505-5p	NM_007798	Ctsb	GGGAGCCAGGAAGTATTGATGTT#GGCTCAATGCTAGTCTTCCAGAGTTAGGGCTCCA#.((((((((((((((((((.(((#)))))))))))..))))..........)))))).	4234	4268	0.923077	-20.6	1	0.000131316	0.471	0.1051	-0.0552347	-3.79332	21	34	11	3UTR		0	0
mmu-miR-718	NM_007798	Ctsb	CTTCCGCCCGGCCGGGTGTCG#GGCAACCTGGCTTGGGTACTGGGGC#.(((((((((((((((((((.#)))).))))))).))))...)))).	2445	2470	0.846154	-26.2	1	2.00101e-05	0.456	0.237812	-0.0316381	-3.79332	19	25	7	3UTR		0	0
mmu-miR-718	NM_007798	Ctsb	CTTCCGCCCGGCCGGGTGTCG#TGGCACTGTCCTGGGTGGAC#..(((((((((...(((((((#)))))))...))))))))).	305	325	1	-25.4	1	1.14001e-05	0.426	2.9364	1.93526	-10.4498	16	20	9	CDS		0	0
mmu-miR-718	NM_007798	Ctsb	CTTCCGCCCGGCCGGGTGTCG#ACACCAATGGCCGAGTCAACGTGGAGGT#(((((((((((((((((((..#)))))..)))))).).....))))))).	499	527	0.846154	-24.2	1	0.00015313	0.471	2.41215	3.56687	-3.93757	19	28	7	CDS		0	0
mmu-miR-718	NM_007798	Ctsb	CTTCCGCCCGGCCGGGTGTCG#CGCCATCCGCATCCTGGGCTGGGGAGT#(((((((((((.((((((.((#)).))))))....))))))..))))).	962	989	0.923077	-24.2	1	6.79955e-05	0.368	4.67267	3.471	-7.28438	19	27	6	CDS		0	0
mmu-miR-721	NM_007798	Ctsb	CAGTGCAATTAAAAGGGGGAA#CTCCCGTCCCCCATGCACTGG#(((((((.......((((((.#.)))))).))))))).	707	728	0.923077	-21.1	1	0.00114895	0.426	2.44941	3.04967	-16.8677	13	16	7	CDS		0	0
mmu-miR-721	NM_007798	Ctsb	CAGTGCAATTAAAAGGGGGAA#CCCCCTCATCTTGTACTT#.(((((((.....((((((..#))))))....))))))).	4523	4541	0.923077	-18.8	1	0.0630977	0.544	0.0884251	0.000722085	-13.5529	13	18	7	3UTR		0	0
mmu-miR-652-5p	NM_007798	Ctsb	CAACCCTAGGAGGGGGTGCCATTC#GCACTTCCTCCTGCTTAGAGATAAGGGA#...((((((((((((((((.....#))))))))))))...........)))).	2073	2101	1	-25.5	0	0.000269357	0.5	0.0263873	0.0577645	-6.51454	16	28	12	3UTR		0	0
mmu-miR-490-3p	NM_007798	Ctsb	CAACCTGGAGGACTCCATGCTG#AGCATGGAGCTTCTGGA#....(((((((.(((((((((.#)))))))))))))))).	599	616	0.923077	-24.8	0	0.00160861	0.485	3.63326	3.02939	-12.8934	16	17	16	CDS		0	0
mmu-miR-490-3p	NM_007798	Ctsb	CAACCTGGAGGACTCCATGCTG#GCAGGATCCAGCATCCAGGATGT#((.(((((((((.(((.(((..#)))))))))....)))))).)).	110	133	0.846154	-20.2	0	8.5601e-05	0.426	0.286949	0.608756	-6.78424	17	23	9	5UTR		0	0
mmu-miR-676-3p	NM_007798	Ctsb	CCGTCCTGAGGTTGTTGAGCT#GGCCGAGGCACCTCAGTGATGA#.((((((((((((.(((.(((#)))))).).))))))).)))).	4082	4104	0.846154	-21.7	1	7.67423e-05	0.456	-0.155283	-0.0666184	-4.65016	18	22	7	3UTR		0	0
mmu-miR-676-3p	NM_007798	Ctsb	CCGTCCTGAGGTTGTTGAGCT#CTCAACAGCAGGGGGAACGC#.((((((...(((((((((..#)))))))))...)))).)).	3195	3215	0.846154	-19.6	1	0.00135251	0.441	-0.419198	-0.02935	-8.40586	15	20	9	3UTR		0	0
mmu-miR-676-3p	NM_007798	Ctsb	CCGTCCTGAGGTTGTTGAGCT#GCTCACACCTCGGAGCA#..((.((((((.((.(((((.#))))))))))))).)).	2059	2076	1	-20.1	0	2.25238e-05	0.5	-0.437596	0.0522837	-13.1583	15	17	13	3UTR		0	0
mmu-miR-615-5p	NM_007798	Ctsb	GGGGGTCCCCGGTGCTCGGATC#ATCCCAGCATCCGAGGACCCA#..((((((.(((((((.((((.#)))).)))).))).)))))).	1466	1487	0.923077	-28.4	1	0.00142001	0.397	-0.103527	-0.449602	-6.01339	17	21	6	3UTR		0	0
mmu-miR-615-5p	NM_007798	Ctsb	GGGGGTCCCCGGTGCTCGGATC#GTCCAAGGGCTAAAGATGGGGCCCCCCT#(((((.(((((((.((.((((.#)))).)).)))......)))).))))).	4501	4529	0.846154	-28.4	0	2.20201e-05	0.456	-0.0457626	-0.0263744	-6.69537	18	28	5	3UTR		0	0
mmu-miR-615-5p	NM_007798	Ctsb	GGGGGTCCCCGGTGCTCGGATC#GTCTGGATATGGGTGGGCCTCTG#((((((((((.(((.((((((.#)))))).))).)).)))))))).	3289	3312	0.923077	-25.5	1	0.00143815	0.632	0.136284	0.0340628	-7.4978	19	23	8	3UTR		0	0
mmu-miR-615-3p	NM_007798	Ctsb	TCCGAGCCTGGGTCTCCCTCTT#GAGAGGGAGGGGCTGGTTTCTCTGGAA#((((((.((((.((((((((((#))))))))))..))))...))).))).	2334	2361	1	-24.7	0	9.06509e-05	0.426	0.159551	-0.0538431	-8.82806	20	27	10	3UTR		0	0
mmu-miR-804	NM_007798	Ctsb	TGTGAGTTGTTCCTCACCTGGA#TCCAGTGTGGGGACGGCTG#....(((((((((.((((((((#))))).)))))))))))).	559	578	0.846154	-24.1	0	1.94807e-06	0.441	3.70524	3.04882	-10.4034	17	19	12	CDS		0	0
mmu-miR-804	NM_007798	Ctsb	TGTGAGTTGTTCCTCACCTGGA#CGGGAGAGGCCAGGAGCGGCTCCGT#((.(((((((((((..(((...#.)))..))))))))))))).	37	62	1	-20.9	0	1.64056e-05	0.353	-0.377973	-0.0129563	-6.46361	16	20	13	5UTR		0	0
mmu-miR-741-3p	NM_007798	Ctsb	TGAGAGATGCCATTCTATGTAGA#TCTACTGTAGTGTCATTTCTCAC#(((((((((.((((.((.(((((#))))))).)))).))))))))).	4472	4495	0.846154	-18.5	1	0.0224585	0.471	-0.163835	0.032308	-5.91553	20	23	9	3UTR		0	0
mmu-miR-742-3p	NM_007798	Ctsb	GAAAGCCACCATGCTGGGTAAA#CGGCTGTAATGGTGGCTATCC#((.(((((((((((((......#))))....))))))))).)).	572	593	0.846154	-20.9	0	0.00676337	0.471	3.6988	2.98484	-5.49511	15	21	9	CDS		0	1
mmu-miR-743a-5p	NM_007798	Ctsb	TATTCAGATTGGTGCCTGTCAT#GTGGCAGGCATTCGTCA#......(((.((((((((((((#)))))))))))).))).	1584	1601	0.923077	-21.2	0	2.51655e-05	0.441	-0.792543	-0.242897	-16.8091	15	17	12	3UTR		0	1
mmu-miR-743a-5p	NM_007798	Ctsb	TATTCAGATTGGTGCCTGTCAT#GACAGTTCCACCGGTCTC#.....(((((((((.(((((..#)))))...))))))))).	2483	2501	1	-19.6	0	0.00617267	0.5	-0.0153307	0.0353704	-14.401	14	18	9	3UTR		0	1
mmu-miR-181d-5p	NM_007798	Ctsb	AACATTCATTGTTGTCGGTGGGT#GCCCATCCCACGACAGTGAT#.....((((((((((.(((((((#))))).)).)))))))))).	1354	1374	1	-23.1	0	0.00562081	0.426	-0.178693	-0.207246	-13.8986	17	20	10	3UTR		0	0
mmu-miR-181d-5p	NM_007798	Ctsb	AACATTCATTGTTGTCGGTGGGT#ATCCATCGACATTGGTAATGTG#.(((((.((((.(((((((((((#))))))))))).))))))))).	1652	1674	0.923077	-20.5	0	0.000393378	0.456	-0.450883	-0.045588	-8.68381	20	22	11	3UTR		0	0
mmu-miR-181d-5p	NM_007798	Ctsb	AACATTCATTGTTGTCGGTGGGT#GCTCTGTGGACAACAGTGGGGTGG#..((((((((((((((.(.((((#))))..).)))))))))))).)).	4276	4300	0.923077	-20	1	0.00121694	0.456	0.15598	0.102214	-4.957	19	24	12	3UTR		0	0
mmu-miR-181d-3p	NM_007798	Ctsb	CCCACCGGGGGATGAATGTCA#TGGCTCCCGTCCCCCATGCACTGGAGAAGGAGATACTCCCAGGTGC#..((((((((((((...((((#))))...))))))))..........................)))).	704	750	0.846154	-20.9	1	0.000329202	0.412	2.43648	2.95537	-5.9255	16	46	8	CDS		0	0
mmu-miR-871-5p	NM_007798	Ctsb	TATTCAGATTAGTGCCAGTCATG#TGACATAAGCTATCTGAAGAAGCTGTGTGGCACTGTCCTGGGTGG#(((((((..((((((((..((..#.))..))))))))..))))))).	278	323	0.846154	-20.6	1	9.63348e-05	0.441	2.93781	2.86804	-7.3076	17	23	8	CDS		0	1
mmu-miR-871-3p	NM_007798	Ctsb	TGACTGGCACCATTCTGGATAAT#CCAGTATGAGTGCCAGG#...((((((((((.((((.....#)))).))).))))))).	2965	2982	0.923077	-22.8	0	0.00158933	0.5	0.100625	-0.165328	-7.37138	14	17	7	3UTR		0	0
mmu-miR-871-3p	NM_007798	Ctsb	TGACTGGCACCATTCTGGATAAT#ATCCAGGATGTGGTGGTCC#.(((((.((.((((((((((...#)))))))))))).))))).	122	141	1	-22.2	0	7.91819e-06	0.441	1.38006	0.642963	-6.57952	17	19	12	5UTR		0	0
mmu-miR-879-5p	NM_007798	Ctsb	AGAGGCTTATAGCTCTAAGCC#GGCTTAGAGCAAGTGACCAATGAAGTCTCC#.(((((((...((((((((((#))))))))))............))))))).	3994	4024	0.846154	-23.6	1	0.00898051	0.544	0.105099	-0.131875	-8.917	17	30	10	3UTR		0	0
mmu-miR-879-3p	NM_007798	Ctsb	GCTTATGGCTTCAAGCTTTCGG#CCGATCTCTGGGAGTTTGAGGCCAGACTGGTC#(((..(((((((((((((((((#.)))))))))))))))))....))).	2787	2819	0.846154	-26.1	0	1.06968e-06	0.5	0.143276	0.0232763	-11.0886	20	26	17	3UTR		0	0
mmu-miR-880-3p	NM_007798	Ctsb	TACTCCATCCTCTCTGAGTAGA#CTGCTAAGTGAGAGGGAGGGGC#..((((.(((((((..(((((.#)))))....))))))).)))).	2325	2347	0.923077	-23.4	0	7.84784e-08	0.456	0.397575	-0.0942059	-7.46919	16	22	7	3UTR		0	0
mmu-miR-880-3p	NM_007798	Ctsb	TACTCCATCCTCTCTGAGTAGA#CTGCTTAGAGATAAGGGAGC#..((((....(((((((((((.#)))))))))))....)))).	2083	2103	1	-22.7	0	8.49974e-05	0.5	0.101468	-0.0213157	-11.1132	15	20	11	3UTR		0	0
mmu-miR-881-5p	NM_007798	Ctsb	CAGAGAGATAACAGTCACATCT#GGCTTTTGTCTCTCC#..(((((((((.((((......#)))).))))))))).	1992	2007	0.923077	-17.5	1	0.00461636	0.471	-0.30536	-0.0377578	-8.3038	13	15	9	3UTR		0	0
mmu-miR-882	NM_007798	Ctsb	AGGAGAGAGTTAGCGCATTAGT#GCGTCGACTCCTGCTTCCTGTCACGTGCTCTCTCCTG#((((((((((..(((...(((.#.)))...))))))))))))).	4424	4461	0.846154	-20.6	1	8.58762e-06	0.456	0.238498	-0.0576396	-10.3422	16	21	13	3UTR		0	0
mmu-miR-883a-5p	NM_007798	Ctsb	TGCTGAGAGAAGTAGCAGTTAC#GTAACTGCTCACACCTCGGAGCAC#((((..(((..(((((((((((#))))))))).))..)))..)))).	2053	2077	1	-22.2	0	1.48767e-05	0.485	0.110484	0.0045225	-14.0249	18	24	9	3UTR		0	0
mmu-miR-883a-3p	NM_007798	Ctsb	TAACTGCAACAGCTCTCAGTAT#ATATTGAGAGTCAAAAGCAGG#...((((....(((((((((((#))))))))))).....)))).	3337	3358	0.923077	-18.9	0	0.0147629	0.588	-0.0229907	0.00640013	-13.9518	15	21	11	3UTR		0	0
mmu-miR-883b-5p	NM_007798	Ctsb	TACTGAGAATGGGTAGCAGTCA#TGACAGACAGCATTCATGCTGCCCAGGAACTCAT#...((((..(((((((((((((#))))............)))))))))....)))).	3056	3090	0.846154	-20.3	0	0.00360708	0.515	0.128201	0.0899577	-9.88456	17	34	9	3UTR		0	0
mmu-miR-190b-3p	NM_007798	Ctsb	ACTGAATGTCAAGCATACTCTCA#TGTCTGTGCCAATAAACCAATTCTCCCTCTGCTTGACATTGGCAGG#.((((((((((((((........#.)))))))))))..))).	1919	1965	0.846154	-18	1	6.49904e-05	0.485	1.77952	0.109441	-4.02637	14	18	11	3UTR		0	0
mmu-miR-874-5p	NM_007798	Ctsb	CGGCCCCACGCACCAGGGTAAG#CTGCCATCTTCTTAGAGGTCATTTCCCTGGAGTGGGGGCCA#.((((((.(((.((((((.(((#.))))))))).))))))))).	2153	2194	0.923077	-30.5	1	2.43419e-06	0.5	0.209661	0.0201818	-9.45376	18	21	9	3UTR		0	0
mmu-miR-874-5p	NM_007798	Ctsb	CGGCCCCACGCACCAGGGTAAG#CTTGCTGTGGTATCCAGTGTGGGGACGG#((.((((((((((((.((((((#)))))).)))).....)))))))).)).	547	575	0.923077	-29.6	0	5.39258e-06	0.456	2.57746	2.93388	-5.72816	20	28	8	CDS		0	0
mmu-miR-874-3p	NM_007798	Ctsb	CTGCCCTGGCCCGAGGGACCGA#GGCTCCTGCGGCTCTTGTTGGGCATTTGGGGCAGT#((((((((((((((.((((((.#.))).)))..))))))...)))))))).	435	470	0.846154	-28.8	1	1.42905e-05	0.412	4.94406	3.28154	-4.67302	20	28	8	CDS		0	0
mmu-miR-876-5p	NM_007798	Ctsb	TGGATTTCTCTGTGAATCACTA#GGTAGACAGGGGAGTCTT#.((((((((((((..(((....#)))..)))))))))))).	1218	1236	1	-18.6	1	0.000274595	0.5	0.497616	0.106779	-5.38561	15	18	12	3UTR		0	0
mmu-miR-876-5p	NM_007798	Ctsb	TGGATTTCTCTGTGAATCACTA#AGGAGATCATGGCAGAAATCTAC#(((((((((((((((.((.((.#))))..)))))).))))))))).	838	861	0.846154	-16.7	1	0.0550424	0.515	3.82469	2.66182	-4.17062	19	23	9	CDS		0	0
mmu-miR-105	NM_007798	Ctsb	CCAAGTGCTCAGATGCTTGTGGT#CATAAGCTATCTGAAGAAGCTGTGTGGCACTGTCCTGGG#(((((((((((((((((((((..#))))))).))))))............)))))....))).	281	320	0.923077	-22.8	1	3.80063e-05	0.456	2.66594	2.37852	-3.93757	21	39	7	CDS		0	0
mmu-miR-147-3p	NM_007798	Ctsb	GTGTGCGGAAATGCTTCTGCTA#AGCTAGGAGCATTTCCTTTTCAGCCTGCCCACA#(((.(((((((((((((((((.#))).))))))))))))..........)).))).	2834	2867	0.884615	-24.9	0	6.7028e-05	0.529	-0.0182362	0.0370047	-6.9696	20	33	12	3UTR		0	0
mmu-miR-147-3p	NM_007798	Ctsb	GTGTGCGGAAATGCTTCTGCTA#GCGGAGGGCGGAGCTGCGCGG#.(((((((...(((((((((..#))))))).))...))))))).	1	22	0.846154	-21.7	1	7.62824e-05	0.294	0	0	-8.917	16	21	7	5UTR		0	0
mmu-miR-147-3p	NM_007798	Ctsb	GTGTGCGGAAATGCTTCTGCTA#AGTGGAAGCCATTTCTGACCGAACCTGCATTCACACC#(((((((((((((((((((((.#))))))))).)))))))..............))))).	467	504	1	-22.5	1	0.00376883	0.441	2.98058	3.51605	-3.93757	21	37	9	CDS		0	0
mmu-miR-147-3p	NM_007798	Ctsb	GTGTGCGGAAATGCTTCTGCTA#TGGCAGGGTGCACGGTTCTGTGCTGCA#((((((((((.(((((((((((#)))))))).)))...)))))))).)).	1958	1985	0.846154	-21.5	1	0.000190893	0.456	-0.552431	0.482919	-6.76235	21	27	8	3UTR		0	0
mmu-miR-18b-5p	NM_007798	Ctsb	TAAGGTGCATCTAGTGCTGTTAG#TAATGGCTTTATAGAAATGCACCA#...((((((((((..(((((((.#)))))))....))))..)))))).	3504	3528	0.846154	-19.3	0	0.0695385	0.75	0.127974	0.081691	-8.10683	17	24	7	3UTR		0	0
mmu-miR-18b-3p	NM_007798	Ctsb	TACTGCCCTAAATGCCCCTTCT#AGAGACCAGGGCTCCTGCGGCTCTTGTTGGGCATTTGGGGCAGTGG#(((((((((((((((((.....#.))))))))))))))))).	426	472	0.923077	-32.5	1	5.61462e-06	0.426	4.4597	3.43528	-3.93757	17	19	17	CDS		0	0
mmu-miR-193b-5p	NM_007798	Ctsb	CGGGGTTTTGAGGGCGAGATGA#TATCTTGTCCTACAGTCAGAGTGGTTGCCTAGAGCCTCT#.((((((((((((((((((((.#)))))))))))..................))))))))).	4602	4641	0.846154	-22.7	1	0.000160299	0.515	-0.101951	-0.00697388	-3.79332	20	39	11	3UTR		0	0
mmu-miR-193b-5p	NM_007798	Ctsb	CGGGGTTTTGAGGGCGAGATGA#CATATTGTCCAAGCAAGACCCTT#.(((((((((.((((((.(((.#))).))))))...))))))))).	3392	3415	0.923077	-21.9	1	0.000290273	0.529	-0.109677	-0.0580488	-6.6181	18	23	9	3UTR		0	0
mmu-miR-193b-3p	NM_007798	Ctsb	AACTGGCCCACAAAGTCCCGCT#AGCCGATCTCTGGGAGTTTGAGGCCAGA#..((((((..((((.(((((..#.))))).)))).)))))).	2785	2813	1	-24.1	1	0.000125823	0.485	0.24326	0.00333714	-7.99135	15	19	6	3UTR		0	0
mmu-miR-327	NM_007798	Ctsb	ACTTGAGGGGCATGAGGAT#GTCTCCATGCCCCA#......((((((((.((((#)))).)))))))).	4018	4032	0.923077	-20.2	0	0.0971212	0.529	-0.538483	-0.0234884	-16.302	12	14	8	3UTR		0	0
mmu-miR-327	NM_007798	Ctsb	ACTTGAGGGGCATGAGGAT#TCCTGCATGTCCTCTCT#....((((((((((((((.#)))).))))))).))).	4456	4473	0.923077	-20.2	0	0.0110115	0.471	-0.00136226	-0.0404839	-9.54656	14	17	7	3UTR		0	0
mmu-miR-343	NM_007798	Ctsb	TCTCCCTTCATGTGCCCAGA#TTGGGTACATGAAATGGATACTCAGGAGAC#(((((.(((((((((((((.#)))))))))))))...........))))).	2748	2778	0.884615	-23.6	0	0.000377384	0.5	0.118546	0.0709993	-5.83853	18	30	13	3UTR		0	0
mmu-miR-453	NM_007798	Ctsb	AGGTTGCCTCATAGTGAGCTTGCA#AAGCTCTGGATGCCTGGCGAGTGCTAGAAGTGTAACTCGGTTTGAGGCAACCTG#(((((((((((.(.((((.(((((#.))))))))).).))))))))))).	2400	2454	0.923077	-29.7	1	0.000134098	0.471	0.233751	0.119357	-8.14122	21	25	11	3UTR		0	0
mmu-miR-453	NM_007798	Ctsb	AGGTTGCCTCATAGTGAGCTTGCA#GTGAGCCACTATGGGGTTGCTG#.(((.(((((((((((.((((((.#))))))))))))))))).))).	3716	3738	0.846154	-29.1	0	0.000728244	0.544	0	0	-7.91236	20	22	17	3UTR		0	0
mmu-miR-465b-5p	NM_007798	Ctsb	TATTTAGAATGGTGCTGATCTG#TAGATAATGGCTTTATAGAAATGCACCATGCTAAATAT#(((((((.(((((((...((((#.))))...))))))).))))))).	3500	3538	0.846154	-19.8	1	0.0177458	0.721	0.213028	0.0499447	-6.48426	18	24	7	3UTR		0	0
mmu-miR-465b-3p	NM_007798	Ctsb	GATCAGGGCCTTTCTAAGTAGA#TGCTTGGGGGTGGCTCTAGATG#.(((((((((((((((((((..#)))))))))).)))))).))).	2665	2687	0.923077	-21.5	1	5.8367e-05	0.5	0.158585	-0.0447127	-3.79332	19	22	10	3UTR		0	0
mmu-miR-465c-3p	NM_007798	Ctsb	GATCAGGGCCTTTCTAAGTAGA#TGCTTGGGGGTGGCTCTAGATG#.(((((((((((((((((((..#)))))))))).)))))).))).	2665	2687	0.923077	-21.5	1	5.8367e-05	0.5	0.158585	-0.0447127	-3.79332	19	22	10	3UTR		0	0
mmu-miR-466b-5p	NM_007798	Ctsb	TGATGTGTGTGTACATGTACAT#GTACTCTGTCTTCATGCACATCAG#(((((((((((.(((.((((..#))))..)))...))))))))))).	3664	3688	1	-20.4	1	0.00446774	0.618	0	0.00820119	-7.51743	18	24	11	3UTR		0	0
mmu-miR-466c-5p	NM_007798	Ctsb	TGATGTGTGTGTGCATGTACATAT#CATGCAGTTTATGAGTACTCTGTCTTCATGCACATCAG#(((((((((((.(((.((((.(((#.))).))))..)))...))))))))))).	3650	3688	0.846154	-20.2	1	0.00446774	0.618	0	0.0365875	-7.51743	21	29	11	3UTR		0	0
mmu-miR-466f-5p	NM_007798	Ctsb	TACGTGTGTGTGCATGTGCATG#GTGTCATATGTAGACAGTATGTAT#(((((((((.(((((((((((.#))).)))))))).))).)))))).	3454	3478	1	-20.4	1	0.00270318	0.662	-0.0687032	0.044814	-5.18008	20	24	8	3UTR		0	0
mmu-miR-466f-5p	NM_007798	Ctsb	TACGTGTGTGTGCATGTGCATG#GCTTGCGCACCATGTT#.(((((.(((((((.((.....#)).)))))))))))).	2196	2212	0.846154	-18.1	0	7.31346e-05	0.515	-0.363027	0.0577644	-6.07246	14	16	12	3UTR		0	0
mmu-miR-466h-5p	NM_007798	Ctsb	TGTGTGCATGTGCTTGTGTGTA#GCTGCGCGGGTACTTAGGAGTGCACGGGA#(.(((((((((((((((((((.#)).))))))))))......))))))).).	13	42	0.846154	-21	1	0.00118897	0.309	-0.048865	0.106058	-5.10125	20	29	10	5UTR		0	0
mmu-miR-493-5p	NM_007798	Ctsb	TTGTACATGGTAGGCTTTC#GAGGCCACCATGACAAT#((((.((((((.((((((.#)))))))))))))))).	4681	4698	0.923077	-19.2	0	0.000668579	0.559	0.257311	0.0400042	-11.4034	16	17	16	3UTR		0	0
mmu-miR-493-3p	NM_007798	Ctsb	TGAAGGTCCTACTGTGTGCCAGG#GGCTGAGGCAGTGGGATCA#....(((((((((((..(((...#)))....))))))))))).	4328	4347	0.846154	-24.1	0	1.11147e-05	0.574	0.157223	0.0938766	-9.77961	14	19	11	3UTR		0	0
mmu-miR-504-5p	NM_007798	Ctsb	AGACCCTGGTCTGCACTCTATC#GATGGTGTAAATTATATTGAGAGTCAAAAGCAGGCTAGGGA#...((((((((((((((((...#.))))).....))))))))))).	3324	3365	0.923077	-25.3	0	0.00308012	0.574	0.0838717	-0.0378224	-6.51454	16	23	11	3UTR		0	0
mmu-miR-504-3p	NM_007798	Ctsb	AGGGAGAGCAGGGCAGGGTTTC#GACTCCTGCTTCCTGTCACGTGCTCTCTCCTG#((((((((((((((((((....#.))))))).).))))))).))).	4429	4461	1	-26.4	1	8.58762e-06	0.456	0.208142	-0.00761522	-3.93757	18	23	7	3UTR		0	0
mmu-miR-504-3p	NM_007798	Ctsb	AGGGAGAGCAGGGCAGGGTTTC#GGCTCTGCCTGCCATACCTCCCA#.(((((.(((.(((((((((..#)))))))))))).....))))).	1432	1455	1	-25	0	0.0936013	0.368	-0.145287	-0.509107	-8.16179	17	23	12	3UTR		0	0
mmu-miR-504-3p	NM_007798	Ctsb	AGGGAGAGCAGGGCAGGGTTTC#CCCTCCCTGCGAGCACCATGTCAATGGCTCCCG#.(((((.((((((.((((....#)))))))))).................))))).	680	713	0.923077	-24.4	0	0.00214723	0.397	3.51123	2.78586	-6.19385	15	33	10	CDS		0	0
mmu-miR-574-5p	NM_007798	Ctsb	TGAGTGTGTGTGTGTGAGTGTGT#ACCAAGGCGGGCACTCACATACATATGACCCGG#((.((((((((((((((((((.(#.).)))))))))))))))).)).)).	2119	2152	0.884615	-25.4	0	0.0173316	0.529	-0.0507802	0.0546325	-5.49511	21	26	16	3UTR	MIRT601001	0	0
mmu-miR-574-5p	NM_007798	Ctsb	TGAGTGTGTGTGTGTGAGTGTGT#GCAGGCCCAGGCTGTCGCGCTGCGCTCGG#((((((((.(((((..(((.((.#.)).)))..))))))))))))).	76	105	1	-21.8	1	0.000244074	0.338	0.168997	0.336283	-5.96246	18	23	13	5UTR	MIRT601001	0	0
mmu-miR-574-3p	NM_007798	Ctsb	CACGCTCATGCACACACCCACA#GTGGGGTGGCTCGTGCC#...((.(..((.(((.(((((.#))))))))))..).)).	4291	4308	0.923077	-19	0	1.88616e-05	0.456	0.260304	0.0651766	-15.3654	13	17	10	3UTR		0	0
mmu-miR-654-5p	NM_007798	Ctsb	TGGTAAGCTGCAGAACATGTGT#ACAATTCTCATGTAGGCTGCTTACCAT#((((((((.((...(((((.(.#.).)))))..)).)))))))).	646	673	1	-19.8	1	0.000444478	0.471	3.99269	3.20008	-10.4867	16	22	8	CDS		0	0
mmu-miR-654-5p	NM_007798	Ctsb	TGGTAAGCTGCAGAACATGTGT#TACATGTCTCTGTGGTCTGAGCGTACCC#.((((.(((((((((((((((.#))))))).)))))......))).)))).	4148	4176	0.897436	-19.4	0	0.00275364	0.544	0.0901742	-0.108787	-5.69428	19	28	7	3UTR		0	0
mmu-miR-654-3p	NM_007798	Ctsb	TATGTCTGCTGACCATCACCTT#GAGGTGTGTCATATGTAGACAG#..(((((((((((...((((((#)))))).))))...))))))).	3449	3471	0.923077	-19.7	1	0.00053631	0.647	-0.0233514	0.0127471	-6.78234	17	22	7	3UTR		0	0
mmu-miR-92b-5p	NM_007798	Ctsb	AGGGACGGGACGTGGTGCAGTGTT#AGGCTGCTTACCATACACCATCCCTCCCTGCGAGCACCATGTCAATGGCTCCCGTCCCC#.(((((((((((((((((..(((.#.))).))))))))........))))))))).	659	718	1	-32	1	0.00788317	0.382	3.17954	2.80615	-3.79332	20	31	9	CDS		0	0
mmu-miR-92b-3p	NM_007798	Ctsb	TATTGCACTCGTCCCGGCCTCC#GGATGCCTGGCGAGTGCT#....(((((((.((.(((.(((#))).))).))))))))).	2407	2425	1	-25.3	0	5.3583e-07	0.515	0.198432	0.145199	-13.6288	15	18	9	3UTR		0	0
mmu-miR-92b-3p	NM_007798	Ctsb	TATTGCACTCGTCCCGGCCTCC#GGAGTGCACGGGAGAGGCC#....((.(((.(((((((((((#)))).)).)))))))))).	29	48	0.923077	-24	0	1.61674e-05	0.324	0.0942091	0.0698191	-13.915	16	19	10	5UTR		0	0
mmu-miR-878-3p	NM_007798	Ctsb	GCATGACACCACACTGGGTAGA#TATCCAGTGTGGGGACGGCT#((....(.((((((((((((..#)))))))))))))....)).	557	577	0.923077	-23.4	0	1.2955e-06	0.441	2.16412	3.03198	-16.8608	15	20	13	CDS		0	0
mmu-miR-878-3p	NM_007798	Ctsb	GCATGACACCACACTGGGTAGA#GCCCAGTGGAGGGTGCCTTCACTGTG#((((((((((.((((((((...#))))))))...))))...))).))).	868	894	0.923077	-21.9	1	0.00016901	0.559	2.73186	2.97736	-6.76235	18	26	8	CDS		0	0
mmu-miR-878-3p	NM_007798	Ctsb	GCATGACACCACACTGGGTAGA#CTGCCCAGGAACTCATTAGGTAACATGCC#(((((..(((...((((((((.#))))))))..........)))..))))).	3074	3103	0.846154	-21.5	0	0.00577938	0.544	0.230185	0.105974	-14.8429	16	29	8	3UTR		0	0
mmu-miR-878-3p	NM_007798	Ctsb	GCATGACACCACACTGGGTAGA#ACAACAGTGGGGTGGCTCGTGCC#((((((((((.(((((.((...#))..))))).))))..)))))).	4285	4308	0.923077	-21	1	1.88616e-05	0.456	0.163248	0.0497845	-6.76235	17	23	6	3UTR		0	0
mmu-miR-872-3p	NM_007798	Ctsb	TGAACTATTGCAGTAGCCTCCT#GAGGCAACCTGGCTTGGGTACTGGGGCTTTAGTACTGCAAGACAGTTCC#.(((((.(((((((((((((..#.)))))).....)))))))...))))).	2443	2492	0.807692	-21.6	0	0.00299381	0.471	0.237449	0.00333708	-5.33701	18	28	7	3UTR		0	0
mmu-miR-872-3p	NM_007798	Ctsb	TGAACTATTGCAGTAGCCTCCT#GGGGACGGCTGTAATGGTG#...(((((((((((.(((((..#)))).).))))))))))).	567	586	0.807692	-20.1	0	4.32865e-05	0.426	4.80512	2.80022	-7.24999	16	19	11	CDS		0	0
mmu-miR-873a-5p	NM_007798	Ctsb	GCAGGAACTTGTGAGTCTCCT#AGGCTACATAGACTTGCAGGCCAACCTGA#.((((..(((((((((((...#.)))))))))))....)))).	4359	4388	0.846154	-18.6	0	0.000120389	0.574	0.251675	0.0683834	-7.23797	15	21	11	3UTR		0	0
mmu-miR-873a-3p	NM_007798	Ctsb	GAGACTGACAAGTTCCCGGGA#TCAAGTGGAACTTGGGGTCTTA#((((((..(((((((((..((#))..).)))))))).)))))).	3565	3587	1	-20.3	0	0.000886467	0.618	-0.0064934	0.0911506	-7.7949	17	22	8	3UTR		0	0
mmu-miR-877-5p	NM_007798	Ctsb	GTAGAGGAGATGGCGCAGGG#CCCTGTAGTTTAACAAGGAATGTCTGTGCCAATAAACCAATTCTCCCTCTGCT#(((((((((((((((((((.#.)))))))))..........))))).))))).	1899	1952	0.923077	-26.4	1	0.0339088	0.5	0.836039	0.0624626	-3.93757	19	32	9	3UTR		0	0
mmu-miR-877-5p	NM_007798	Ctsb	GTAGAGGAGATGGCGCAGGG#TCCTGTGGGTGGTTTCCTGTGCT#(((.(((((((.((((((((#))))))..)).))))))).))).	2705	2728	1	-23.3	0	0.000230622	0.515	0.0549827	0.0814591	-10.3164	18	23	7	3UTR		0	0
mmu-miR-877-5p	NM_007798	Ctsb	GTAGAGGAGATGGCGCAGGG#CCCTGCGAGCACCATGTCAATGGCTCCCGTCCCCCATGCA#(((..((.((((((((((((#)))))))...................))))).))..))).	684	724	0.923077	-22.9	0	0.00689619	0.397	3.53331	2.69156	-13.4023	17	40	7	CDS		0	0
mmu-miR-877-3p	NM_007798	Ctsb	TGTCCTCTTCTCCCTCCTCCCA#GGAGGGCGGAGCTGCGCGGGTACTTAGGAGTGCACGGGAGAGGCCAGGAG#..((((((((((((((((((..#)))))).............................))))))))..)))).	3	53	0.846154	-23.8	1	2.29446e-05	0.324	0	0	-4.957	18	50	8	5UTR		0	1
mmu-miR-877-3p	NM_007798	Ctsb	TGTCCTCTTCTCCCTCCTCCCA#GGGAATGAGGTAGACAGGGGAG#..(((((((((.((((.((((.#))))..)))).))).)))))).	1210	1232	0.923077	-23.5	1	0.00316751	0.529	0.445286	0.028284	-8.3038	17	22	6	3UTR		0	1
mmu-miR-511-5p	NM_007798	Ctsb	ATGCCTTTTGCTCTGCACTCA#AGTGAGAGGGAGGGGCT#..(((((((.((((.((((..#)))))))).))))))).	2331	2348	0.923077	-20.9	1	5.96012e-08	0.456	-0.380923	-0.0204813	-6.93496	15	17	8	3UTR		0	0
mmu-miR-511-5p	NM_007798	Ctsb	ATGCCTTTTGCTCTGCACTCA#TGAGTGCAGGATCCAGCATCCAGGA#...(((..(((((((((((((#))))))))).....))))...))).	105	130	0.846154	-20	0	0.000358652	0.412	-0.00570418	0.651927	-10.3719	16	25	9	5UTR		0	0
mmu-miR-511-3p	NM_007798	Ctsb	AATGTGTAGCAAAAGACAGGAT#TCTGTCTTCATGCACATC#.(((((((....((((((((..#))))))))..))))))).	3668	3686	1	-17.1	1	0.0108422	0.632	0	0.0335582	-12.2638	15	18	8	3UTR		0	0
mmu-miR-598-5p	NM_007798	Ctsb	GCGGTGATGCCGATGGTGCGAGC#GCGAGCACCATGTCAATGGCTCCCGTC#((((.((.(((((((((((..((#))..))))))).....)))))))))).	688	715	1	-25.3	0	0.00430224	0.382	4.3329	2.65336	-10.3702	19	27	10	CDS		0	0
mmu-miR-598-5p	NM_007798	Ctsb	GCGGTGATGCCGATGGTGCGAGC#GCTCGTGCCTATAACTCGTACATTCAGAAGGCTGAGGCAGTGGGATCACCA#..((((((.((((((((((((((#))))))))).))............................))).)))))).	4299	4350	0.923077	-25.3	1	3.71445e-05	0.544	0.0615785	0.0999693	-6.01339	20	51	9	3UTR		0	0
mmu-miR-582-5p	NM_007798	Ctsb	ATACAGTTGTTCAACCAGTTAC#GCTGTGGTATCCAGTGTGGGGACGGCTGTAA#.(((((((((((..(((.....#.)))))))))))))).	550	581	0.846154	-16.2	1	2.23891e-05	0.441	1.34846	3.06304	-5.9393	14	16	14	CDS		0	0
mmu-miR-582-3p	NM_007798	Ctsb	TAACCTGTTGAACAACTGAAC#TTCGGTTTCAGCGGGG#...((((((((..(((((((.#))))))))))))))).	3964	3980	0.923077	-18	0	0.00109556	0.559	-0.0254124	0.11937	-11.1505	15	16	15	3UTR		0	0
mmu-miR-467e-5p	NM_007798	Ctsb	ATAAGTGTGAGCATGTATATGT#CATATACAGGTTCACAA#.....(((((((.((((((((.#)))))))).))))))).	4184	4201	0.923077	-18.7	0	0.0141909	0.515	-0.666751	0.0640543	-14.9547	15	17	8	3UTR		0	0
mmu-miR-669k-5p	NM_007798	Ctsb	TGTGCATGTGTGTATAGTTGTGTGC#GCAGGCCCAGGCTGTCGCGCTGCGCT#.(((((.(((((.((((((((.(((#))).))...)))))))))))))))).	76	102	0.923077	-23.7	0	7.40994e-06	0.338	0.195897	0.359014	-6.62614	21	26	16	5UTR		0	0
mmu-miR-669k-5p	NM_007798	Ctsb	TGTGCATGTGTGTATAGTTGTGTGC#GTAGCCAACTAACCACGCTGCAA#..((((.(((((..((((((..(((#)))..))))))..))))))))).	4698	4721	1	-20.4	0	0.00349296	0.632	-0.0206018	0.0377594	-8.64666	18	23	9	3UTR		0	0
mmu-miR-669d-5p	NM_007798	Ctsb	ACTTGTGTGTGCATGTATATGT#TGTCTTCATGCACATCAGAAGG#.(((.((((((((((.......#.)))))))).)).))).	3670	3692	1	-17.5	0	0.0200727	0.603	0	0.0238288	-8.14541	13	17	8	3UTR		0	0
mmu-miR-466i-5p	NM_007798	Ctsb	TGTGTGTGTGTGTGTGTGTG#TACACTTGTTTAATTAACCAAGGCGGGCACTCACATACATAT#((((((((((.((((.(((.#.))).)))).)))))))))).	2103	2145	1	-23.3	1	0.0192071	0.544	0.0530669	-0.0330604	-6.9954	17	21	10	3UTR		0	0
mmu-miR-1187	NM_007798	Ctsb	TATGTGTGTGTGTATGTGTGTAA#TACACTTGTTTAATTAACCAAGGCGGGCACTCACATACATATGA#((((((((((((..(((.(((..#.))).)))..)))))))))))).	2103	2147	1	-22.7	1	0.0671328	0.559	0.0791659	-0.0330604	-6.08354	18	23	12	3UTR		0	0
mmu-miR-669f-5p	NM_007798	Ctsb	AGTTGTGTGTGCATGTGCATGTGT#ACAACATGGCAGGCTGGACGCAACTT#((((((((.(((.(((.(((((((#))).))))))).)).).)))))))).	243	269	1	-19.2	1	0.00773756	0.588	3.15357	2.3307	-6.28309	21	26	8	CDS		0	0
mmu-miR-669h-5p	NM_007798	Ctsb	ATGCATGGGTGTATAGTTGAGTGC#GCACTGGAGAAGGAGATACTCCCAGGTGCAA#.((((((((.((((..((.(((((#))))).)).......)))).))))..)))).	721	752	0.846154	-20.2	1	0.000790659	0.441	2.52444	2.75363	-6.00433	19	31	5	CDS		0	0
mmu-miR-669h-5p	NM_007798	Ctsb	ATGCATGGGTGTATAGTTGAGTGC#GCGCTCGGTGAGTGCAGGATCCAGCATC#((((.(((((((((.(((((((((#)))))))))..)))))...)))))))).	97	125	0.846154	-19.9	0	6.29318e-06	0.412	0.872076	0.532357	-8.79206	22	28	9	5UTR		0	0
mmu-miR-1188-5p	NM_007798	Ctsb	TGGTGTGAGGTTGGGCCAGGA#TCCAGGCCCACCTCCACA#..(((.((((.((((((.(((#))).))))))))))))).	3831	3849	1	-27	0	0.0133726	0.529	-0.0013622	-0.00178227	-9.68273	16	18	13	3UTR		0	0
mmu-miR-1188-5p	NM_007798	Ctsb	TGGTGTGAGGTTGGGCCAGGA#CCTGGCCTCCTCCTAGCCC#.(((..((((..((((((((.#))))))))))))...))).	1339	1358	1	-25.5	0	0.00436674	0.426	0.119506	-0.0765785	-15.9849	15	19	12	3UTR		0	0
mmu-miR-1188-5p	NM_007798	Ctsb	TGGTGTGAGGTTGGGCCAGGA#TTCTGACCGAACCTGCATTCACACCAA#((((((((((((.((.(((((#))))).)).)))).....)))))))).	479	506	1	-25.2	1	0.00287652	0.456	2.42419	3.54211	-5.45975	19	27	8	CDS		0	0
mmu-miR-1188-3p	NM_007798	Ctsb	TCCGAGGCTCCCCACCACACCCTGC#GCAGGGAATGAGGTAGACAGGGGAGTCTTTGAT#((.(((((((((((((.((((((((#))))))..)).))).....)))))))))).)).	1207	1240	0.923077	-32.1	0	0.000124884	0.515	0.426753	0.0761166	-5.49511	23	33	10	3UTR		0	0
mmu-miR-1188-3p	NM_007798	Ctsb	TCCGAGGCTCCCCACCACACCCTGC#GTGGGGACGGCTGTAATGGTGGCTATCCCTCTGGAGCATGGAGCTTCTGGAC#(((((((((((((((((((((((((#)))))).....)))...))))).................)))))))).))).	565	617	0.846154	-28.9	1	0.00161514	0.5	3.5835	3.23754	-3.93757	25	52	8	CDS		0	0
mmu-miR-466f	NM_007798	Ctsb	ACGTGTGTGTGCATGTGCATGT#GTGTCATATGTAGACAGTATGTA#((((((((.(((((((((((..#))).)))))))).))).))))).	3454	3477	0.846154	-19.2	1	0.00304135	0.662	-0.0687032	0.044814	-4.99396	19	23	8	3UTR		0	0
mmu-miR-1190	NM_007798	Ctsb	TCAGCTGAGGTTCCCCTCTGTC#GCGGAGGGCGGAGCTGCGCG#...((..((.(((((((((((.#)))))))).))).))..)).	1	21	0.846154	-22.7	0	9.95219e-05	0.3	0	0	-11.2017	15	20	8	5UTR		0	0
mmu-miR-466j	NM_007798	Ctsb	TGTGTGCATGTGCATGTGTGTAA#ATACAACATGGCAGGCTGGACGCAA#(((((.(((.(((((((((((..#))))).)))).)).).)).))))).	241	266	0.820513	-18.5	0	0.00707368	0.603	3.4137	1.96691	-7.08104	19	25	5	CDS		0	0
mmu-miR-1191a	NM_007798	Ctsb	CAGTCTTACTATGTAGCCCTA#GGCTACATAGACTTGCAGGCC#..((((((((((((((((...#))))))))))...)).)))).	4360	4381	0.807692	-17.5	1	0.000578627	0.574	0.251325	-0.00120186	-4.957	16	21	10	3UTR		0	0
mmu-miR-1193-5p	NM_007798	Ctsb	TGGTAGACCGGTGACGTACA#GTACTGGGGCTTTAGTACTGCAAGACAGTTCCACCGGTCTCAACTAC#(((((((((((((.......#.)))))))))..)))).	2460	2507	1	-18.9	1	0.0308103	0.529	0.178758	-0.0313112	-5.76291	13	17	9	3UTR		0	0
mmu-miR-1193-3p	NM_007798	Ctsb	TAGGTCACCCGTTTTACTATC#GATGGGTGGCCA#..(((((((((((........#))))))))))).	950	962	1	-19.3	1	1.73374e-05	0.426	3.20776	3.29323	-6.78234	11	12	11	CDS		0	0
mmu-miR-1194	NM_007798	Ctsb	GAATGAGTAACTGCTAGATCCT#GGGTCTGTGGCAGGCATTCGTCA#(.((((((..(((((((((((.#))))))..)))))..))))))).	1578	1601	0.923077	-21.1	1	2.51655e-05	0.441	-0.927455	-0.332939	-7.40015	18	23	7	3UTR		0	0
mmu-miR-669e-5p	NM_007798	Ctsb	TGTCTTGTGTGTGCATGTTCAT#CATGCACATCAGAAGGA#..((((.((((((((((.....#)))))))).)).)))).	3676	3693	1	-17.6	0	0.023829	0.603	0	0.00820119	-6.50069	14	17	8	3UTR		0	0
mmu-miR-669e-5p	NM_007798	Ctsb	TGTCTTGTGTGTGCATGTTCAT#GGGCTTTAGTACTGCAAGACAG#(((((((((.((((..((((..#))))....))))))))))))).	2466	2488	0.923077	-17.8	1	0.00130619	0.485	0.109606	0.0242568	-6.14858	17	22	13	3UTR		0	0
mmu-miR-467h	NM_007798	Ctsb	ATAAGTGTGTGCATGTATATGT#CATATACAGGTTCACAA#.....((((.((.((((((((.#)))))))).)).)))).	4184	4201	0.846154	-15	0	0.0141909	0.515	-0.666751	0.0640543	-16.1972	14	17	8	3UTR		0	0
mmu-miR-1195	NM_007798	Ctsb	TGAGTTCGAGGCCAGCCTGCTCA#GAGTAGAGAATGGAGTTCCCTACTGGCTGGCAGCCAACTCT#.(((((.(..((((((((((((.#)))))...................)))))))..).))))).	985	1026	0.923077	-25.4	0	6.99564e-05	0.485	3.39737	3.45629	-7.63591	18	41	7	CDS		0	0
mmu-miR-1195	NM_007798	Ctsb	TGAGTTCGAGGCCAGCCTGCTCA#GGCAGGCTGGACGCAACTTC#.(((((((...((((((((((..#)))))))))).)).))))).	250	270	1	-24.6	1	0.00710269	0.603	4.50406	2.29815	-8.917	17	20	10	CDS		0	0
mmu-miR-1197-5p	NM_007798	Ctsb	CGGTTGACCATGGTGTGTACG#TGCGCACCATGTTTAAGTTTTCTGG#(((..((((((((((((((..#))))))))))).....)))..))).	2199	2224	0.871795	-19.4	0	0.0102548	0.588	-0.0573737	0.0115691	-11.0886	17	25	11	3UTR		0	0
mmu-miR-1198-5p	NM_007798	Ctsb	TATGTGTTCCTGGCTGGCTTGG#CGGAGCTGCGCGGGTACTTAGGAGTGCACGGGAGAGGCCAGGAGCGG#....(((((((((((..((((.#.))))...))))))))))).	9	56	0.923077	-22.8	0	3.40819e-06	0.324	-0.415548	-0.23453	-9.77961	15	20	11	5UTR		0	0
mmu-miR-1198-5p	NM_007798	Ctsb	TATGTGTTCCTGGCTGGCTTGG#TCATGCTGCCCAGGAACTCATT#.(((.((((((((.((((.(((#))).)))).)))))))).))).	3069	3091	0.923077	-21.8	0	0.0053089	0.529	0.233454	0.10434	-8.7692	18	22	8	3UTR		0	0
mmu-miR-1198-3p	NM_007798	Ctsb	AAGCTAGCCTCTAACTCATGGC#GTGAGAGGGAGGGGCTGGTTTC#((((((((((((..(((.(.((#)).))))..)))))))))))).	2332	2354	1	-23.9	1	6.35622e-08	0.426	-0.421936	-0.0152855	-6.08354	18	22	12	3UTR		0	0
mmu-miR-1198-3p	NM_007798	Ctsb	AAGCTAGCCTCTAACTCATGGC#GCCATCTTCTTAGAGGTCATTTCCCTGGAGTGGGGGCCAAAGCTTG#(((((.((((((.((((..((.#.))..))))))))))...))))).	2155	2201	0.846154	-22.4	0	5.87439e-06	0.515	-0.187045	0.00139049	-7.12766	17	24	10	3UTR		0	0
mmu-miR-1199-3p	NM_007798	Ctsb	TGCGGCCGGTGCTCAGTCGGC#GCCAGTATGAGTGCCAGGCCT#...((((((((((((..((((#))).)..)))))))).)))).	2964	2985	0.923077	-25.9	0	0.00428788	0.485	0.120558	-0.145062	-6.74759	16	21	8	3UTR		0	0
mmu-miR-1199-3p	NM_007798	Ctsb	TGCGGCCGGTGCTCAGTCGGC#CTGGCTTGGGTACTGGGGCTTTAGTACTGCAA#((((((((((((((((((((.#)))))).)))))))))..........))))).	2451	2483	0.846154	-24.7	1	0.000673094	0.456	0.171559	-0.0221588	-3.93757	20	32	9	3UTR		0	0
mmu-miR-1902	NM_007798	Ctsb	AGAGGTGCAGTAGGCATGACTT#TTATGCTTTGTGTACCTCA#.((((((((..((((((((...#))))))))..)))))))).	1724	1743	0.846154	-23.1	1	0.0169492	0.662	-0.142676	-0.164599	-7.86061	16	19	8	3UTR		0	0
mmu-miR-1902	NM_007798	Ctsb	AGAGGTGCAGTAGGCATGACTT#TCTTGCCTGCTGGCACTG#...(((((((((((((.((...#)).))))))))).)))).	153	171	0.923077	-22.1	0	5.23277e-06	0.456	1.11887	0.865838	-6.51454	15	18	9	CDS		0	0
mmu-miR-1897-5p	NM_007798	Ctsb	CTTTGGATGGAGAAAGAGGGGG#CTCCCTCCCTCCCTCCAC#...((((.((((...(((((((#))))))).)))).)))).	3884	3902	0.923077	-22.9	0	0.247984	0.456	-0.0013622	0.0092198	-11.7096	15	18	7	3UTR		0	0
mmu-miR-1897-3p	NM_007798	Ctsb	TCAACTCGTTCTGTCCGGTGAG#CATTGGACAGATTAGAGA#....(((..(((((((((((..#)))))))))))...))).	413	431	0.923077	-20.6	0	0.00416042	0.441	2.87398	3.45091	-12.9166	14	18	11	CDS		0	0
mmu-miR-1905	NM_007798	Ctsb	CACCAGTCCCACCACGCGGTAG#CTGCTAAGTGAGAGGGAGGGGCTGGTT#.(((((((((.((.((((((((#)))))..)))...))..))))))))).	2325	2352	0.923077	-24.8	1	2.19417e-08	0.426	-0.374958	0.0189637	-7.47494	19	27	9	3UTR		0	0
mmu-miR-1905	NM_007798	Ctsb	CACCAGTCCCACCACGCGGTAG#GCTGCGCTCGGTGAGTGCAGGATCCAGCATCCAGGATGTGGTGG#(((((((((((((.((((((..#))))))...))))....................)))).))))).	94	138	0.846154	-22.4	1	2.71841e-05	0.426	1.18092	0.454996	-4.79441	19	44	6	5UTR		0	0
mmu-miR-1895	NM_007798	Ctsb	CCCCCGAGGAGGACGAGGAGGA#CTTCATTGTCCAGTCCTTAGGGGC#((((.(((((((((((.((((.#)))).))))))..))))).)))).	1159	1183	0.846154	-26.4	0	4.31917e-06	0.529	-0.0370023	0.581425	-8.05661	19	24	6	3UTR		0	0
mmu-miR-1895	NM_007798	Ctsb	CCCCCGAGGAGGACGAGGAGGA#TTCTCCTGTGGGTGGTTTCCTGTGCTCAAGTCAAGAGCTGTCTTCCTTGGGT#..((((((((((((((((((((#)))))))..............................).)))))))))))).	2702	2754	0.846154	-25.5	1	3.82437e-06	0.515	0.123279	0.0281793	-4.957	20	52	12	3UTR		0	0
mmu-miR-1895	NM_007798	Ctsb	CCCCCGAGGAGGACGAGGAGGA#TCCTCTGATGGAGCCCAGGAAACCCGTTTTGTTATCGTATGCTTGGGGGT#((((((((.(..((((((((((#))))))............................)))).).)))))))).	2626	2676	0.846154	-25.1	1	9.63488e-05	0.515	-0.205412	-0.146042	-11.1655	19	50	8	3UTR		0	0
mmu-miR-1903	NM_007798	Ctsb	CCTTCTTCTTCTTCCTGAGACA#GTACTTAGGAGTGCACGGGAGAGGCCAGGA#(((.(((((((((((((((((.#)).)))))))......))))))))..))).	22	52	0.846154	-20.8	0	0.000697867	0.324	-0.144127	0.0420251	-6.9696	20	30	8	5UTR		0	0
mmu-miR-1899	NM_007798	Ctsb	AGCGATGGCCGAATCTGCTTCC#GGAGCGGCTCCGTTTGGCTTGGTGGCTGCAGGCCCAGGCTGTCGCG#.(((((((((...(((((..((#.))..)))))....))))))))).	49	95	0.923077	-25.1	1	5.61866e-05	0.338	-0.387841	0.0231178	-11.254	16	24	9	5UTR		0	0
mmu-miR-1900	NM_007798	Ctsb	GGCCGCCCTCTCTGGTCCTTCA#GGAGAGGCCAGGAGCGGCTCCGTTTGGCTTGGTGGCTGCAGGCCC#((((((((((.((((((((((.#)))).))))))))).)))......................)))).	39	84	0.846154	-28.7	1	1.23082e-05	0.294	-0.343814	0.0280426	-6.76235	20	45	9	5UTR		0	0
mmu-miR-1900	NM_007798	Ctsb	GGCCGCCCTCTCTGGTCCTTCA#AGGGCTCCAGAGACCAAGCTCTGTGGACAACAGTGGGGTGGCTC#(((((((((((((((.((((..#))))..)))))))......................)))))))).	4259	4303	1	-27	1	0.000140771	0.471	0.0832252	0.150314	-4.17062	19	44	8	3UTR		0	0
mmu-miR-1892	NM_007798	Ctsb	ATTTGGGGACGGGAGGGAGGAT#TCCTCCCTTCCTCCCTC#....(((((.(((((((((((.#)))))))))))))))).	3874	3891	1	-30.4	0	0.301414	0.441	0.0184609	-0.0133874	-10.7891	16	17	16	3UTR		0	0
mmu-miR-1906	NM_007798	Ctsb	TGCAGCAGCCTGAGGCAGGGCT#GGCTCCGTTTGGCTTGGTGGCTGCAGGCCCAGGCTGTCGCG#.((.((((((((.(((..((((#.))))....))))))))))).)).	54	95	0.923077	-28.5	0	5.61866e-05	0.338	-0.187963	-0.0256632	-8.11448	17	24	11	5UTR		0	0
mmu-miR-1906	NM_007798	Ctsb	TGCAGCAGCCTGAGGCAGGGCT#GGCCTGGTTTCAGGTGGAGTCTACAATTCTCATGTAGGCTGCT#.(((((.(((((((((.(((((#))))).)))))))))......................))))).	624	667	0.923077	-26.2	0	0.000371521	0.485	3.18761	3.09026	-5.33701	19	43	9	CDS		0	0
mmu-miR-1906	NM_007798	Ctsb	TGCAGCAGCCTGAGGCAGGGCT#GGTCCTGTCCTCAGCCGATGCT#.(((...(.(((((((((((((#))))))).)))))).)..))).	1687	1709	0.923077	-25.7	0	0.00327889	0.544	0.115705	-0.0432387	-12.4134	17	22	7	3UTR		0	0
mmu-miR-1896	NM_007798	Ctsb	CTCTCTGATGGTGGGTGAGGAG#TTCCTTCCACCCGCTGTCGGATGAC#.(((((((((((((((((((((#)))))..)))))))))))))).)).	191	216	0.923077	-27.7	1	0.00115246	0.529	1.03724	2.00411	-3.79332	21	25	14	CDS		0	0
mmu-miR-1896	NM_007798	Ctsb	CTCTCTGATGGTGGGTGAGGAG#GCCTGCCATCAGAGC#..((((((((((((((......#)))))))))))))).	1302	1317	1	-24.3	1	0.000251373	0.426	-0.0256809	0.125886	-4.957	14	15	14	3UTR		0	0
mmu-miR-1896	NM_007798	Ctsb	CTCTCTGATGGTGGGTGAGGAG#CTCCCACCCCCATCC#......(((((.(((((.((((#)))))))))))))).	1449	1464	0.846154	-23.3	0	0.674248	0.353	-1.3187	-0.31493	-18.9134	14	15	14	3UTR		0	0
mmu-miR-1904	NM_007798	Ctsb	GTTCTGCTCCTCTGGAGGGAGG#TCCCTCTGGAGCATGGAGCTTCTGGACA#((((.(((((((((((((((..#))))))))))....)))))....)))).	590	618	0.923077	-26	0	0.0019179	0.5	2.93909	2.84623	-8.05661	19	28	10	CDS		0	0
mmu-miR-1904	NM_007798	Ctsb	GTTCTGCTCCTCTGGAGGGAGG#TCCTCAGAGGAGAGAACC#(((((.(((((((.(((((...#))))))))))))))))).	1063	1081	1	-25.2	0	6.91732e-05	0.588	3.10709	3.75922	-6.69537	17	18	17	CDS		0	0
mmu-miR-1898	NM_007798	Ctsb	AGGTCAAGGTTCACAGGGGATC#GTTCCCTACTGGCTGGCAGCCAACTCTTGGAACCTTGACTG#.(((((((((((.((((((...#.))))))))))))))))).	999	1040	1	-25.5	1	0.00431898	0.515	4.87576	3.95546	-5.08246	17	19	17	CDS		0	0
mmu-miR-1907	NM_007798	Ctsb	GAGCAGCAGAGGATCTGGAGGT#CCATAACCAGATTCTCCTGTGGGTGGTTTCCTGTGCTCA#((((((((((((((((((....#.)))))))))).))).............))))).	2691	2730	0.923077	-23.7	1	0.000900886	0.5	0.0463207	0.0340629	-3.93757	18	34	10	3UTR		0	0
mmu-miR-1907	NM_007798	Ctsb	GAGCAGCAGAGGATCTGGAGGT#CCTCTGCTTGACATTGGCAGGGTGCACGGTTCTGTGCTGCA#..((((((.((((((((((((.#)))))).....................)))))).)))))).	1944	1985	0.846154	-23	1	0.000190893	0.456	-0.217414	0.39366	-6.01339	18	41	6	3UTR		0	0
mmu-miR-1894-5p	NM_007798	Ctsb	CTCTCCCCTACCACCTGCCTCT#GGCAGGGAATGAGGTAGACAGGGGAGT#((((((.(((((.((((((...#))))))......)))))...)))))).	1206	1233	0.846154	-24.8	0	0.000585737	0.515	0.203261	0.0540399	-6.77039	17	27	6	3UTR		0	0
mmu-miR-1894-5p	NM_007798	Ctsb	CTCTCCCCTACCACCTGCCTCT#GCAGGCTTAAGAGGGGAGCAGA#(((((((((....(((((....#)))))......))))))).)).	4118	4140	1	-22.3	1	0.00114536	0.5	0.149994	0.00232545	-12.6408	14	22	7	3UTR		0	0
mmu-miR-1894-3p	NM_007798	Ctsb	GCAAGGGAGAGGGTGAAGGGAG#CTCCCTTCCTCCCTCCCTCCCTCCACCTCCCACATGCT#(((((((((((((.((((((((#))))))))..)))))..)))))............))).	3876	3914	0.846154	-30.4	1	0.0572044	0.426	0.0613466	0.0359957	-4.79441	21	38	8	3UTR		0	0
mmu-miR-1894-3p	NM_007798	Ctsb	GCAAGGGAGAGGGTGAAGGGAG#TCCTTGATCCTTCTTTCTTGCC#(((((((((((((...(((((.#)))))...))))))))))))).	138	160	1	-26.6	1	0.0575598	0.456	0.852024	0.796178	-5.76291	18	22	13	CDS		0	0
mmu-miR-1893	NM_007798	Ctsb	GGCGCGGGCGCTGGACGCCTCG#GGGCTCCAGAGACCAAGCTCTGTGGACAACAGTGGGGTGGCTCGTGCCT#(((((((((((((((.((((..#))))))))............................))).)))))))).	4260	4309	1	-25.2	1	1.82724e-05	0.456	0.051111	0.125302	-4.17062	19	49	8	3UTR		0	0
mmu-miR-1893	NM_007798	Ctsb	GGCGCGGGCGCTGGACGCCTCG#TGGGGGCCAAAGCTTGCGCA#.((((((((..(((.(.(((((#)))))))))..)))))))).	2185	2205	1	-25.3	1	0.000101978	0.5	0.0608962	0.0781217	-8.59606	17	20	9	3UTR		0	0
mmu-miR-1893	NM_007798	Ctsb	GGCGCGGGCGCTGGACGCCTCG#AGGCCCAGGCTGTCGCGCTGCGCTC#(((((.(((((..(((((((..#.)))).))))))))))))).	78	103	0.846154	-25	0	4.33927e-06	0.324	0.314599	0.386366	-10.4745	17	20	13	5UTR		0	0
mmu-miR-1901	NM_007798	Ctsb	CCGCTCGTACTCCCGGGGGTCC#GATCTCTGGGAGTTTGAGG#...((((.(((((((((((((.#))))))))))))).)))).	2789	2808	0.923077	-28.1	0	5.00198e-05	0.471	0.114523	0.00954767	-8.82818	17	19	13	3UTR		0	0
mmu-miR-1901	NM_007798	Ctsb	CCGCTCGTACTCCCGGGGGTCC#GGATGCCTGGCGAGTGCTAGAAGTGT#.((((((((((((((((.((((#)))).))))).))))))..)).))).	2407	2433	0.923077	-27	1	0.000538147	0.471	-0.0116992	0.120891	-3.79332	20	26	6	3UTR		0	0
mmu-miR-1901	NM_007798	Ctsb	CCGCTCGTACTCCCGGGGGTCC#GGACCTCTGGAAGAACACTCAGGTGCTGAGCC#..(((((((((.((((((((((#))))))))))...........))))).)))).	3751	3783	0.846154	-26.5	1	1.52283e-05	0.5	0	0.0312212	-8.3038	19	32	10	3UTR		0	0
mmu-miR-1927	NM_007798	Ctsb	GACCTCTGGATGTTAGGGACTGA#CAGGATCCAGCATCCAGGATGTGGTGGTCC#((((((((((((((.(((.(((.#)))..))))))))))))).......)))).	111	141	0.923077	-23.7	1	7.91819e-06	0.441	1.55224	0.602628	-4.67302	20	30	13	5UTR		0	0
mmu-miR-1927	NM_007798	Ctsb	GACCTCTGGATGTTAGGGACTGA#CGGCCCTGGCAGGGAATGAGGTA#.(((((....((((((((.(((.#)))))))))))......))))).	1199	1222	1	-22.7	0	0.000433192	0.544	-0.577595	0.0221516	-9.94954	16	23	11	3UTR		0	0
mmu-miR-1927	NM_007798	Ctsb	GACCTCTGGATGTTAGGGACTGA#TCCCAGCATCCGAGGA#..((((.(((((((.((((....#))))))))))))))).	1467	1483	1	-22.7	0	0.00198762	0.397	0.00385197	-0.448036	-7.23614	15	16	15	3UTR		0	0
mmu-miR-1928	NM_007798	Ctsb	AGCTACATTGCCAGCTC#GGGCTGGGGAGTAGA#..((((.((.(((((((#))))))).)))))).	977	992	0.846154	-18.3	0	0.000263744	0.353	5.37782	3.30175	-7.74319	13	15	7	CDS		0	0
mmu-miR-1928	NM_007798	Ctsb	AGCTACATTGCCAGCTC#GGCATCTGCATCCATCGACATTGGTAATGTGGCC#.(((((((((((((...#.))))))))))))).	1643	1677	0.846154	-19.3	1	7.98091e-05	0.441	0.0940225	-0.105094	-4.76182	13	15	13	3UTR		0	0
mmu-miR-1929-5p	NM_007798	Ctsb	TTCTAGGACTTTATAGAGCAGAG#GCTGTGTGGCACTGTCCTGGGT#.((((((((.(((((.(((....#))).)))))....)))))))).	299	321	0.846154	-17.9	1	0.000151265	0.471	1.694	1.92077	-5.26888	16	22	8	CDS		0	0
mmu-miR-1929-3p	NM_007798	Ctsb	CAGCTCATGGAGACCTAGGTGG#GGCTAGGGATGTCTCCATGGTA#..((.(((((((((((((.(..#).)))))....)))))))))).	3356	3378	0.846154	-20.2	0	0.000411742	0.544	-0.0751504	0.0298029	-9.07604	16	22	10	3UTR		0	0
mmu-miR-1930-5p	NM_007798	Ctsb	ACCTCCATAGTACCTGCAGCGT#TGCGCGGGTACTTAGGAGT#..((((..(((((((((.(((.#))))))))))))..)))).	15	34	0.846154	-24.5	0	2.55715e-05	0.302	-0.454641	-0.161192	-8.81432	16	19	12	5UTR		0	0
mmu-miR-1930-5p	NM_007798	Ctsb	ACCTCCATAGTACCTGCAGCGT#TGCTGTGGTATCCAGTGTGGGGA#..((((((((((((.((((((.#)))))))))))....))))))).	549	572	1	-21.6	1	1.20491e-05	0.456	2.29007	2.96514	-5.69245	18	23	11	CDS		0	0
mmu-miR-1930-3p	NM_007798	Ctsb	GGTGCAGTTACTGTGGCTGTGG#CGACAGTGATCACAGTCTGCATCC#(((((((..(((((((((((.(#).)))))...))))))))))))).	1364	1388	0.923077	-23.3	1	0.0524443	0.456	-0.0856312	-0.104557	-7.3076	19	24	13	3UTR		0	0
mmu-miR-1930-3p	NM_007798	Ctsb	GGTGCAGTTACTGTGGCTGTGG#CATGGTCATGGTTTGCTGTGTGACCG#((((((((.((((((((((((.#))))))))))))..)))))...))).	1808	1834	0.923077	-23.2	1	7.16958e-06	0.588	-0.630729	-0.336853	-4.99396	20	26	12	3UTR		0	0
mmu-miR-1930-3p	NM_007798	Ctsb	GGTGCAGTTACTGTGGCTGTGG#CCTGAGCTACAGTTACAGTGTACA#.(((((((.(((((((((..((#))..))))))))).))..))))).	4383	4407	1	-21.9	1	0.0177228	0.456	0.198165	0.0619699	-4.84971	18	24	9	3UTR		0	0
mmu-miR-1931	NM_007798	Ctsb	ATGCAAGGGCTGGTGCGATGGC#GCCAGTATGAGTGCCAGGCCTTTGA#...(((((((((((((..((((#))))......))))))).)))))).	2964	2989	0.923077	-23.4	0	0.00734179	0.5	0.235789	-0.0875331	-6.51454	17	25	7	3UTR		0	0
mmu-miR-1932	NM_007798	Ctsb	GTTGCGGACAGCGCTAGGTCGG#CTGATTAACTATATCAACAAACAGAATACAACATGGCAGGCTGGACGCAACT#((((((..((((((((.((...#.)).))))..))))..)))))).	216	268	0.923077	-23.2	0	0.0078691	0.588	1.56779	1.93087	-7.7949	16	23	6	CDS		0	0
mmu-miR-1933-5p	NM_007798	Ctsb	AGTCATGGTGTTCGGTCTTAGTTT#GAACTGGCCGAGGCACCTCAGTGATG#.((((((((((((((((..(((((#)))))))))))).))))...))))).	4077	4103	0.923077	-21.2	1	0.0001877	0.471	-0.0866602	-0.107504	-3.79332	21	26	12	3UTR		0	0
mmu-miR-1933-5p	NM_007798	Ctsb	AGTCATGGTGTTCGGTCTTAGTTT#GCTGGCACTGACCAGTGCCCATGACA#.(((((((.((.((((((((((..#)))))....)))).).))))))))).	161	187	0.923077	-20	1	0.00146381	0.426	1.05629	1.04643	-8.19652	19	26	9	CDS		0	0
mmu-miR-1933-5p	NM_007798	Ctsb	AGTCATGGTGTTCGGTCTTAGTTT#CGAGCACCATGTCA#.(.(((((((((((..........#))))))))))).).	689	703	1	-20.1	0	0.00481617	0.412	4.41266	2.7226	-6.31936	12	14	11	CDS		0	0
mmu-miR-1933-3p	NM_007798	Ctsb	CCAGGACCATCAGTGTGACTAT#GTGGCACTGTCCTGGG#(((((((....(((((.((...#)).)))))))))))).	304	320	1	-21.5	1	3.80063e-05	0.456	1.79372	1.89078	-11.3749	14	16	12	CDS		0	0
mmu-miR-1933-3p	NM_007798	Ctsb	CCAGGACCATCAGTGTGACTAT#GGTGATATGATGGGTGGCCACGCCATCCGCATCCTGGG#((((((((((((.(((.(((..#))).)))))))))..................)))))).	942	980	0.846154	-20.3	1	6.45391e-06	0.412	3.32996	3.29471	-5.22671	18	38	9	CDS		0	0
mmu-miR-1934-5p	NM_007798	Ctsb	TCTGGTCCCCTGCTTCGTCCTCT#GGAGGGCGGAGCTGCGCGGGTACTTAGGAGTGCACGGGAGAGGCCAGGA#(((((((((((((((((((((((#)))))))))))).......................))).).))))))).	3	52	1	-31.4	1	0.000697867	0.324	0	0	-3.93757	23	49	12	5UTR		1	0
mmu-miR-1934-5p	NM_007798	Ctsb	TCTGGTCCCCTGCTTCGTCCTCT#AGAAGGCTGAGGCAGTGGGATCAC#..(((((((((((((((.(((((#))).)).)))))))).))))))).	4324	4348	1	-28.1	1	5.42085e-06	0.574	0.184626	0.0988469	-4.957	20	24	8	3UTR		1	0
mmu-miR-1934-5p	NM_007798	Ctsb	TCTGGTCCCCTGCTTCGTCCTCT#AGTGATGAAGTCAACATACGCAGCAGGCTTAAGAGGGGAGCAGAC#((((.((((((((((((((((..#)).))))))))......................)))))).)))).	4096	4141	0.923077	-25.8	0	0.00126076	0.485	-0.00629574	0.0281394	-8.05661	20	45	8	3UTR		1	0
mmu-miR-1934-3p	NM_007798	Ctsb	AGGATGACGGTGGGGCTGGTGA#TGGCCAGCTCTCCTTGGTCCTG#(((((.(.((.(((((((((.(#).))))))))))).).))))).	1672	1694	0.923077	-25.1	0	0.000786944	0.515	-0.910859	0.0969132	-10.9769	18	22	11	3UTR		0	0
mmu-miR-1934-3p	NM_007798	Ctsb	AGGATGACGGTGGGGCTGGTGA#TGGCCACGCCATCCGCATCCTG#((((((.((((((.(.((((.(#).))))).))).))))))))).	956	978	0.846154	-24.9	0	4.07439e-05	0.397	3.93409	3.21965	-6.57115	18	22	9	CDS		0	0
mmu-miR-1934-3p	NM_007798	Ctsb	AGGATGACGGTGGGGCTGGTGA#TCCCACCCCCATCCCCATCCC#.(((((..(((((((.(((.((#))))).)))))))..))))).	1450	1471	0.846154	-24.4	0	0.358997	0.353	-0.917818	-0.353296	-7.8837	17	21	7	3UTR		0	0
mmu-miR-1936	NM_007798	Ctsb	TAACTGACCTGCTGTGAACTGGC#TCGGTTTCAGCGGGGTGGTA#..(((..(((((((.(((((((.#))))))))))))))..))).	3965	3985	0.846154	-22.1	0	8.63987e-05	0.559	0.0755981	0.136205	-9.1371	17	20	14	3UTR		0	0
mmu-miR-1936	NM_007798	Ctsb	TAACTGACCTGCTGTGAACTGGC#GCCAGATCAACTTGGTCAGA#...((((((.....(((.(((((#))))).)))....)))))).	3100	3120	1	-21	0	0.00161958	0.588	-0.0182362	0.104667	-16.0746	14	20	6	3UTR		0	0
mmu-miR-1936	NM_007798	Ctsb	TAACTGACCTGCTGTGAACTGGC#AGTTTCAGGGGGTTAGA#...(((((((.(((.(((((...#)))))))).))))))).	3603	3620	0.923077	-19	0	3.75147e-06	0.588	-0.0563341	0.0479584	-10.0748	15	17	8	3UTR		0	0
mmu-miR-1938	NM_007798	Ctsb	CGGTGGGACTTGTAGTTCGGTC#ACTGGGGCTTTAGTACTGCAAGACAGTTCCACCGG#((((((((((((((((..((((#.)))).....))))))....)))))))))).	2462	2497	0.923077	-24.3	1	0.000944734	0.485	0.112512	-0.00712276	-3.93757	20	31	10	3UTR		0	0
mmu-miR-1938	NM_007798	Ctsb	CGGTGGGACTTGTAGTTCGGTC#GACCGAACCTGCATTCACACCA#.((((.((..((((((((((((#)))))))).)))).)).)))).	483	505	0.903846	-23.6	0	0.00257647	0.456	2.5336	3.52908	-7.99318	18	22	8	CDS		0	0
mmu-miR-1941-5p	NM_007798	Ctsb	AGGGAGATGCTGGTACAGAGGCTT#GAGCCTCACTCATCAGCGTTGTCCTA#((((.(((((((((...(((((((#)))))))....))))))))).)))).	2284	2310	1	-26.4	0	0.0126501	0.5	0.0704664	-0.120753	-9.02511	20	26	9	3UTR		0	0
mmu-miR-1941-5p	NM_007798	Ctsb	AGGGAGATGCTGGTACAGAGGCTT#GTCTCTGTGGTCTGAGCGTACCCCA#.(((..(((((..(((((((((..#))))))))).....)))))..))).	4153	4178	0.923077	-25.2	0	0.00182395	0.544	0.135457	-0.0191595	-14.4493	17	25	9	3UTR		0	0
mmu-miR-1942	NM_007798	Ctsb	TCAGATGTCTTCATCTGGTTG#TAACCAGAGGAAGGTAGCAAGCACATCTT#..((((((((((.((((((((#)))))))).)))).........)))))).	3248	3277	0.846154	-18.3	1	0.000691353	0.603	-0.0402573	0.0167386	-6.24613	18	29	8	3UTR		0	0
mmu-miR-1943-5p	NM_007798	Ctsb	AAGGGAGGATCTGGGCACCTGGA#CCAGTGCCCATGACAAGCCTTCCTTCCA#..(((((((((((((((.((((.#)))))))))).)).......))))))).	172	200	0.923077	-27.6	1	0.0194462	0.456	0.361201	1.93509	-4.957	19	28	10	CDS		0	1
mmu-miR-1943-5p	NM_007798	Ctsb	AAGGGAGGATCTGGGCACCTGGA#TCAGGTGCTGAGCCATCTCTCCA#...(((((((((.(((((((((.#))))))))).))..))).)))).	3769	3792	1	-26.7	0	0.000669702	0.485	0	0.0181049	-7.80367	18	23	9	3UTR		0	1
mmu-miR-1943-5p	NM_007798	Ctsb	AAGGGAGGATCTGGGCACCTGGA#TCAGGTATCTTGTCCTACAGTCAGAGTGGTTGCCTAGAGCCTCTCC#..((((((.(((((((((((((.#)))))).........................))))))).)))))).	4597	4643	0.846154	-26.5	1	0.0294467	0.5	-0.0702217	-0.0234883	-6.01339	19	46	7	3UTR		0	1
mmu-miR-1943-5p	NM_007798	Ctsb	AAGGGAGGATCTGGGCACCTGGA#TCCAGGATGTGGTGGTCCTTGATCCTTCTTTC#(((((((((((.((((.((((((#))))))........))))..))))))))))).	123	155	1	-26.3	1	0.0145001	0.441	0.758987	0.564631	-7.28438	21	32	11	5UTR		0	1
mmu-miR-1943-3p	NM_007798	Ctsb	CAGGTGCCAGCTCCTCCCTTC#GAGGGAGGGGCTGGTTTCTCTGG#((((.(((((((((((((((.#)))))))))))))))...)))).	2336	2359	0.903846	-33.6	0	4.80995e-05	0.426	-0.0701206	0.00408719	-8.05661	19	23	15	3UTR		0	0
mmu-miR-1945	NM_007798	Ctsb	TCTTCGCGGGTACTGTCGGGAC#TCCCACGCACTGACCAGTACTGGGGAAGAT#(((((.(.(((((((((((..(#.)..))))).)))))).).))))).	1114	1144	0.923077	-24.8	0	0.000897486	0.515	0.857381	1.65704	-8.15217	18	25	6	CDS		0	0
mmu-miR-1945	NM_007798	Ctsb	TCTTCGCGGGTACTGTCGGGAC#GTCCCAGACAGGATTTGCAAATAACCAGAGGAA#(((((((((((.((((((((((#))))).))))).)))))).........))))).	3227	3260	0.846154	-23.5	1	0.017839	0.588	0.239337	-0.0679209	-7.28438	21	33	6	3UTR		0	0
mmu-miR-1306-5p	NM_007798	Ctsb	CACCACCTCCCCTGCAAACGTCC#GGTGAGTGCAGGATCCAGCATCCAGGATGTGGTGG#((((((.(((((((((..((.((#))))..))))))............))).)))))).	103	138	0.846154	-23.3	0	2.71841e-05	0.426	-0.0335596	0.496652	-5.48126	19	35	6	5UTR		0	0
mmu-miR-1306-5p	NM_007798	Ctsb	CACCACCTCCCCTGCAAACGTCC#CGTATGCTTGGGGGTGGC#..(((((.(((..(((.(((...#))).)))..)))))))).	2661	2679	1	-22.3	0	5.59413e-05	0.515	0.107281	-0.0728235	-11.9066	14	18	8	3UTR		0	0
mmu-miR-1306-3p	NM_007798	Ctsb	ACGTTGGCTCTGGTGGTGATG#CATTCACACCAATGGCCGAGTCAACGTG#(((((((((((((((..((((#))))..)))))......)))))))))).	494	522	1	-23	1	0.00130005	0.456	1.97428	3.42225	-4.17062	19	28	10	CDS		0	0
mmu-miR-1306-3p	NM_007798	Ctsb	ACGTTGGCTCTGGTGGTGATG#GCCATCAGAGCTAC#....(((((((((((((....#))))))))))))).	1306	1320	1	-22.3	0	0.0042858	0.412	-0.150216	0.132296	-9.54656	13	14	13	3UTR		0	0
mmu-miR-1946a	NM_007798	Ctsb	AGCCGGGCAGTGGTGGCACACACTTTT#AGAAGCTGTGTGGCACTGTCCTGGGTGGACCCAAACTGCCAGGA#..((.((((((((((.(((((((((((#))))).)))))).)))).................)))))).)).	295	339	0.846154	-28.8	0	1.1708e-05	0.426	2.73897	2.4407	-9.30909	23	44	6	CDS		0	0
mmu-miR-1946a	NM_007798	Ctsb	AGCCGGGCAGTGGTGGCACACACTTTT#AGTGTACAAGTGTCAGCATGCCAGGGCG#.(((.((((.((.(((((((((((...#)))))....)))))).))))))..))).	4399	4427	0.846154	-27	0	0.000102144	0.441	-0.0210298	0.0731933	-10.444	20	28	6	3UTR		0	0
mmu-miR-1946a	NM_007798	Ctsb	AGCCGGGCAGTGGTGGCACACACTTTT#GGTAGTGAGCCACTATGGGGTTGCTGGGA#..((.((((((((((((.((((((...#))).))).)))))))).....)))).)).	3712	3741	0.923077	-25.6	0	0.000563713	0.544	0	0	-9.07604	20	29	8	3UTR		0	0
mmu-miR-1947-5p	NM_007798	Ctsb	AGGACGAGCTAGCTGAGTGCTG#AGCAGTTGGCCTCAGGTATCTTGTCCTA#((((((((.((.(((((.(((.#.)))))))).)).)))))))).	4586	4614	1	-26.4	1	0.00412778	0.485	0.0980451	-0.0323067	-8.34077	18	22	8	3UTR		0	0
mmu-miR-1947-5p	NM_007798	Ctsb	AGGACGAGCTAGCTGAGTGCTG#TAGGGCTCCAGAGACCAAGCTCTGTGGACAACAGTGGGGTGGCTCGTGCCTA#(((((((((((.((.(.((.((#.)).)).).)).)))))))).))).	4258	4310	0.846154	-24.1	1	1.81789e-05	0.456	-0.0013622	0.130433	-8.01983	18	25	8	3UTR		0	0
mmu-miR-1948-3p	NM_007798	Ctsb	TTTAGGCAGAGCACTCGTACAG#GTATGAGTGCCAGGCCTT#...((((...((((((((((..#))))))))))...)))).	2968	2986	1	-23.7	0	0.00518646	0.471	0.091592	-0.179057	-11.1271	14	18	10	3UTR		0	0
mmu-miR-1948-3p	NM_007798	Ctsb	TTTAGGCAGAGCACTCGTACAG#CTAGTGCGGTTTGTAGTGCCTGCTGTTGTGGCTCTGCCTGC#..((((((((((.(.((.((((#.)))))).))))))))))).	1403	1444	0.923077	-23.1	1	5.27053e-07	0.382	-0.554519	-0.544341	-6.98158	17	20	11	3UTR		0	0
mmu-miR-1949	NM_007798	Ctsb	CTATACCAGGATGTCAGCATAGTT#AACTTCTACAATGTTGACATAAGCTATCTGAAGAAGCTGTGTGGCACTGTCCTGGGTGGA#((((.(((((((((((.(((((((#.))))))))))))...)))))))))).	264	324	0.923077	-24.3	0	5.11197e-05	0.426	1.47461	2.84303	-8.05661	22	27	12	CDS		0	0
mmu-miR-669m-5p	NM_007798	Ctsb	TGTGTGCATGTGCATGTGTGTAT#ATACAACATGGCAGGCTGGACGCAA#(((((.(((.(((((((.(((((#)))))))))).)).).)).))))).	241	266	0.923077	-18.7	0	0.00707368	0.603	3.13901	2.23014	-7.08104	20	25	10	CDS		0	0
mmu-miR-669o-5p	NM_007798	Ctsb	TAGTTGTGTGTGCATGTTTATGT#ACATAGACTTGCAGGCCAACC#..((((.((.((((.((((((((#)))))))).)))).)))))).	4364	4385	0.923077	-21.9	0	0.000180697	0.574	0.250363	0.0446539	-8.47864	18	21	8	3UTR		0	0
mmu-miR-1951	NM_007798	Ctsb	GTAGTGGAGACTGGTGTGGCTA#GGCTTTAGTACTGCAAGACAGTTCCACCGGTCTCAACTACA#(((((.((((((((((.((((.#.)))).)))))))))).))))).	2467	2508	1	-28.6	0	0.0282111	0.529	0.0942072	0.0075864	-5.83853	19	23	10	3UTR		0	0
mmu-miR-1951	NM_007798	Ctsb	GTAGTGGAGACTGGTGTGGCTA#TGGCCACGCCATCCGCA#...(((((...(((((((((((#)))))))))))))))).	956	973	0.807692	-25.7	0	4.44187e-06	0.426	4.0819	3.34178	-11.6382	16	17	16	CDS		0	0
mmu-miR-1952	NM_007798	Ctsb	TCTCCACCCTCCTTCTG#CAGTGGAGGGTGC#....((((((((..(((#))).)))))))).	871	884	0.923077	-18	0	4.42342e-07	0.544	3.79172	2.8662	-11.6925	11	13	8	CDS		0	0
mmu-miR-1954	NM_007798	Ctsb	ACTGCAGAGTGAGACCCTGTT#AACAGGGAGCCTCACTCATCAGC#.(((..(((((((.(((((((#)))))))...)))))))..))).	2278	2301	0.923077	-24.5	0	0.00924971	0.515	-0.0229933	-0.0698599	-10.6702	17	23	7	3UTR		0	0
mmu-miR-1954	NM_007798	Ctsb	ACTGCAGAGTGAGACCCTGTT#CAGGGCTCCTGCGGC#.((((((...(((.(((((..#)))))))))))))).	432	447	0.923077	-20.4	1	3.3206e-05	0.412	4.22263	3.40531	-9.2627	14	15	14	CDS		0	0
mmu-miR-1955-5p	NM_007798	Ctsb	AGTCCCAGGATGCACTGCAGCTTTT#AGAAGCTGTGTGGCACTGTCCTGGGT#...((((((((((((.(((((((((#)))))))))))).))...))))))).	295	321	1	-27	0	0.000151265	0.471	2.96319	2.14724	-6.74759	21	26	12	CDS		0	0
mmu-miR-1955-5p	NM_007798	Ctsb	AGTCCCAGGATGCACTGCAGCTTTT#GGCCACGCCATCCGCATCCTGGGCTG#((.((((((((((...((.(((...#)))...)).....)))))))))))).	957	983	0.846154	-23.6	0	1.33246e-05	0.412	3.4477	3.25847	-7.32045	17	26	12	CDS		0	0
mmu-miR-1955-3p	NM_007798	Ctsb	GAGCATTGCATGCTGGGACAT#GTGTCAGCATGCCAGGGCGTCGACTCCTGCTTCCTGTCACGTGCTCT#((((((.(((((((((.((..#)).)))))))))............................)))))).	4408	4455	0.897436	-23.5	0	2.66939e-05	0.426	0.0713228	0.119049	-5.48126	17	47	9	3UTR		0	0
mmu-miR-1955-3p	NM_007798	Ctsb	GAGCATTGCATGCTGGGACAT#TGTCCTCAGCCGATGCTTT#((((((((...(((((((((.#))))).)))))))))))).	1692	1711	1	-22.2	1	0.0109299	0.529	0.178342	-0.134846	-9.06125	17	19	12	3UTR		0	0
mmu-miR-1955-3p	NM_007798	Ctsb	GAGCATTGCATGCTGGGACAT#ATGGCCCAGTGCAGTTCTCT#(((.(((((..((((((.(((#))).))))))))))).))).	1601	1621	0.923077	-20.1	0	0.00342704	0.471	-0.458477	-0.24368	-11.0369	17	20	11	3UTR		0	0
mmu-miR-1956	NM_007798	Ctsb	AGTCCAGGGCTGAGTCAGCGGA#TCCTCTGATGGAGCCCAGGAA#..(((.(((((..(((((.(((#))).)))))..))))).))).	2626	2647	0.846154	-25.1	0	0.000191405	0.485	-0.311112	-0.13591	-11.4939	16	21	5	3UTR		0	0
mmu-miR-1956	NM_007798	Ctsb	AGTCCAGGGCTGAGTCAGCGGA#CCGGTGATATGATGGGTGGCCACGCCATCCGCATCCTGGGCTG#((((((((((.((((((.(((.#))).))))...................)).))..)))))))).	940	983	0.846154	-23	1	1.33246e-05	0.412	3.61287	3.40565	-6.76235	19	43	8	CDS		0	0
mmu-miR-1960	NM_007798	Ctsb	CCAGTGCTGTTAGAAGAGGGCT#CCCACGCACTGACCAGTACTGGG#(((((((((((((..(.(((..#))).)...))))).)))))))).	1115	1138	0.846154	-22	1	0.000522671	0.544	1.11669	1.7429	-5.52986	17	23	8	CDS		0	0
mmu-miR-1960	NM_007798	Ctsb	CCAGTGCTGTTAGAAGAGGGCT#GGGCTTTTTCCAAAATTTAGCGGCCCTGGC#((((.((((((((((((((.((#)).))))))).......))))))).)))).	1179	1209	0.846154	-21.2	0	0.00186649	0.485	-0.228926	0.33245	-8.05661	20	30	7	3UTR		0	0
mmu-miR-1962	NM_007798	Ctsb	AGAGGCTGGCACTGGGACACAT#GTGTGTTCTTTGTGTGGTCCTCAAACCTGAGCCAGTATGAGTGCCAGGCCTTTG#((((((((((((((((((((((#)))))))))..............................)))))))).))))).	2934	2988	1	-27.6	1	0.00668369	0.485	-0.00738204	-0.0211782	-3.93757	22	54	9	3UTR		0	0
mmu-miR-1962	NM_007798	Ctsb	AGAGGCTGGCACTGGGACACAT#ATGGCCCAGTGCAGTTCTCTG#(((((((.((((((((.(.(((#))))))))))))))).)))).	1601	1622	0.923077	-23.6	1	4.61819e-05	0.471	-0.283612	-0.228803	-6.25121	19	21	15	3UTR		0	0
mmu-miR-1963	NM_007798	Ctsb	TGGGACGAGATCATGAGGCCTTC#GTTGGCCTCAGGTATCTTGTCCTAC#((((((((((((.(((((((..(#)..))))))).).))))))))))).	4590	4615	0.923077	-29.8	1	0.00457773	0.485	0.0311978	0.00665455	-5.22671	20	25	11	3UTR		0	0
mmu-miR-1964-5p	NM_007798	Ctsb	AGCTGGAGCACAAAAGCCGGTG#CATTGGCAGGGTGCACGGTTCTGTGCTGCAGTTT#(((((.((((((..(((((((.#.)).))))).)))))).))))).	1955	1989	0.846154	-23.5	0	0.00200026	0.456	-0.690757	0.432808	-7.9845	18	23	6	3UTR		0	0
mmu-miR-1964-3p	NM_007798	Ctsb	CCGACTTCTGGGCTCCGGCTTT#GAGGCCAGGAGCGGCTCCGTTTGGCTTGGTGGCTGCAGGCCCAGGCTGTCGC#.((((.((((((((.(((((..#.)))))..))))))))..)))).	42	94	0.846154	-25.2	0	4.8209e-05	0.324	-0.281901	0.161402	-6.42973	17	23	8	5UTR		0	0
mmu-miR-1966-5p	NM_007798	Ctsb	AAGGGAGCTGGCTCAGGAGAGAGTC#GCTCTCTCCTGCATGTCCTCTCTCTA#.((((((..(((.(((((((((((.#)))))))))))...)))..)))))).	4450	4476	0.923077	-30.2	1	0.0224793	0.471	-0.0013622	-0.0651754	-8.45248	20	26	11	3UTR		0	0
mmu-miR-1966-5p	NM_007798	Ctsb	AAGGGAGCTGGCTCAGGAGAGAGTC#ACTCAGGTGCTGAGCCATCTCTCC#..(((((.((((((((.(..((((.#))))...).)))))))).))))).	3767	3791	1	-26.4	0	4.39205e-05	0.485	0	0.0340362	-7.27064	18	24	8	3UTR		0	0
mmu-miR-1966-3p	NM_007798	Ctsb	TTTCTGACTCAACTCTCCCTTAG#CTAAGGGAAATAAGTTTCAGGGGGTTAGAGTCT#.....((((((((((((((((((#)))))))).............))))).))))).	3591	3624	0.923077	-20.9	0	3.05089e-05	0.603	0.101252	0.0313516	-13.6656	18	33	8	3UTR		0	0
mmu-miR-1966-3p	NM_007798	Ctsb	TTTCTGACTCAACTCTCCCTTAG#CTCAGAGGAGAGAACCACTGTGGCATTGAATCAGAAAT#(((((((.((((((((((((.((#)).)).)))))).............)))).))))))).	1065	1103	0.923077	-18.7	1	0.0536817	0.485	3.416	3.14476	-6.25121	21	38	7	CDS		0	0
mmu-miR-1967	NM_007798	Ctsb	TGAGGATCCTGGGGAGAAGATGC#GCATTCATGCTGCCCAGGAACTCAT#((((..(((((((.((..(((((#)))))....)).))))))).)))).	3065	3090	1	-25.5	0	0.00360708	0.515	0.232053	0.104667	-10.8144	18	25	7	3UTR		0	0
mmu-miR-1968-5p	NM_007798	Ctsb	TGCAGCTGTTAAGGATGGTGGACT#CCACCTCTCAGCTGCAT#((((((((....(((.(((((...#)))))))))))))))).	1542	1559	0.923077	-24	1	5.71134e-06	0.471	-0.87084	-0.450384	-12.6411	16	17	16	3UTR		0	1
mmu-miR-1968-5p	NM_007798	Ctsb	TGCAGCTGTTAAGGATGGTGGACT#GTCCAGTCCTTAGGGGCTT#...((((.((((((((..(((((.#))))))))))))).)))).	1166	1185	0.923077	-23.7	0	2.00259e-05	0.529	0.0601725	0.299336	-8.82818	17	19	13	3UTR		0	1
mmu-miR-1968-5p	NM_007798	Ctsb	TGCAGCTGTTAAGGATGGTGGACT#AGTCTACAATTCTCATGTAGGCTGCT#.((((((....(((((.(((((((#))))))).)))))......)))))).	641	667	0.846154	-22.4	1	0.000371521	0.485	3.3498	3.09384	-11.2306	18	26	7	CDS		0	1
mmu-miR-1968-3p	NM_007798	Ctsb	ACCACCTCTGCAGCTGTTAAG#CTTGCTGTGGTATCCAGTGTGGGGACGGCTGTAATGGTGGC#.(((((..((((((((((...#.))))))))))..))))).	547	588	1	-25.6	0	0.000168631	0.426	3.71539	2.92443	-7.65065	15	19	10	CDS		0	0
mmu-miR-1969	NM_007798	Ctsb	AAGATGGAGACTTTAACATGGGT#ACCAATGAAGTCTCCATG#...((((((((((((...(((..#.))).)))))))))))).	4009	4027	1	-20.8	0	0.00597746	0.515	-0.160628	-0.0493023	-6.74759	15	18	12	3UTR		0	0
mmu-miR-1946b	NM_007798	Ctsb	GCCGGGCAGTGGTGGCACATGCTTTT#AGAAGCTGTGTGGCACTGTCCTGGG#.(((((((((.((.(((((.((((((#))))))))))).)))))).))))).	295	320	1	-29.9	1	3.80063e-05	0.456	1.99099	2.00501	-7.47494	22	25	11	CDS		0	0
mmu-miR-1946b	NM_007798	Ctsb	GCCGGGCAGTGGTGGCACATGCTTTT#AGGCTGTCGCGCTGCGCTCGGTG#(((((((.((((((..(((.((((..#)))))))..))))))))))))).	84	107	0.923077	-25.9	1	7.12926e-05	0.338	1.1736	0.517328	-7.21971	20	23	13	5UTR		0	0
mmu-miR-1970	NM_007798	Ctsb	TGTGTCACTGGGGATAGGCTTTG#GGTCCTGTCCTCAGCCGATGCT#.(((((.(((((((((((((...#)).)))))))))))..))))).	1687	1709	0.846154	-24	0	0.00327889	0.544	0.115705	-0.0432387	-5.33701	18	22	11	3UTR		0	0
mmu-miR-1970	NM_007798	Ctsb	TGTGTCACTGGGGATAGGCTTTG#GGCACTGTCCTGGGTGGACCCAA#((.((((((.((((((((((...#))).))))))).)))).)).)).	306	329	0.923077	-22.5	0	1.42566e-05	0.412	2.29744	2.11381	-6.73762	18	23	7	CDS		0	0
mmu-miR-1971	NM_007798	Ctsb	GTAAAGGCTGGGCTGAGA#CTCAGCCGATGCTTTTTCA#(.(((((((.(((((((.#))))))).).)))))).).	1696	1715	0.846154	-20.5	1	0.0259198	0.559	0.0485926	-0.176344	-6.34376	15	19	7	3UTR		0	0
mmu-miR-1971	NM_007798	Ctsb	GTAAAGGCTGGGCTGAGA#TTTCAGCCTGCCCACAGGGCCTTTT#..((((((((((((((((#)))))))))........))))))).	2851	2876	0.923077	-19.7	1	5.54568e-05	0.529	0.0100924	0.0242568	-4.957	16	25	9	3UTR		0	0
mmu-miR-1971	NM_007798	Ctsb	GTAAAGGCTGGGCTGAGA#TCTCTGGAAGCCCGCCTTCCCA#(..(((((.(((((((((#))))....))))))))))..).	2352	2374	0.846154	-18.9	0	0.00143182	0.471	-0.325168	0.0375821	-7.71518	15	22	10	3UTR		0	0
mmu-miR-1983	NM_007798	Ctsb	CTCACCTGGAGCATGTTTTCT#GAAGACCTGCTTACTTGCTGTGGTATCCAGTGTGGGG#(((((((((((((.((((((.#)))))).)))...............))))).))))).	534	571	0.846154	-21.5	1	0.00041296	0.456	3.04977	2.93508	-4.79441	19	37	6	CDS		0	0
mmu-miR-1983	NM_007798	Ctsb	CTCACCTGGAGCATGTTTTCT#GGGAAATAAGTTTCAGGGGGT#(((.((((((((.((((((((#)))))))).))))))))))).	3595	3616	0.923077	-20.4	0	2.8981e-07	0.544	0.0707877	0.0451205	-8.25873	19	21	11	3UTR		0	0
mmu-miR-1983	NM_007798	Ctsb	CTCACCTGGAGCATGTTTTCT#AGGAGATACTCCCAGGTGC#..(((((((.(..((((((((#))))))))..)))))))).	731	750	0.815385	-18	1	0.000329202	0.412	2.0589	2.63187	-10.8354	16	19	8	CDS		0	0
mmu-miR-1839-3p	NM_007798	Ctsb	AGACCTACTTATCTACCAACAGC#GCTGTGGTATCCAGTGTGGGG#...(((((.....((((.(((((#)))))))))......))))).	550	571	0.846154	-17.7	0	0.00041296	0.456	5.77911	3.01005	-16.2741	14	21	9	CDS		0	0
mmu-miR-1981-5p	NM_007798	Ctsb	GTAAAGGCTGGGCTTAGACGTGGC#GCCAGTATGAGTGCCAGGCCTTTGA#.(((((((((((((((.((.((((#)))))).))))).)))).)))))).	2964	2989	1	-23.5	1	0.00734179	0.5	0.147891	-0.100935	-3.79332	21	25	6	3UTR		0	0
mmu-miR-1981-5p	NM_007798	Ctsb	GTAAAGGCTGGGCTTAGACGTGGC#TCAGGTGCTGAGCCATCTCTCCAGCCTC#....(((((((((((((((.(((.#))).)).))))))).......)))))).	3769	3797	0.923077	-23.5	0	0.0419941	0.515	0	-0.000200247	-9.54656	18	28	7	3UTR		0	0
mmu-miR-1981-3p	NM_007798	Ctsb	CATCTAACCCTGGCCTTTGAC#GTCAAAAGCAGGCTAGGGA#.......((((((((((((((#)))))....))))))))).	3346	3365	0.846154	-20.6	0	0.00308012	0.574	0.11687	0.019644	-17.1102	14	19	9	3UTR		0	0
mmu-miR-1981-3p	NM_007798	Ctsb	CATCTAACCCTGGCCTTTGAC#GGGAGAGGCCAGGA#........((((((((((..(#)..)))))))))).	38	52	0.923077	-19	0	0.000697867	0.324	-0.465078	0.0293791	-19.4239	11	14	10	5UTR		0	0
mmu-miR-1982-5p	NM_007798	Ctsb	TTGGGAGGGTCCTGGGGAGG#CCTCCCTTCCTCCCTCCCT#..(((((((....(((((((#)))))))....))))))).	3875	3894	1	-29.5	1	0.141108	0.456	-0.0398425	-0.00472927	-13.6602	14	19	7	3UTR		0	0
mmu-miR-1982-5p	NM_007798	Ctsb	TTGGGAGGGTCCTGGGGAGG#CCTTCAAAGGGCTGTCCCAGA#((((((.((((((..(((((#)))))..)))))).)))))).	3214	3235	1	-28.3	0	5.77214e-05	0.485	0.0558543	-0.0329457	-7.07355	17	21	6	3UTR		0	0
mmu-miR-1982-3p	NM_007798	Ctsb	TCTCACCCTATGTTCTCCCACAG#CTGTGGACAACAGTGGGGTGGC#..((((((((((((.(.((((((#))))))).)))).)))))))).	4279	4301	0.923077	-22.6	1	0.00133145	0.456	0.139732	0.0921129	-5.69245	19	22	8	3UTR		0	0
mmu-miR-1982-3p	NM_007798	Ctsb	TCTCACCCTATGTTCTCCCACAG#TGTGGGGACGGCTGTAATGGTGGCTATCCCTCTGGAGCATGGAGCTTCTGGACAAAAAAAGGCCTGGTTTCAGGTGGAG#((.(((((((((((((((((((.#))))))...........................)))))))))..............................)))))).	564	643	0.846154	-20.3	0	4.76483e-06	0.529	3.18103	3.09795	-5.49511	21	79	9	CDS		0	0
mmu-miR-1982-3p	NM_007798	Ctsb	TCTCACCCTATGTTCTCCCACAG#CTGGGGAGTAGAGAATGGAGTTCCCTACTGGCTGGCAGCCAACTCTTGGAACCTTGACTGGGGTGAT#..(((((((((((((((((.(((#)))))))).........................)))).....................)))))))).	980	1047	0.871795	-19.4	1	0.000540132	0.515	4.00261	3.05155	-4.957	20	67	8	CDS		0	0
mmu-miR-2136	NM_007798	Ctsb	CTGGGTGTTGACTGAGATGTG#GCGCTCGGTGAGTGCAGGATCCAGCATCCAGG#((((((((((((((((.(((.#)))))))))............)))))))))).	97	129	0.846154	-22.3	1	6.11111e-06	0.426	0.280057	0.393438	-3.93757	19	32	10	5UTR		0	1
mmu-miR-2137	NM_007798	Ctsb	GCCGGCGGGAGCCCCAGGGAG#CTCCCTGCGAGCACCATGTCAATGGCTCCCGTCC#...((((((((((((((((((#))))))).)..............)))))))))).	682	716	0.897436	-30.7	0	0.00559594	0.397	3.43455	2.69037	-6.51454	18	34	10	CDS		0	0
mmu-miR-2137	NM_007798	Ctsb	GCCGGCGGGAGCCCCAGGGAG#CTGCCCGACCATTGGACAGATTAGAGACCAGGGCTCCTGCGGCT#(((.((((((((((..((...#.)).))))))))))))).	404	448	1	-29.7	0	9.76896e-06	0.412	3.12129	3.38707	-7.9381	15	18	13	CDS		0	0
mmu-miR-2137	NM_007798	Ctsb	GCCGGCGGGAGCCCCAGGGAG#CTTCCTGCTAAGTGAGAGGGAGGGGCTGGTTTCTCTGGAAGCCCGCCTTCCCATGTCGGCA#(((((((((((((((((((((#))))))...............))))))..............))))))..........))).	2321	2382	0.846154	-29.1	1	7.90961e-06	0.485	-0.123829	0.010832	-3.93757	21	61	6	3UTR		0	0
mmu-miR-2183	NM_007798	Ctsb	TTGAACCCCTGACCTCCT#GAGGTAGACAGGGGA#.....(((((((((((..#)))))...)))))).	1216	1231	0.846154	-18.2	0	0.00705595	0.544	0.387817	-0.0146427	-13.6656	11	15	6	3UTR		0	0
mmu-miR-432	NM_007798	Ctsb	TCTTGGAGTAGATCAGTGGGCAG#CTGTGAAGCTGGCTACTCCC#....(((((((.(((((..((((#))))...)))))))))))).	758	778	1	-21.5	0	0.0238455	0.471	2.91325	2.30164	-12.8934	16	20	12	CDS		0	0
mmu-miR-767	NM_007798	Ctsb	TGCACCATGGTTGTCTGAGCA#GCTCTGTGGACAACAGTGGGGTG#.((.((((.(((((((((((.#))))...))))))).)))).)).	4276	4299	0.923077	-21.6	0	0.00115869	0.456	0.108582	0.0974039	-7.88174	17	23	7	3UTR		0	0
mmu-miR-767	NM_007798	Ctsb	TGCACCATGGTTGTCTGAGCA#GCTCCCGTCCCCCATGCACTGGAGAAGGAGATACTCCCAGGTGCAA#((((((.(((.(((((((((.#))))........................)))))...))))))))).	706	752	0.846154	-20.2	0	0.000790659	0.441	2.41882	2.79183	-8.30604	18	46	9	CDS		0	0
mmu-miR-664-5p	NM_007798	Ctsb	CTGGCTGGGGAAAATGACTGG#CCAGCTCTCCTTGGTCCTGTCCTCAGCCGA#.((((((((((....((((((#.))))))...)))))))))).	1675	1705	0.923077	-21.9	1	0.000711108	0.544	0.0342753	-0.0134858	-10.0215	16	21	10	3UTR		0	0
mmu-miR-664-3p	NM_007798	Ctsb	TATTCATTTACTCCCCAGCCTA#TGGGCTGGGGAGTAGAGAATGG#(((((.((((((((((((((((#))))))))))))))))))))).	976	998	0.923077	-33.2	0	0.00660518	0.397	4.41416	3.6145	-5.83853	21	22	21	CDS		0	0
mmu-miR-2861	NM_007798	Ctsb	GGGGCCTGGCGGCGGGCGG#CTGCCTGCCATCAGAGCTACCCT#(((((((((.(((((((((#))))))))).)))).))..))).	1300	1323	0.923077	-29.4	1	0.0382419	0.397	0.230517	0.185403	-5.18008	18	23	9	3UTR		0	0
mmu-miR-2861	NM_007798	Ctsb	GGGGCCTGGCGGCGGGCGG#TTGCCTGCTGGCACTGACCAGTGCCCA#.((((((((((((((((((#)))))))))).......)))).)))).	155	182	0.846154	-28.2	1	0.000145968	0.412	1.06236	1.14539	-3.79332	18	27	10	CDS		0	0
mmu-miR-2861	NM_007798	Ctsb	GGGGCCTGGCGGCGGGCGG#TGCCTGCTGTTGTGGCTCTG#((((((((((((((((((.#)))))))))))).)))))).	1419	1439	1	-28.3	1	5.23284e-07	0.412	-0.146385	-0.511456	-3.93757	18	20	12	3UTR		0	0
mmu-miR-3057-5p	NM_007798	Ctsb	ATTGGAGCTGAGATTCTGCGGGAT#GTCGCGCTGCGCTCGGTGAGTGCAGGATCCAGCATCCAGG#.(((((((((.(((((((((....#.))))))))))))).))))).	89	129	0.923077	-25.4	1	6.11111e-06	0.426	0.263456	0.360769	-6.6181	18	21	13	5UTR		0	0
mmu-miR-3057-5p	NM_007798	Ctsb	ATTGGAGCTGAGATTCTGCGGGAT#GTCTTCCAGAGTTAGGGCTCCAG#..(((((((..(((((((.(((((#))))).)))))))..))))))).	4246	4269	0.923077	-25.3	1	6.60244e-05	0.471	0.101252	0.0537929	-9.02428	19	23	7	3UTR		0	0
mmu-miR-3057-3p	NM_007798	Ctsb	TCCCACAGGCCCAGCTCATAGC#GTAGTGAGCCACTATGGGGTTGCTGGGAA#((((((((.((((((((((.((#)).)))))).....)))).))).))))).	3713	3742	0.884615	-26	1	0.000541206	0.544	0	0	-4.99396	20	29	6	3UTR		0	0
mmu-miR-3057-3p	NM_007798	Ctsb	TCCCACAGGCCCAGCTCATAGC#GCTGGTCACTTCTGGGTCTGTGGC#..((((((((((((....((((#)))).......)))))))))))).	1565	1589	0.923077	-25.6	1	2.31553e-06	0.441	-0.756005	-0.366606	-5.9255	16	24	12	3UTR		0	0
mmu-miR-3057-3p	NM_007798	Ctsb	TCCCACAGGCCCAGCTCATAGC#GGCTGAGGCAGTGGGAT#((((((..((((((((......#))))).))).)))))).	4328	4345	0.923077	-23.7	0	2.59244e-06	0.574	0.135457	0.0829738	-7.7949	14	17	6	3UTR		0	0
mmu-miR-1251-5p	NM_007798	Ctsb	ACTCTAGCTGCCAAAGGCGCT#AGCGGCCCTGGCAGGGAATGAGG#.(((...((((((..(.((((#)))).)..)))))).....))).	1197	1220	0.846154	-21	0	1.65374e-05	0.529	-0.156505	0.0307369	-12.9493	14	23	6	3UTR		0	0
mmu-miR-1251-3p	NM_007798	Ctsb	CGCTTTGCTCAGCCAGTGTAG#TACTGGCTGGCAGCC#.((..(((.(((((((((...#)))))))))))))).	1005	1020	0.807692	-20.5	0	7.06742e-06	0.471	5.40897	4.03886	-12.0008	14	15	14	CDS		0	0
mmu-miR-1251-3p	NM_007798	Ctsb	CGCTTTGCTCAGCCAGTGTAG#TGCCTGGCGAGTGCTAGAAGTGT#((((((((((.(((((.(((.#))))))))))))....)))))).	2410	2433	0.846154	-19.9	1	0.000538147	0.471	-0.0649324	0.159908	-6.76235	18	23	12	3UTR		0	0
mmu-miR-1251-3p	NM_007798	Ctsb	CGCTTTGCTCAGCCAGTGTAG#ACCTGGCTTGGGTACTGGGGCT#.(((((((((((((((.((..#)))))))).)))))...)))).	2449	2471	0.846154	-19.4	1	1.71542e-05	0.471	0.237755	-0.0306574	-3.79332	17	22	8	3UTR		0	0
mmu-miR-3060-5p	NM_007798	Ctsb	GGGAGTGCTTCGTGCTTCTG#CAATAGACCTTGAAGCTAGGAGCATTTCCT#(((((((((((..(((((..#.)))))..))))))))))).	2821	2851	1	-26.1	1	0.000660648	0.515	-0.0182362	0.0409271	-8.57351	16	20	11	3UTR		0	0
mmu-miR-3060-3p	NM_007798	Ctsb	CCATAGCACAGAAGCACTCCCA#TGGCAGGGTGCACGGTTCTGTGCTGC#...(((((((((((((((((((#)))..))))))....)))))))))).	1958	1984	0.923077	-23.6	0	0.000133631	0.441	-0.356584	0.541642	-6.51454	19	26	10	3UTR		0	0
mmu-miR-3060-3p	NM_007798	Ctsb	CCATAGCACAGAAGCACTCCCA#TGGAGGTGTCTGCTGAAGACCTGCTTACTTGCTGTGGT#(((((((((((.((((((.(((#))).)))).)).)))..............)))))))).	520	558	0.846154	-20.9	1	0.001964	0.441	3.27763	2.91132	-7.28438	20	38	8	CDS		0	0
mmu-miR-3060-3p	NM_007798	Ctsb	CCATAGCACAGAAGCACTCCCA#TGGGTGGTTTCCTGTGCTC#....(((((((((((.(.((((#)))).)))))).)))))).	2710	2729	0.846154	-20.3	0	0.000784112	0.515	0.127766	0.0981295	-9.77961	16	19	6	3UTR		0	0
mmu-miR-3061-5p	NM_007798	Ctsb	CAGTGGGCCGTGAAAGGTAGCC#GCTACATGGTCATGGTTTGCTGT#(((((((((((((...(((((.#)))))....))))))))))))).	1804	1827	0.807692	-25	1	1.98601e-05	0.588	-0.426353	-0.231152	-5.76291	18	23	13	3UTR		0	0
mmu-miR-3061-5p	NM_007798	Ctsb	CAGTGGGCCGTGAAAGGTAGCC#GGCAGGCATTCGTCAATGGCCCAGTGC#((.((((((((((..(((.(((#.))))))..))).))))))).)).	1586	1613	0.923077	-22.9	0	0.00420741	0.471	-0.34269	-0.120753	-7.0874	18	24	7	3UTR		0	0
mmu-miR-3061-5p	NM_007798	Ctsb	CAGTGGGCCGTGAAAGGTAGCC#CTACAAAAATGGCCCAGTGG#((.((((((((.....((((..#))))....)))))))).)).	857	877	0.923077	-22.3	0	0.00218294	0.529	4.49515	2.49476	-11.9564	14	20	8	CDS		0	0
mmu-miR-3061-3p	NM_007798	Ctsb	CTACCTTTGATAGTCCACTGCC#GGCAGGGAATGAGGTAGA#(((((((......(((.(((((#))))))))..))))))).	1206	1224	0.961538	-20.7	1	0.102659	0.544	0.163547	-0.0354928	-16.0108	15	18	8	3UTR		0	0
mmu-miR-3061-3p	NM_007798	Ctsb	CTACCTTTGATAGTCCACTGCC#GCAGGGGGAACGCCTTCAAAGGGCTGTCCCAGACAGGATTTGCAAATAACCAGAGGAAGGTAGC#((((((((((((((((.((((.#))))................))))))))...........................)))))))).	3202	3266	0.923077	-19.5	1	0.00644077	0.588	0.0839296	-0.0545192	-3.93757	20	64	8	3UTR		0	0
mmu-miR-3062-3p	NM_007798	Ctsb	CGGGGACACACTTTCTCCT#AGGGGGTTAGAGTCTGTCCCCC#.(((((((.((((((((((#.)))))..))))).))))))).	3609	3631	0.846154	-23.4	1	0.0113971	0.588	0.0766673	0.0544228	-4.84971	17	22	7	3UTR		0	0
mmu-miR-3062-3p	NM_007798	Ctsb	CGGGGACACACTTTCTCCT#AGGAGAAAGAGGTGTGTCATATGTAGACAGTATGTATAATGTCCGA#(((((((((((((((((((#)))))))...)))))))).......................)))).	3441	3487	0.846154	-21.7	1	0.0602168	0.676	-0.0623606	0.0307046	-3.93757	19	46	8	3UTR		0	0
mmu-miR-3062-3p	NM_007798	Ctsb	CGGGGACACACTTTCTCCT#AGGATGTGGTGGTCCTTGA#(((((((.((((...((((#))))...))))))))))).	126	145	0.923077	-19.3	1	0.000116036	0.441	-0.0296728	0.420153	-9.13263	15	19	11	5UTR		0	0
mmu-miR-3063-5p	NM_007798	Ctsb	TGGAGATCAGGTTTGCACACT#AGAGGCAAGCCGATCTCTG#.(((((((.(((((((.(.((#)).))))))))))))))).	2778	2797	1	-20.3	1	0.00104799	0.5	0.0788909	0.0674037	-4.84971	17	19	15	3UTR		0	0
mmu-miR-3063-5p	NM_007798	Ctsb	TGGAGATCAGGTTTGCACACT#GTGTGGTCCTCAAACCTGAGCCAG#(((...((((((((((((((.#))))).....))))))))).))).	2945	2969	0.846154	-20.4	0	0.000996504	0.515	0.156553	-0.0764193	-12.9896	17	24	9	3UTR		0	0
mmu-miR-3063-3p	NM_007798	Ctsb	TGAGGAATCCTGATCTCTCGCC#GGGAGAGGCCAGGAGCGGCTCC#.(((...(((((.((((((.((#)))))))).)))))....))).	38	60	0.846154	-21.8	0	2.0347e-06	0.338	-0.377404	0.031379	-12.6461	16	22	8	5UTR		0	0
mmu-miR-3063-3p	NM_007798	Ctsb	TGAGGAATCCTGATCTCTCGCC#GGTGAGTGCAGGATCCA#...((.((((((....((((((#))))))..)))))))).	103	120	0.846154	-20.2	0	1.86481e-05	0.368	1.41609	0.566206	-11.53	14	17	8	5UTR		0	0
mmu-miR-3064-3p	NM_007798	Ctsb	TGCCACACTGCAACACCTTACA#GTGCGGTTTGTAGTGCCTGCTGTTGTGGCT#.((((((((((((.(((.(((.#))).))))))))))..........))))).	1406	1436	0.846154	-20	1	1.32125e-05	0.397	-0.399634	-0.577226	-4.65016	18	30	10	3UTR		0	0
mmu-miR-3065-3p	NM_007798	Ctsb	TCAGCACCAGGATATTGTTGGGG#ATCCTGGGCTGGG#(((((.(((((((..........#)))))))))))).	972	985	1	-19.3	0	5.57121e-05	0.412	2.92487	3.25514	-7.66387	12	13	12	CDS		0	0
mmu-miR-3067-5p	NM_007798	Ctsb	AGTTCTCAGGCCCGCTGTGGTGT#TACCACAGAGCCTGGGAAA#..(((((((((...((((((((.#)))))))).))))))))).	3176	3195	1	-26.8	1	0.000240528	0.441	-0.239056	-0.052231	-10.4498	17	19	9	3UTR		0	0
mmu-miR-3067-5p	NM_007798	Ctsb	AGTTCTCAGGCCCGCTGTGGTGT#GCACCTCAGTGATGAAGTCAACATACGCAGCAGGCTTAAGAGGGGAGCA#.(((((((((((.((((((((((#.)))).)))))).))))).....)))))).	4089	4138	0.923077	-25.6	1	0.000715615	0.5	0.00905925	0.0257343	-5.08246	21	30	6	3UTR		0	0
mmu-miR-3067-5p	NM_007798	Ctsb	AGTTCTCAGGCCCGCTGTGGTGT#GGACCAGAGCTGCCTGCCATCAGAGCTA#(((((((((((..(((.((((.(#).)))).))).))))).....)))))).	1291	1319	0.923077	-23.9	1	0.00218533	0.426	0.0111134	0.136467	-8.57351	19	28	6	3UTR		0	0
mmu-miR-3067-3p	NM_007798	Ctsb	CCAAGCGGCTGCCCTGGGAGAGG#CTTTTCCCAAGGCATCTGCA#....((((.((((.(((((((((#))))))))).)))).)))).	1633	1653	0.846154	-26.4	0	0.00150941	0.5	-0.32624	-0.450384	-11.4598	17	20	9	3UTR		0	0
mmu-miR-3068-3p	NM_007798	Ctsb	GGTGAATTGCAGTACTCCAACA#TTGGGTACTGGGGCTTTAGTACTGCAAGACAGTTCCACCG#(((((((((((((((((((...#.)))......))))))))).....)))).))).	2456	2496	0.923077	-19.6	1	0.000841279	0.485	0.187587	-0.0254275	-3.93757	19	33	9	3UTR		0	0
mmu-miR-3070-5p	NM_007798	Ctsb	AGCCCCTGACCTTGAACCTGGGA#CTCGGTTTGAGGCAACCTGGCTTGGGTACTGGGGCTT#((((((((.(((((((((.(((.#))))))))))))))................)))))).	2435	2472	0.833333	-24.1	1	1.49168e-05	0.456	-0.0182362	0.129182	-4.99396	20	37	14	3UTR		0	0
mmu-miR-3070-3p	NM_007798	Ctsb	TGGTGCTACCGTCAGGGGTAGA#CTAAATTAAGAGAAGAGGACCCTGAACATCCTCTGATGGAGCCCAG#(((.(((.((((((((((....#.)))))))))))))))).	2598	2644	0.923077	-25.5	0	1.08912e-05	0.5	-0.167288	-0.110414	-9.28323	16	18	16	3UTR		0	0
mmu-miR-3070-3p	NM_007798	Ctsb	TGGTGCTACCGTCAGGGGTAGA#TCGTATGCTTGGGGGTGGCTCTAG#(((.((((((.(((((.(((((#)).))).))))).)))))).))).	2660	2684	0.923077	-23.4	0	4.15191e-05	0.529	0.186602	-0.0672667	-9.79437	19	24	6	3UTR		0	0
mmu-miR-3070-2-3p	NM_007798	Ctsb	TGGTGCTATGGTCAGGGGTAGA#TCTTGCCTGCTGGCACTGACCAGTGCCCAT#(((.((..(((((((.(.(((.#.))).).)))))))..))))).	153	183	0.846154	-23.8	0	0.00219321	0.426	1.75435	0.862777	-11.06	16	22	7	CDS		0	0
mmu-miR-3070-2-3p	NM_007798	Ctsb	TGGTGCTATGGTCAGGGGTAGA#ACCACTGAACTGGCCGAGGCACCT#.((((((.(((((((.......#.))))))).)))))).	4071	4095	1	-22.8	1	0.000136577	0.485	-0.0874847	-0.229839	-6.34001	13	16	7	3UTR		0	0
mmu-miR-3072-5p	NM_007798	Ctsb	AGGGACCCCGAGGGAGGGCAGG#CCTCCCTCCCTCCACCTCCCA#.((((....(((((((((.(((#))))))))))))....)))).	3887	3908	0.903846	-29.6	0	0.128633	0.426	-0.0113383	0.0364767	-10.608	16	21	12	3UTR		0	0
mmu-miR-3072-5p	NM_007798	Ctsb	AGGGACCCCGAGGGAGGGCAGG#CCATCCCTCCCTGCGAGCACCATGTCAATGGCTCCCG#.((((.((((((((((((..((#))..)))))))).))..............)).)))).	676	713	0.923077	-26.1	0	0.00214723	0.397	3.68277	2.62232	-5.69428	18	37	8	CDS		0	0
mmu-miR-3072-5p	NM_007798	Ctsb	AGGGACCCCGAGGGAGGGCAGG#CCAGCTCTCCTTGGTCCTG#.((((((...(((((((((.((#)).))))))))))))))).	1675	1694	0.923077	-25.4	1	0.000786944	0.515	-0.980456	0.0154841	-8.40586	17	19	15	3UTR		0	0
mmu-miR-3072-3p	NM_007798	Ctsb	TGCCCCCTCCAGGAAGCCTTCT#AGCAGGCTTAAGAGGGGAGCAG#(((((((((....((((((.((#)).))))))..)))))).))).	4117	4139	0.846154	-24.7	1	0.000718277	0.515	0.149994	0.00088245	-12.6408	17	22	6	3UTR		0	0
mmu-miR-3073a-5p	NM_007798	Ctsb	GTGGTCACAGTTGGCGCCAGCC#GGCTGGCAGCCAACTCTTGGAACCT#..(((..(((((((((((((((#))))))).)))))))...)..))).	1009	1034	0.846154	-29.4	0	0.000315568	0.515	4.24246	3.69177	-8.40165	18	25	7	CDS		0	0
mmu-miR-3073a-5p	NM_007798	Ctsb	GTGGTCACAGTTGGCGCCAGCC#GCTGGCACTGACCAGTGCCCATG#((((.(((.(((((.((((((.#)))))).)))))..))).)))).	161	184	0.923077	-25.2	0	0.00073276	0.426	1.52698	0.849513	-9.84845	18	23	6	CDS		0	0
mmu-miR-3073a-5p	NM_007798	Ctsb	GTGGTCACAGTTGGCGCCAGCC#GGCAGGGTGCACGGTTCTGTGCTGCA#((((.(((((((((((((.(((#)))..))))).)))..))))))))).	1959	1985	0.846154	-24.3	0	0.000190893	0.456	-0.377568	0.46491	-8.05661	20	26	9	3UTR		0	0
mmu-miR-3073a-3p	NM_007798	Ctsb	TTGATGTCCACTGTGACCATAG#CTACAGTTACAGTGTACAAGTGTCAGCATGCCAGGGCGTCGAC#(((((((((((((((((..(((#)))..))))))))....................))))))))).	4389	4432	0.846154	-19.7	1	0.0004828	0.441	-0.14939	0.0823325	-3.93757	20	43	9	3UTR		0	0
mmu-miR-3073a-3p	NM_007798	Ctsb	TTGATGTCCACTGTGACCATAG#CTGTGGACAACAGTGGGG#......((((((((..((((((#))))))...)))))))).	4279	4297	0.923077	-19.4	0	0.00197429	0.456	0.0675819	0.0743157	-16.5351	14	18	8	3UTR		0	0
mmu-miR-3074-5p	NM_007798	Ctsb	GTTCCTGCTGAACTGAGCCAGT#GCGGCTCTTGTTGGGCATTTGGGGCA#(((((((((.(((.(((((.((#)))))))..))).))))...))))).	442	468	0.923077	-23.4	1	2.17239e-05	0.412	4.89143	3.16689	-6.03692	19	26	7	CDS		0	0
mmu-miR-3074-5p	NM_007798	Ctsb	GTTCCTGCTGAACTGAGCCAGT#GCTGTCGCGCTGCGCTCGGTGAGTGCAGGAT#..((((((...(((((((((((#.)))).)))))))....)))))).	86	117	0.846154	-27.3	1	1.25057e-05	0.368	0.13925	0.351376	-10.0807	17	24	7	5UTR		0	0
mmu-miR-3074-5p	NM_007798	Ctsb	GTTCCTGCTGAACTGAGCCAGT#GGCTGAGGCAGTGGGATCA#(.((((((((..((.((((...#)))).)).)))))))).).	4328	4347	1	-23.2	1	1.11147e-05	0.574	0.120492	0.0969229	-12.0083	15	19	8	3UTR		0	0
mmu-miR-3074-1-3p	NM_007798	Ctsb	GATATCAGCTCAGTAGGCACCG#GGTGTCTGCTGAAGACCTGCTTACTTGCTGTGGTATCC#(((((((((((((((((((((.#))))))))))))..............))))..))))).	524	562	1	-26.9	1	0.000606839	0.471	2.99255	2.91163	-3.93757	21	38	12	CDS		0	0
mmu-miR-3075-5p	NM_007798	Ctsb	TGTCTGGGAGCAGCCAAGGAC#GGCTGTCCCAGACAG#(((((((((.(((((......#)))))))))))))).	3223	3238	0.923077	-27.1	1	1.78306e-05	0.471	-0.215812	-0.0551729	-5.41313	14	15	14	3UTR		0	0
mmu-miR-3075-3p	NM_007798	Ctsb	ATCCTTGGCCTTCCTAGGTGT#GCACGGGAGAGGCCAGGAG#.(((.((((((((((..((((#)))))))).))))))))).	34	53	0.923077	-22.3	0	2.29446e-05	0.324	-0.145692	-0.000827997	-8.14541	17	19	9	5UTR		0	1
mmu-miR-3075-3p	NM_007798	Ctsb	ATCCTTGGCCTTCCTAGGTGT#CCTGGAGTGGGGGCCAAA#....((((((((((((((...#)))))...))))))))).	2178	2196	1	-19.4	0	1.14422e-06	0.5	0.0696472	-0.0111372	-9.54656	14	18	9	3UTR		0	1
mmu-miR-3075-3p	NM_007798	Ctsb	ATCCTTGGCCTTCCTAGGTGT#GCCTATAACTCGTACATTCAGAAGGCTGAGGC#..(((((((((((.(((((..#)))))...............))))))))))).	4305	4337	0.923077	-19.7	1	0.000545922	0.515	0.257505	0.0959609	-5.81384	16	32	11	3UTR		0	1
mmu-miR-3076-5p	NM_007798	Ctsb	CACAGGGGAAGCTCAGTGCCAGCC#GCTGGCACTGACCAGTGCCCATGA#..(((((.(...(((((((((((.#)))))))))))....).))).)).	161	185	0.846154	-28.1	0	0.000928867	0.412	1.18194	0.918892	-14.6847	17	24	11	CDS		0	0
mmu-miR-3076-5p	NM_007798	Ctsb	CACAGGGGAAGCTCAGTGCCAGCC#GGGTGGCTCTAGATGTCTTCCATAACCAGATTCTCCTGTGG#((((((((((((((((.((((.((#)).)))).)).)).))..............)))))))))).	2672	2713	1	-26.8	1	0.000634869	0.5	0.0626642	0.00824028	-3.93757	22	41	10	3UTR		0	0
mmu-miR-3076-3p	NM_007798	Ctsb	CGCACTCTGGTCTTCCCTTGCAG#GCAAGATTTGGACGACTGGACCAGAGCTGCC#.((((((((((((((((((((..#)))))....))).....))))))))).))).	1274	1305	0.846154	-26.9	1	4.52481e-06	0.471	0.448557	0.120474	-3.79332	20	31	9	3UTR		0	0
mmu-miR-3077-5p	NM_007798	Ctsb	CTGCGGACGGGTGGGCGGGCAGGCC#GCCTGCTGGCACTGACCAGTGCCCATGACAAGCCTTCCTTCCACCCGCTGTCGGA#((((((.(((((((((.(((((((.#))))))).))..............................)))))))))).))).	157	212	0.923077	-35.7	0	0.00119147	0.515	0.567394	1.89734	-5.48126	22	55	10	CDS		0	0
mmu-miR-3077-3p	NM_007798	Ctsb	CTGACTCCCTGCTTCTCCGCAG#GCGGCCCTGGCAGGGAATGAGG#((.(.((((((((...((((..#))))....)))))))).).)).	1198	1220	0.923077	-24.8	0	1.65374e-05	0.529	0.550763	0.049134	-11.4395	15	22	8	3UTR		0	0
mmu-miR-3077-3p	NM_007798	Ctsb	CTGACTCCCTGCTTCTCCGCAG#GCGGAGGGCGGAGCTGCGCGGGTACTTAGGAGTGCACGGG#((((((((((((.(((((((..#))))))))))).................)))))...))).	1	41	0.846154	-23.5	1	0.000607686	0.309	0	0	-5.22671	19	40	11	5UTR		0	0
mmu-miR-3078-5p	NM_007798	Ctsb	CAAAGCCTAGACTGCAGCTACCT#GTGCTGCAGTTTCAAGGCTTTT#.(((((((((((((((((.((..#))))))))))))..))))))).	1977	1999	1	-25.5	1	0.0138994	0.426	-0.100231	0.316929	-3.79332	19	22	12	3UTR		0	0
mmu-miR-3078-3p	NM_007798	Ctsb	TTGCTGGGGTAGTCTTTAGG#CCAATGAAGTCTCCATGCCCCAGTAAT#((((((((((((.(((((..#.))))).))....)))))))))).	4010	4037	0.846154	-20.7	1	0.0517036	0.544	-0.289163	-0.0202817	-5.22671	17	24	10	3UTR		0	1
mmu-miR-3079-3p	NM_007798	Ctsb	CAGGCTCATCAGATGAAAGTC#GACCCTGAACATCCTCTGATGGAGCCC#..(((((((((((.((.....#.)).))))))).)))).	2615	2642	0.846154	-18	1	1.60943e-05	0.529	-0.532512	-0.114336	-5.81384	13	17	7	3UTR		0	0
mmu-miR-3080-5p	NM_007798	Ctsb	TGAAGCGCCTGTTCTTGGAT#CCAAGGCGGGCACTCAC#((.((.(((((.((((((..#))))))))))).)))).	2120	2137	1	-19	0	0.000114857	0.529	0.209661	0.0209647	-10.7429	15	17	11	3UTR		0	0
mmu-miR-3080-3p	NM_007798	Ctsb	TCCTCGGGCAAAGCGCTTGACA#TCAGGTGCTGAGCCA#......(((..(((((((((..#)))))))))..))).	3769	3784	0.846154	-19.7	0	1.44211e-05	0.5	0	0.0181049	-19.6338	12	15	9	3UTR		0	0
mmu-miR-3081-5p	NM_007798	Ctsb	GACTGGAGCTTGGAGCGGTGAGC#GCCATCTCTCCAGCCTCCAGG#..((((((.((((((.((((.((#)))))).)))))).)))))).	3780	3801	0.923077	-26.7	1	8.50518e-05	0.529	0	0.0211242	-6.24644	18	21	6	3UTR		0	0
mmu-miR-3081-5p	NM_007798	Ctsb	GACTGGAGCTTGGAGCGGTGAGC#GCTCACACCTCGGAGCACTTCCT#....(((((((.(((..((((((#))))))..))).))))...))).	2059	2082	0.923077	-24.6	0	6.41288e-06	0.485	0.209661	0.0554155	-13.1264	16	23	6	3UTR		0	0
mmu-miR-3081-3p	NM_007798	Ctsb	TTGCGCTCCGATCTCTGAGCTGG#CCTGCTTAGAGATAAGGGAGCT#....(((((.((((((((((.((#)).))))))))))...))))).	2082	2104	1	-26.3	0	0.000108118	0.5	0.0906492	-0.0220987	-10.7891	17	22	10	3UTR		0	0
mmu-miR-3081-3p	NM_007798	Ctsb	TTGCGCTCCGATCTCTGAGCTGG#TCTTCTTAGAGGTCATTTCCCTGGAGTGGGGG#((.((((((((((((((((..((#))..))))))))))........)))))).)).	2159	2191	0.923077	-22.1	0	4.56799e-06	0.515	0.0661161	-0.00252444	-5.49511	20	32	10	3UTR		0	0
mmu-miR-3082-5p	NM_007798	Ctsb	GACAGAGTGTGTGTGTCTGTGT#GCTCCAGAGACCAAGCTCTGTG#.(((((((.((.((.((((.((#))..)))).)))).))))))).	4262	4284	0.846154	-19.7	1	6.61038e-05	0.456	-0.0013622	0.111674	-8.93197	17	22	7	3UTR		0	0
mmu-miR-3082-5p	NM_007798	Ctsb	GACAGAGTGTGTGTGTCTGTGT#CAGATACACAGGGTGTCA#((((.....((((((((((...#))))))))))...)))).	4663	4681	0.923077	-19.6	0	4.91159e-05	0.515	-0.145022	0.00473063	-14.8713	14	18	10	3UTR		0	0
mmu-miR-3082-5p	NM_007798	Ctsb	GACAGAGTGTGTGTGTCTGTGT#AGGCGGGCACTCACATA#......(((((.((((((((.(#).)))))))).))))).	2123	2140	0.923077	-18.8	0	0.000136425	0.544	0.0765557	0.0561984	-18.9134	14	17	8	3UTR		0	0
mmu-miR-3082-3p	NM_007798	Ctsb	CACATGGCACTCAACTCTGCAG#CTCAGAGGAGAGAACCACTGTGG#(((((((..(((..(((((.((#)))))))..)))..))).)))).	1065	1088	0.846154	-19.3	1	0.000213138	0.559	4.10754	3.03928	-9.45357	17	23	7	CDS		0	0
mmu-miR-3083-5p	NM_007798	Ctsb	AGGCTGGGAATATTTCAGAGAT#CTCTGGAAGAACACTCAGGTGCTGAGCCATCTCTCCAGCCTC#(((((((((...((((((((..#)))))))).......................)).))))))).	3755	3797	0.923077	-20.3	1	0.0419941	0.515	0	-0.000200247	-11.3517	17	42	8	3UTR		0	0
mmu-miR-3083-5p	NM_007798	Ctsb	AGGCTGGGAATATTTCAGAGAT#ATCTCTGGGAGTTTGAGGCCA#.((((..((((.((((((((((#))))))))))))))..)))).	2790	2811	0.820513	-20.2	0	3.25411e-05	0.471	0.23803	0.0121626	-10.5848	18	21	14	3UTR		0	0
mmu-miR-3083-3p	NM_007798	Ctsb	TCCGAAACATTCCCAGCCTTTA#GAAGGCTGAGGCAGTGGGAT#(((....((((((((((((((.#)))))))).)).))))))).	4325	4345	0.846154	-19	0	2.59244e-06	0.574	0.187031	0.0998089	-14.5333	17	20	8	3UTR		0	0
mmu-miR-3084-5p	NM_007798	Ctsb	GTTGAAGGTTAATTAGCAGAGT#CTGATTAACTATATCAACA#(((((.((((((((((......#))))))))))...))))).	216	235	0.846154	-14.8	0	0.130364	0.515	2.33503	1.76404	-5.83853	15	19	10	CDS		0	0
mmu-miR-3084-3p	NM_007798	Ctsb	TTCTGCCAGTCTCCTTCAGAC#GTCTAACAGTGTGAAGGAGATCATGGCAGAAA#((((((((((((((((((.((#.)).))))))))))..)))))))).	824	856	0.923077	-30.9	1	0.0350567	0.5	1.86827	2.93913	-3.93757	20	25	10	CDS		0	0
mmu-miR-3085-5p	NM_007798	Ctsb	AGGTGCCATTCCGAGGGCCAAGAGT#TCTACAAAAATGGCCCAGTGGAGGGTGCCTT#(((((((.(((((.((((((.....#.))))))..)))))))))))).	856	887	0.846154	-28.5	1	7.4268e-08	0.544	3.28456	2.61108	-7.10805	18	22	12	CDS		0	0
mmu-miR-3085-5p	NM_007798	Ctsb	AGGTGCCATTCCGAGGGCCAAGAGT#GCTCTGTGGACAACAGTGGGGTGGCTCGTGCCTA#(((((((((((((...(((((((((#))))).))).).....)))))))))....)))).	4276	4310	0.846154	-24.9	1	1.81789e-05	0.456	0.117097	0.0776827	-5.76291	22	34	9	3UTR		0	0
mmu-miR-3085-3p	NM_007798	Ctsb	TCTGGCTGCTATGGCCCCCTC#GTGGGGGCCAAAGCTTGCGCAC#..((((.(((.((((((((.(#).)))))))).)))..)).)).	2184	2206	1	-25.3	0	7.99866e-05	0.5	0.0452369	0.00217335	-9.32546	16	22	8	3UTR		0	0
mmu-miR-3086-3p	NM_007798	Ctsb	CCCAATGAGCCTACAGTCTAAG#AGGCTGAGGCAGTGGGA#((((....((((.((((((...#))))))))))..)))).	4327	4344	0.923077	-20.5	0	5.97626e-06	0.559	0.253035	0.112475	-15.104	14	17	10	3UTR		0	0
mmu-miR-3086-3p	NM_007798	Ctsb	CCCAATGAGCCTACAGTCTAAG#GGGCTCCTGCGGCTCTTGTTGGGC#(((((((((((...(((((...#))))).....)))))..)))))).	434	458	0.846154	-19.4	1	8.84965e-06	0.441	4.69033	3.33365	-9.43035	16	24	6	CDS		0	0
mmu-miR-466m-5p	NM_007798	Ctsb	TGTGTGCATGTGCATGTGTGTAT#ATACAACATGGCAGGCTGGACGCAA#(((((.(((.(((((((.(((((#)))))))))).)).).)).))))).	241	266	0.923077	-18.7	0	0.00707368	0.603	3.13901	2.23014	-7.08104	20	25	10	CDS		0	0
mmu-miR-466o-5p	NM_007798	Ctsb	TGATGTGTGTGTACATGTACAT#GTACTCTGTCTTCATGCACATCAG#(((((((((((.(((.((((..#))))..)))...))))))))))).	3664	3688	1	-20.4	1	0.00446774	0.618	0	0.00820119	-7.51743	18	24	11	3UTR		0	0
mmu-miR-669p-5p	NM_007798	Ctsb	AGTTGTGTGTGCATGTTCATGTCT#ACATGGCAGGCTGGACGCAACTT#((((((((.(((.((.((((((..#)))))))).)).).)))))))).	246	269	0.923077	-18.8	1	0.00773756	0.588	3.15357	2.3307	-6.51614	19	23	8	CDS		0	0
mmu-miR-3087-5p	NM_007798	Ctsb	CAGGGCAGGGCAAGAGTTGAG#CAGCTCTCCTTGGTCCTGTCCTC#.((((((((((.(((((((..#))))))).....)))))))))).	1676	1699	1	-24.7	1	0.00104584	0.559	0.266035	-0.0800385	-7.14013	17	23	10	3UTR		0	0
mmu-miR-3087-5p	NM_007798	Ctsb	CAGGGCAGGGCAAGAGTTGAG#TCGACTCCTGCTTCCTGTCA#...(((((((((.(((((((.#))))))).)))..)))))).	4427	4447	0.846154	-22.4	0	0.00362658	0.412	0.242346	-0.0359945	-7.80367	16	20	7	3UTR		0	0
mmu-miR-3087-5p	NM_007798	Ctsb	CAGGGCAGGGCAAGAGTTGAG#CAACTCTTGGAACCTTGACTGG#(((..((((((((((((((..#)))))))))...))))).))).	1019	1041	0.846154	-21.1	0	0.00113363	0.5	4.16743	3.30665	-11.0886	17	22	9	CDS		0	0
mmu-miR-3087-5p	NM_007798	Ctsb	CAGGGCAGGGCAAGAGTTGAG#TTCAAGGCTTTTGTCTCTCCCCCTGG#(((((.(((((((((((((((#))))..))))))))).))..))))).	1987	2013	0.807692	-20.9	0	0.013566	0.5	-0.274041	0.000607808	-5.83853	20	26	9	3UTR		0	0
mmu-miR-3087-3p	NM_007798	Ctsb	TAACTCACTGTCATGTCCTCA#TGTGGACAACAGTGGGG#...((((((((..(((((.((#)).))))))))))))).	4280	4297	0.923077	-19.7	0	0.00197429	0.456	0.0675819	0.0743157	-11.1505	15	17	13	3UTR		0	0
mmu-miR-3088-5p	NM_007798	Ctsb	GCTATGCAGTTGTTCATGAGCT#GGCTCCAGAGACCAAGCTCTGTGGACAACAGTGGGGTGGCT#(((((.(.((((((((((((((#.))))).)))))))))....).))))).	4261	4302	0.846154	-23.7	0	0.00126946	0.456	-0.0013622	0.0547549	-8.15217	20	28	9	3UTR		0	0
mmu-miR-3088-5p	NM_007798	Ctsb	GCTATGCAGTTGTTCATGAGCT#AGCTATCTGAAGAAGCTGTGTGGCA#(((((((((((.((((..((((#))))...))))..))))))))))).	285	310	0.923077	-21.4	1	0.00120812	0.5	3.63587	2.32636	-7.28438	19	25	11	CDS		0	0
mmu-miR-3088-5p	NM_007798	Ctsb	GCTATGCAGTTGTTCATGAGCT#AGTGTGGGGACGGCTGTAATGGTGGCT#(((((((((((((((....(((#)))....))))))))))....))))).	562	589	0.923077	-19.4	1	0.000249339	0.426	3.85172	3.02852	-4.17062	18	27	10	CDS		0	0
mmu-miR-3088-3p	NM_007798	Ctsb	TTCATGAGCAGCTGCAAAGGTGT#GCATCTTGAAGCTGGTCAC#....(((.(((((...(((((((#)))))))..))))).))).	1555	1574	0.923077	-19.8	0	0.0192388	0.485	-0.864129	-0.53886	-13.6855	15	19	7	3UTR		0	0
mmu-miR-3089-5p	NM_007798	Ctsb	TGAGTTCAGGGACAGCGTGTCT#GGGCCTATGACAGACAGCATTCATGCTGCCCAGGAACTCAT#(((((((.(((.(((((((...#.))))))))))..))))))).	3049	3090	1	-26.4	1	0.00360708	0.515	0.01912	0.120683	-9.59801	17	21	10	3UTR		0	0
mmu-miR-3089-3p	NM_007798	Ctsb	AGCATCTGCTGATCCTGAGCTGT#GCGGCTCTTGTTGGGCATTTGGGGCAGTGGAAGCC#.((.(((((((.(((((((((((#))))))).............))))))))))).)).	442	477	0.846154	-23.3	0	8.4995e-06	0.456	4.64823	3.07178	-10.1722	20	35	11	CDS		0	0
mmu-miR-3090-5p	NM_007798	Ctsb	GTCTGGGTGGGGCCTGAGATC#GTCCAGGCCCACCTCCACA#((..((((.(((((((.(((.#))))))))))))))..)).	3830	3849	1	-23.3	0	0.0133726	0.529	-0.0013622	0.0107579	-9.58353	16	19	14	3UTR		0	0
mmu-miR-3090-5p	NM_007798	Ctsb	GTCTGGGTGGGGCCTGAGATC#TCAAAGGGCTGTCCCAGACA#(((((((..((.(((..((..#))..))).))..))))))).	3217	3237	0.923077	-23.3	1	9.25207e-05	0.471	-0.171399	-0.0708627	-10.8875	14	20	7	3UTR		0	0
mmu-miR-3090-5p	NM_007798	Ctsb	GTCTGGGTGGGGCCTGAGATC#GGTTTCAGGTGGAGTCTACAATTCTCATGTAGGCT#(((((.(((((((((((((((#)))))))))).............))))).))))).	629	664	0.923077	-23.5	0	0.000290503	0.471	3.13493	3.31825	-5.83853	20	35	10	CDS		0	0
mmu-miR-3090-3p	NM_007798	Ctsb	TCCCAGGTGACACCCTGACTCA#GAGTCAAAAGCAGGCTAGGGATGTCTCCATGGT#..(((((.(((((((((((((.#))))))...........))).)))).)).))).	3344	3377	0.846154	-23.1	0	0.000434349	0.544	0.0706724	0.0287658	-7.27064	18	33	6	3UTR		0	0
mmu-miR-3090-3p	NM_007798	Ctsb	TCCCAGGTGACACCCTGACTCA#GAGTGGGGGCCAAAGCTTGCGCACCATGTTTAAGTTTTCTGGGT#.((((((.(((.((((.((((.#)))).))))........................))).)))))).	2182	2226	0.923077	-22.1	1	0.011705	0.588	0.209661	0.0217479	-9.45376	17	44	6	3UTR		0	0
mmu-miR-3091-5p	NM_007798	Ctsb	CATGGGTCTGGTTGGGCCCGC#GTGGTCCTTGATCCTTCTTTCTTGCCTGCTGGCACTGACCAGTGCCCATGA#((((((((((((((((((.((#.)).))).)))))))).))))))).	134	185	1	-31	1	0.000928867	0.412	0.608728	0.413246	-3.93757	20	25	8	CDS		0	0
mmu-miR-3091-3p	NM_007798	Ctsb	CGGGCCTGACCAGTCTCAAGAC#CTTGGTGGCTGCAGGCCCA#.(((((((..((((((((((..#))))).)))))))))))).	66	85	0.923077	-26.3	1	1.77969e-05	0.294	0.0319346	-0.0427555	-6.09222	17	19	12	5UTR		0	0
mmu-miR-3091-3p	NM_007798	Ctsb	CGGGCCTGACCAGTCTCAAGAC#GGGGCTGGTTTCTCTGGAAGCCCGC#(((((((((((((((((.....#)))))))))).....))..))))).	2342	2367	0.846154	-23.3	1	2.6349e-05	0.456	-0.391902	0.0127474	-3.93757	17	25	10	3UTR		0	0
mmu-miR-3092-5p	NM_007798	Ctsb	AGGGGAAAATGCCTTTCTCCCA#GGGGGTTAGAGTCTGTCCCCC#.(((((....((((..(((((.#)))))..)).))...))))).	3610	3631	0.923077	-21.6	0	0.0113971	0.588	0.0448142	0.060236	-10.918	14	21	5	3UTR		0	0
mmu-miR-3092-5p	NM_007798	Ctsb	AGGGGAAAATGCCTTTCTCCCA#GGAGAAAGCTACCTTTTCCCA#..(((((((.(.((((((((..#))))))))...).))))))).	1621	1642	0.923077	-20.4	1	0.0115568	0.5	0.836039	-0.463695	-9.54631	16	21	8	3UTR		0	0
mmu-miR-3092-3p	NM_007798	Ctsb	GAATGGGGCTGTTTCCCCTCC#GGAGTGCACGGGAGAGGCCAGGAGCGGCTCCGTTTG#(((((((((((((((((((((#.)))).))...))))))))))))))).	29	65	0.923077	-28.2	1	2.18132e-06	0.324	-0.261423	0.071772	-3.93757	21	27	15	5UTR		0	0
mmu-miR-3092-3p	NM_007798	Ctsb	GAATGGGGCTGTTTCCCCTCC#AGGGGGAACGCCTTCAAAGGGCTGTCCCAGACA#(..((((((((((((((((..#)))))))))).............))))))..).	3204	3237	1	-22.6	0	9.25207e-05	0.471	0.0160286	-0.0332725	-6.65879	17	33	10	3UTR		0	0
mmu-miR-3093-5p	NM_007798	Ctsb	CGCACCCCGCGGAGCTCACACT#AGTTAGGGCTCCAGAGACCAAGCTCTGTGGACAACAGTGGGGTGG#..(((((((((((((((..(((#)))..)))))))........................)))))))).	4255	4300	0.846154	-26.2	1	0.00121694	0.456	0.0591539	0.0898682	-4.957	18	45	8	3UTR		0	0
mmu-miR-3093-5p	NM_007798	Ctsb	CGCACCCCGCGGAGCTCACACT#GGTAGTGAGCCACTATGGGGTTGCT#.((((((((.((.(((((((((#))).))))))..)).)))))).)).	3712	3737	0.923077	-24.7	1	0.000827221	0.559	0	0	-6.32496	19	25	6	3UTR		0	0
mmu-miR-3093-5p	NM_007798	Ctsb	CGCACCCCGCGGAGCTCACACT#GGTTTCAGCGGGGTGG#..((((((((((((((......#)))))).)))))))).	3967	3983	1	-23.5	1	8.9084e-05	0.559	-0.0483937	0.0698262	-4.957	14	16	8	3UTR		0	0
mmu-miR-3093-3p	NM_007798	Ctsb	TGTGGACACCGTGGGAGGTTGG#CCAGCTCTCCTTGGTCCTGTCCTCAG#((.((((((((.((((((((((#))))).)))))))))...)))).)).	1675	1701	0.846154	-24.1	0	0.00040214	0.544	-0.929207	0.0538497	-8.84192	20	26	9	3UTR		0	0
mmu-miR-3093-3p	NM_007798	Ctsb	TGTGGACACCGTGGGAGGTTGG#CCATACCTCCCACCCCCATCCCCAT#((.(((....((((((((((((#))).))))))))).....))).)).	1443	1468	0.846154	-22.9	0	0.688278	0.368	-1.3081	-0.332156	-11.6513	17	25	9	3UTR		0	0
mmu-miR-3094-5p	NM_007798	Ctsb	TGTTGGGGACATTTTTAAAGC#TGTCCTCAGCC#.((((((((((..........#)))))))))).	1692	1703	0.846154	-15.6	1	0.000237292	0.544	0.178342	-0.134846	-10.2546	10	11	10	3UTR		0	0
mmu-miR-3095-3p	NM_007798	Ctsb	TGGACACTGGAGAGAGAGCTTTT#GAACACTCAGGTGCTGAGCCATCTCTCCAGCCTCCAG#((((..(((((((((..((((..#.))))..)))))))))..)))).	3763	3800	0.923077	-27.3	0	0.000565765	0.529	0	0.0211342	-10.1906	17	23	9	3UTR		0	0
mmu-miR-3095-3p	NM_007798	Ctsb	TGGACACTGGAGAGAGAGCTTTT#CTCTCTACTGTAGTGTCA#..(((((((.((((((((.....#)))))).)).))))))).	4469	4487	0.923077	-22.2	1	0.0498455	0.485	-0.205165	-0.056838	-6.19951	15	18	7	3UTR		0	0
mmu-miR-3097-5p	NM_007798	Ctsb	CACAGGTGGGAAGTGTGTGTCCA#GGATAAGCACTTTGGGTACACTTCCTACAGCGTGT#(((..(((((((((((((((((.#)))))...........))))))))))))...))).	791	826	0.846154	-24	0	0.000234395	0.544	2.72044	2.38034	-11.0886	20	35	12	CDS		0	0
mmu-miR-3097-5p	NM_007798	Ctsb	CACAGGTGGGAAGTGTGTGTCCA#ACCACATGCCCACCTGC#..((((((((..(((((.((...#))))))).)))))))).	2544	2561	0.923077	-22.6	1	0.0760924	0.426	-0.00516095	-0.118912	-11.1286	15	17	8	3UTR		0	0
mmu-miR-3097-5p	NM_007798	Ctsb	CACAGGTGGGAAGTGTGTGTCCA#TGGAATCCCACGCACTGACCAGTACTGG#..(((.(((..((((((((((((#))))....))))))))..)))...))).	1109	1137	1	-22.8	0	0.00113239	0.544	2.72776	1.77969	-10.9252	18	28	8	CDS		0	0
mmu-miR-3097-3p	NM_007798	Ctsb	CTCAGACCTTTCTACCTGTCAG#TGACAGGTAGCTGAGGCACTGT#..(((.((((.((((((((((.#))))))))))..))))..))).	4203	4225	1	-23.1	0	9.42238e-05	0.559	-0.0116234	0.068223	-9.68273	17	22	10	3UTR		0	0
mmu-miR-3097-3p	NM_007798	Ctsb	CTCAGACCTTTCTACCTGTCAG#CTGGCAGGGAATGAGGTAGACAGGGG#(((..(((((....((((((((#))))))))....))))).....))).	1204	1230	0.846154	-20.2	0	0.0118473	0.544	-0.136064	0.0405487	-19.4062	16	26	8	3UTR		0	0
mmu-miR-3098-5p	NM_007798	Ctsb	TCCTAACAGCAGGAGTAGGAGC#GCTCCTGCGGCTCTTGTTGGGCATTTGGGGC#((((((((((((((((((((((#))))))...)))))))))).....)))))).	436	467	1	-26.3	1	2.29468e-05	0.412	4.44499	2.95062	-3.93757	22	31	10	CDS		0	0
mmu-miR-3098-3p	NM_007798	Ctsb	TTCTGCTGCCTGCCTTTAGGA#CCTATAACTCGTACATTCAGAAGGCTGAGGCAGTGGGAT#(((((((((((((((((.(((#.))).))))))..))))))))))).	4306	4345	0.846154	-24.2	1	2.59244e-06	0.574	0.0587211	0.125462	-3.93757	20	25	11	3UTR		0	0
mmu-miR-3100-5p	NM_007798	Ctsb	TTGGGAACGGGGTGTCTTTGGGA#TCTCAACTACACCCAATAGTTCCCT#..((((((.((((((..((((((#))))))..))))))....)))))).	2497	2522	0.923077	-24.7	1	0.12222	0.5	0.273768	0.0383122	-6.24644	18	25	6	3UTR		0	0
mmu-miR-3100-5p	NM_007798	Ctsb	TTGGGAACGGGGTGTCTTTGGGA#TCCCAGCATCCGAGGACCCAAG#(((((..(.((((((...(((((#)))))))))))..)..))))).	1467	1489	0.923077	-22.4	0	0.000245785	0.412	-0.00957033	-0.455865	-8.67166	17	22	11	3UTR		0	0
mmu-miR-3100-5p	NM_007798	Ctsb	TTGGGAACGGGGTGTCTTTGGGA#TCCAGAGACCAAGCTCTGTGGACAAC#(((...((((((((((((((((.#)))))))))...)))))))...))).	4264	4290	0.923077	-22.1	0	0.000111409	0.441	-0.0013622	0.112315	-12.9896	19	26	9	3UTR		0	0
mmu-miR-3100-3p	NM_007798	Ctsb	CTGTGACACACCCGCTCCCAG#TTGGTTCAGTGCCCAGCAACACAATAACAGGAGAAAGAGGTGTGTCATAT#.((((((((((((.((((...#.))))...).))))))))))).	3413	3463	1	-23.2	1	0.0065149	0.603	0.24728	-0.112848	-4.65016	16	22	11	3UTR		0	0
mmu-miR-3101-3p	NM_007798	Ctsb	TAGCTTTGGTGGATGGTCTTT#AAGGCCGTCCAAGGGCTAA#(((((((..(((((((((((.#)))))))))))))))))).	4495	4514	0.923077	-22.9	1	2.25038e-05	0.485	-0.144789	-0.017075	-7.3076	18	19	18	3UTR		0	0
mmu-miR-3101-3p	NM_007798	Ctsb	TAGCTTTGGTGGATGGTCTTT#GGACCAGAGCTGCCTGCCATCAGAGCTAC#((((((((((((.((((((..#))))))..........)))))))))))).	1291	1320	0.846154	-22.5	1	0.0042858	0.412	-0.156505	0.133523	-5.22671	18	29	12	3UTR		0	0
mmu-miR-3101-3p	NM_007798	Ctsb	TAGCTTTGGTGGATGGTCTTT#GGCTATCCCTCTGGAGCA#..(((((((.((((((((...#))))))))..))))))).	585	603	0.923077	-20.1	1	5.54977e-06	0.456	2.82287	3.13767	-6.19951	15	18	8	CDS		0	0
mmu-miR-344e-5p	NM_007798	Ctsb	CAGGCTTCTGGCTATATTCC#GGAGTGCACGGGAGAGGCCAGGAGCG#...((((((((((...((((#.))))..)))))))))).	29	55	0.923077	-22.3	0	1.06056e-05	0.309	-0.187025	0.0215517	-8.33988	14	18	10	5UTR		0	0
mmu-miR-344e-5p	NM_007798	Ctsb	CAGGCTTCTGGCTATATTCC#GGAGTGGGGGCCAAAGCTTGC#(((((((.(((((.((((((#))))))..)))))))))))).	2181	2202	0.923077	-21.6	1	4.91903e-06	0.5	0.209661	0.0898662	-7.10805	18	21	12	3UTR		0	0
mmu-miR-344e-5p	NM_007798	Ctsb	CAGGCTTCTGGCTATATTCC#GGAGTATACAAGCATGAAGCCG#..((((((..((((((((((#)))))))...)))..)))))).	921	943	0.846154	-21.3	1	0.0144166	0.5	4.05533	3.24588	-7.2559	16	22	7	CDS		0	0
mmu-miR-344b-5p	NM_007798	Ctsb	AGTCAGGCTCCTGGCTAAAGTTC#GAACTATATCAAAGAAGCTCTGGATGCCTGGCG#.((((((((((.((((.......#.))))..))).))))))).	2386	2419	1	-22.1	1	3.61953e-06	0.529	0.0578351	-0.0795325	-7.14013	14	19	7	3UTR		0	0
mmu-miR-344c-5p	NM_007798	Ctsb	AGTCAGGCTGCTGGCTAGAGTAC#GCTGGGGAGTAGAGAATGGAGTTCCCTACTGGCTGGCAGCCAACTCTTGGAACCTTGACTG#((((((((((((((((((((...#.)).)))))))))))))..............))))).	979	1040	0.923077	-27.6	1	0.00431898	0.515	3.76308	3.48449	-3.93757	20	37	13	CDS		0	0
mmu-miR-344c-5p	NM_007798	Ctsb	AGTCAGGCTGCTGGCTAGAGTAC#GTACAAGTGTCAGCATGCCAGGGCG#.(((.((((((((((....((((#))))....))))))).)))..))).	4402	4427	0.846154	-22.9	0	0.000102144	0.441	-0.0351781	0.119049	-8.14541	17	25	7	3UTR		0	0
mmu-miR-344g-5p	NM_007798	Ctsb	AGTCAGGCTCCTGGCAGGAGT#CTCCTGCTTAGAGATAAGGGAGCTACACTT#(((..(((((((((((((((.#)))))))).........)))))))..))).	2080	2110	1	-25.1	0	0.00030465	0.529	0.00347812	0.0139181	-11.0886	18	30	8	3UTR		0	0
mmu-miR-344g-5p	NM_007798	Ctsb	AGTCAGGCTCCTGGCAGGAGT#GCTGCCTGCCATCAGAGCTACCCTCCAAACACTGTCCTTACCTGGCC#.(((((((((.((((((((((#))).)))))))...)))).......................))))).	1299	1346	1	-23.2	1	0.00537204	0.426	0.219615	0.190157	-6.6181	19	47	7	3UTR		0	0
mmu-miR-344g-3p	NM_007798	Ctsb	CAGGCTCTAGCCAGGGGCTTGA#CAAGACCCTTGGTTCAGTGCCC#..(((.(((((((((((((((.#)))).))))))))).)).))).	3405	3427	1	-26.9	0	0.00037699	0.515	-0.100959	-0.0998962	-6.85796	18	22	9	3UTR		0	0
mmu-miR-344g-3p	NM_007798	Ctsb	CAGGCTCTAGCCAGGGGCTTGA#TGGAGTTCCCTACTGGCTGGCAGCCA#..((((((((((((((((((.(#).)))))))....))))))).)))).	995	1021	0.923077	-26.1	1	8.70948e-06	0.471	3.5471	3.74696	-4.957	19	26	7	CDS		0	0
mmu-miR-344g-3p	NM_007798	Ctsb	CAGGCTCTAGCCAGGGGCTTGA#CAGGCCCAGGCTGTCGCGCTGC#(((((..(((((..(((((((.#))))))).)))))..)).))).	77	99	0.923077	-25.6	0	4.25078e-05	0.338	0.374987	0.220263	-9.52819	17	22	7	5UTR		0	0
mmu-miR-344g-3p	NM_007798	Ctsb	CAGGCTCTAGCCAGGGGCTTGA#TGAGGCAACCTGGCTTGGGTACTGG#(((((((.(((((((.((((.(#).))))..))))))).)))).))).	2442	2467	1	-25.5	1	0.000115085	0.471	0.232053	0.0190269	-6.48426	19	25	7	3UTR		0	0
mmu-miR-344f-5p	NM_007798	Ctsb	AGTCAGTCTCCTGGCTGGAGTC#GACCTGCTTACTTGCTGTGGTATCCAGTGTGGGGACGGCTG#((((.((((((..((((((..(#.)..))))))..)))))))))).	537	578	0.846154	-23.6	0	1.94807e-06	0.441	3.19772	2.84342	-12.6925	17	23	10	CDS		0	0
mmu-miR-344f-3p	NM_007798	Ctsb	CTCTAGCCAGGACCTGACTAC#GTGGCACTGTCCTGGGTGGAC#.((((.(((((((.((.((((#))))))..))))))).)))).	304	325	0.846154	-22.4	0	1.14001e-05	0.426	1.79372	1.89078	-6.55112	17	21	7	CDS		0	0
mmu-miR-344f-3p	NM_007798	Ctsb	CTCTAGCCAGGACCTGACTAC#TCAGGTGCTGAGCCATCTCTCCAGCCTCCAGGTTTTGATGTTAGAGA#((((((((((((((((.....#.)))))))))..))))))).	3769	3816	0.846154	-20.9	1	0.000158818	0.485	0	0.033968	-3.93757	16	20	9	3UTR		0	0
mmu-miR-3102-5p	NM_007798	Ctsb	GTGAGTGGCCAGGGTGGGGCTG#CGGCTCCGTTTGGCTTGGTGGCTGCAGGCCCAGGCTGTCGCG#((((..((((.(((((((((((#)))))))....................)))).)))).)))).	53	95	0.923077	-25.9	0	5.61866e-05	0.338	-0.0256952	0.289776	-12.7823	19	42	7	5UTR		0	0
mmu-miR-3102-5p.2-5p	NM_007798	Ctsb	GGTGGTGCAGGCAGGAGAGCC#GGCTCTGCCTGCCATACCTCCC#((.((((..((((((((((((#)))))).)))))).)))).)).	1432	1454	0.846154	-29.7	0	0.0776531	0.368	-0.0553448	-0.491882	-8.86514	18	22	6	3UTR		0	0
mmu-miR-3102-5p.2-5p	NM_007798	Ctsb	GGTGGTGCAGGCAGGAGAGCC#CTTTCTTGCCTCACCACA#.((((((.(((((((((((..#))))))))))))))))).	2532	2550	0.871795	-28.2	1	0.706491	0.456	-0.14423	-0.0450396	-6.10696	17	18	17	3UTR		0	0
mmu-miR-3102-5p.2-5p	NM_007798	Ctsb	GGTGGTGCAGGCAGGAGAGCC#CTTTCTTGCCTGCTGGCACTG#((((.((((((((((((((..#))))))))))))).).)))).	150	171	0.961538	-27.4	0	5.23277e-06	0.456	1.40454	0.805898	-8.05661	18	21	13	CDS		0	0
mmu-miR-3102-5p.2-5p	NM_007798	Ctsb	GGTGGTGCAGGCAGGAGAGCC#CTCCCTGCGAGCACCATG#.(((((((..(((((.(((..#))))))))..))))))).	682	700	0.923077	-26.3	1	0.00973236	0.397	4.9323	2.65933	-6.32527	15	18	8	CDS		0	0
mmu-miR-3102-3p.2-3p	NM_007798	Ctsb	CTCTACTCCCTGCCCCAGCCA#GCCATCCGCATCCTGGGCTGGGGAGTAGAGA#((((((((((((.(((((...#.))))).)))))))))))).	963	994	1	-30.3	1	0.000334121	0.368	3.61287	3.40565	-5.22671	17	20	12	CDS		0	0
mmu-miR-3102-3p	NM_007798	Ctsb	GAGCACCCCATTGGCTACCCACA#TGTGGACAACAGTGGGGTGGCTCG#(((((((((((((.....(((((#)))))....)))))))))).))).	4280	4304	0.923077	-29.3	1	0.000117112	0.456	0.147978	0.0935559	-5.76291	18	24	10	3UTR		0	0
mmu-miR-3102-3p	NM_007798	Ctsb	GAGCACCCCATTGGCTACCCACA#TGGGGGTGGCTCTAGATGTCTTCCATAACCAGATTCTCCTGTGGGTGGTTTCCTGTGCTCA#((((((......(((((((((((#.)))))))))))....)))))).	2669	2730	1	-26.9	0	0.000900886	0.5	0.2599	-0.0705354	-16.2654	17	23	11	3UTR		0	0
mmu-miR-3102-3p	NM_007798	Ctsb	GAGCACCCCATTGGCTACCCACA#TGATGGGTGGCCACGCCATCCGCATCCTGGGCTGGGGAGTA#..((.(((((.((((((((((((#)).))))))))))...................))))).)).	949	990	1	-25.1	0	0.000110441	0.368	3.1858	3.37443	-11.9008	19	41	10	CDS		0	0
mmu-miR-3103-5p	NM_007798	Ctsb	GGAGGGAGGATCTGCTGTTAG#GCATGTCCTCTCTCTA#(((((((((((.(((......#))).))))))))))).	4460	4476	1	-22.7	1	0.0224793	0.471	-0.122633	-0.055876	-7.51743	14	16	11	3UTR		0	1
mmu-miR-3103-5p	NM_007798	Ctsb	GGAGGGAGGATCTGCTGTTAG#AACTCCTCCCTTCCTCCCTCCC#((((((((((...........#.)))))))))).	3871	3893	1	-21.6	1	0.161067	0.441	-0.0282984	-0.0048896	-13.2236	10	12	10	3UTR		0	1
mmu-miR-3104-5p	NM_007798	Ctsb	TAGGGGGCAGGAGCCGGAGCCCTCT#AGTGTACAAGTGTCAGCATGCCAGGGCGTCGACTCCTGCTTCCTGT#(((((((((((((.(((.(((((..#.))))).))).))))))))))))).	4399	4445	1	-37.7	1	0.00606637	0.412	-0.169097	0.118408	-4.79441	21	25	13	3UTR		0	0
mmu-miR-3104-3p	NM_007798	Ctsb	ACGCTCTGCTTTGCTCCCCCAGA#CTGGGCTGGGGAGTAGAGAATGGAGTT#..(((((.((((((((((((((.#)))))....)))))))))...))))).	975	1002	0.907692	-25.7	0	0.00522425	0.412	4.34603	3.7163	-7.27064	19	27	9	CDS		0	0
mmu-miR-3104-3p	NM_007798	Ctsb	ACGCTCTGCTTTGCTCCCCCAGA#GGGGAGCAGACTATGCTCTACATGTCTCTGTGGTCTGAGCGTA#((((((.((((((((((((....#)))))))))......................)))..)))))).	4130	4173	1	-25.5	0	0.000541008	0.529	0.139732	-0.120812	-5.48126	18	43	9	3UTR		0	0
mmu-miR-3105-5p	NM_007798	Ctsb	AGAGCAAGCCCGTAAGCAGCGT#CGTTTTGTTATCGTATGCTTGGGGGTGGCTCTA#(((((..((((.(((((((((.#.))).)))))).)))).))))).	2650	2683	0.884615	-26.6	0	5.50571e-05	0.529	-0.182979	-0.134929	-10.729	18	23	6	3UTR		0	0
mmu-miR-3105-5p	NM_007798	Ctsb	AGAGCAAGCCCGTAAGCAGCGT#ATGTCTGGATATGGGTGGGCCTCTG#(((((..(((((((..((((((#))).)))..)))))))..)).))).	3287	3312	0.923077	-21.4	0	0.00143815	0.632	-0.137778	0.0830934	-8.35072	18	25	7	3UTR		0	0
mmu-miR-3105-3p	NM_007798	Ctsb	ACTGCTTATGAGCTTGCACTCC#GGGGTGGCTCGTGCCTATAACTCGTACATTCAGAAGGCTGAGGCAGTG#(((((((((((((...((((((#)))))))))))))............................)))))).	4293	4341	1	-20.7	1	5.10882e-05	0.544	0.0521348	0.0937162	-5.76291	19	48	13	3UTR		0	0
mmu-miR-486b-5p	NM_007798	Ctsb	TCCTGTACTGAGCTGCCCCGAG#CTCTGTGGACAACAGTGGGGTGGCTCGTGCC#....((((.(((((((((((..#.))))))))))))))).	4277	4308	1	-24.8	0	1.88616e-05	0.456	0.115245	0.0913112	-10.603	15	17	15	3UTR		0	0
mmu-miR-486b-3p	NM_007798	Ctsb	CGGGGCAGCTCAGTACAGGA#TCCTGTGCTCAAGTCAAGAGCTGTCTTC#.(((((((((((((((((((#)))))))))........)))))))))).	2719	2747	0.846154	-26.7	1	0.000224557	0.515	0.135756	0.0654424	-3.79332	19	28	10	3UTR		0	0
mmu-miR-486b-3p	NM_007798	Ctsb	CGGGGCAGCTCAGTACAGGA#TCTCTGTGGTCTGAGCGTACCCCA#.((((..(((((((((((((#)).)))))..))))))...)))).	4154	4178	1	-23.4	0	0.00182395	0.544	0.1245	-0.0842553	-7.23797	17	24	6	3UTR		0	0
mmu-miR-486b-3p	NM_007798	Ctsb	CGGGGCAGCTCAGTACAGGA#CCTTCAAAGGGCTGTCCCA#.((((((((((.....(((.#))).....)))))))))).	3214	3233	0.974359	-22.5	1	2.50148e-05	0.471	0.125587	-0.0143141	-10.2546	13	19	10	3UTR		0	0
mmu-miR-486b-3p	NM_007798	Ctsb	CGGGGCAGCTCAGTACAGGA#TCAGGTGCTGAGCCATCTCTCCAGCCTCC#.(((((.(((((((((..((#))..)))))))))..........))))).	3769	3798	0.846154	-22.1	0	0.0557937	0.515	0	0.0307032	-5.33701	16	29	9	3UTR		0	0
mmu-miR-3074-2-3p	NM_007798	Ctsb	TGTTTCAGCTCAGTAGGCAC#CCTACTGGCTGGCAGCC#.((((((((.(((((((...#)))))))))))).))).	1003	1020	0.846154	-19.4	1	7.06742e-06	0.471	3.87179	3.76168	-5.03583	15	17	12	CDS		0	0
mmu-miR-3108-3p	NM_007798	Ctsb	CGTCTAGGTCTAGAGTCTCAA#TGGGGCTTTAGTACTGCAAGACA#.((((((..(((((((((((.#)))))))))))..))...)))).	2464	2487	1	-20.9	1	0.00146334	0.485	0.202847	-0.00418094	-7.16335	17	23	11	3UTR		0	0
mmu-miR-3108-3p	NM_007798	Ctsb	CGTCTAGGTCTAGAGTCTCAA#GAAGCTCTGGATGCCTGGCGA#((.(((((((((((((.((..#)).)))))))..)))))))).	2399	2420	1	-21.1	0	4.46178e-06	0.544	0.115998	0.0217765	-5.49511	17	21	8	3UTR		0	0
mmu-miR-3108-3p	NM_007798	Ctsb	CGTCTAGGTCTAGAGTCTCAA#TGGGAGTTTGAGGCCAGACT#.((((.((((((((.(((((.#))))).))).))))))))).	2795	2815	0.991453	-20.2	0	0.00016607	0.471	0.240354	-0.00483461	-6.42973	17	20	9	3UTR		0	0
mmu-miR-3109-5p	NM_007798	Ctsb	AATGGATGCGATGGTTCCCATGCT#GGAGTGGGGGCCAAAGCTTGCGCACCATG#.((((.((((.((((((((((.((#)).)))))))))).......)))))))).	2181	2210	1	-23.9	0	4.03944e-05	0.529	0.0781217	0.00217335	-8.51906	20	29	10	3UTR		0	0
mmu-miR-3109-3p	NM_007798	Ctsb	TAGGGCCATCTCATCCAGATA#TGTCTGGATATGGGTGGGCCTC#.(((.((((((.(((((((((#)))))))))..)))))).))).	3288	3310	0.923077	-25.6	0	0.0010627	0.618	0.0718344	0.096822	-11.2592	18	22	9	3UTR		0	0
mmu-miR-3109-3p	NM_007798	Ctsb	TAGGGCCATCTCATCCAGATA#ATCCAGGATGTGGTGGTCCTT#.(((((((((.(((((.(((.#)))..))))).))))))))).	122	143	0.974359	-24	1	1.04512e-05	0.456	1.66755	0.526374	-6.6181	17	21	9	5UTR		0	0
mmu-miR-3109-3p	NM_007798	Ctsb	TAGGGCCATCTCATCCAGATA#TGTGGACAACAGTGGGGTGGCTCG#..(((((((((((((((.(..#).))))......))))))))))).	4280	4304	0.923077	-21.5	1	0.000117112	0.456	0.159278	0.116003	-4.957	16	24	11	3UTR		0	0
mmu-miR-3110-5p	NM_007798	Ctsb	TTCTGCCTCCCCTGAAGGCTC#GGGCTTTTTCCAAAATTTAGCGGCCCTGGCAGGGAATGAGGTAGAC#.(((((((((((((..((((.#.))))....)))))...)))))))).	1179	1225	0.923077	-26	1	0.000604324	0.529	-0.264844	0.157064	-4.76182	17	26	8	3UTR		0	0
mmu-miR-3110-5p	NM_007798	Ctsb	TTCTGCCTCCCCTGAAGGCTC#GGCTTAAGAGGGGAGCAGAC#.((((.(((((((..(((((.#)))))...))))))))))).	4121	4141	1	-23.3	0	0.00126076	0.485	0.106749	0.0305443	-7.28657	16	20	11	3UTR		0	0
mmu-miR-3110-3p	NM_007798	Ctsb	GCACTCCATCGGAGGCAGACAC#CTGAACATCCTCTGATGGAGC#...(((((((((((((((....#))).....)))))))))))).	2619	2640	0.846154	-23	0	7.60911e-05	0.544	-0.309804	-0.0731503	-6.51454	15	21	12	3UTR		0	0
mmu-miR-3110-3p	NM_007798	Ctsb	GCACTCCATCGGAGGCAGACAC#TGTCGCGCTGCGCTCGGTGAGTGCA#(((((.((((((..((((....#.))))..))))))))))).	88	113	1	-23	0	4.71179e-08	0.338	0.179957	0.403091	-7.9845	15	19	11	5UTR		0	0
mmu-miR-3110-3p	NM_007798	Ctsb	GCACTCCATCGGAGGCAGACAC#GTGTCTGCTGAAGACCTGCTTACTTGCTGTGGTATCCAGTGTGGGGACGGCT#((.((((((.((((((((((((#))))))))).........................)))...))))))...)).	525	577	0.969231	-23	0	1.2955e-06	0.441	2.77283	3.0129	-6.73762	20	52	9	CDS		0	0
mmu-miR-374c-3p	NM_007798	Ctsb	ACTTAGCAGGTTGTATTAT#ATGGATCTGTTACTTCCTGCTAAGTG#((((((((((..(((....#.)))..)))))))))).	2309	2335	0.846154	-20	1	0.00330683	0.471	-0.491882	-0.118797	-10.3422	13	17	10	3UTR		0	0
mmu-miR-3112-5p	NM_007798	Ctsb	ACATAGAAAAGGCAGTCTGCA#GCAGGGTGCACGGTTCTGTGC#.(((((((..((((.(((((.#))))).))).)..))))))).	1960	1981	1	-22.9	1	1.02443e-05	0.441	-0.201958	0.370171	-6.82767	16	21	7	3UTR		0	0
mmu-miR-3112-5p	NM_007798	Ctsb	ACATAGAAAAGGCAGTCTGCA#GCAGAAATCTACAAAAATGGCCCAGTGGAGGGTGCCTTCACTGTGTT#((((((..((((((.(((.((#.)).))).))))))..)))))).	849	896	0.846154	-21.9	0	0.000790544	0.544	4.11779	2.31781	-8.53035	17	23	6	CDS		0	0
mmu-miR-3112-5p	NM_007798	Ctsb	ACATAGAAAAGGCAGTCTGCA#TGTAGGCTGCTTA#.........((((((((((((#)))))))))))).	656	669	0.846154	-17.9	0	0.000479977	0.485	3.33616	3.26812	-20.4803	12	13	12	CDS		0	0
mmu-miR-3112-3p	NM_007798	Ctsb	CAGTTTGTCTCTTCTTTGTCT#AGGCTTAAGAGGGGAGCAGACTA#.(((((((((((((((.((((#))))..))))))))).)))))).	4120	4143	0.91453	-20.4	1	0.00173263	0.485	0.0940366	-0.0366358	-3.79332	19	23	9	3UTR		0	0
mmu-miR-3112-3p	NM_007798	Ctsb	CAGTTTGTCTCTTCTTTGTCT#AGACAGAGGCAAGCCGATCTCTGGGAGTTTGAGGCCAGACTGG#(((((((((((.(((((((((#))))))))).....................))))).)))))).	2774	2817	0.846154	-19	1	4.30753e-06	0.485	0.00137567	-0.00516149	-7.28438	20	43	9	3UTR		0	0
mmu-miR-3112-3p	NM_007798	Ctsb	CAGTTTGTCTCTTCTTTGTCT#GGCAGGGAATGAGGTAGACA#..((((((((((((((((((.#))))))))).))))))))).	1206	1226	0.923077	-19.3	1	0.00049855	0.529	0.281584	-0.0060574	-4.957	18	20	9	3UTR		0	0
mmu-miR-3112-3p	NM_007798	Ctsb	CAGTTTGTCTCTTCTTTGTCT#CAGAGGAGAGAACCACTGT#((((...(((((((((((...#)))))))))))...)))).	1067	1086	0.923077	-18.8	0	0.000343153	0.588	2.54769	3.55072	-11.5013	15	19	11	CDS		0	0
mmu-miR-1912-5p	NM_007798	Ctsb	TGCTCATTGCATGGGCTGTGTA#GCATAGCCAGTGAAGATGAGCT#.(((((((.(((.((((((((.#)))))))).)))..))))))).	2578	2600	0.846154	-25.9	1	0.00539373	0.515	-0.305882	-0.163367	-6.13885	18	22	8	3UTR		0	0
mmu-miR-1912-5p	NM_007798	Ctsb	TGCTCATTGCATGGGCTGTGTA#ACAGGGCCTATGACAGACAGCAT#((((..(((((((((((.(((.#))).)))))))).)))..)))).	3046	3069	0.923077	-22.8	0	0.000640222	0.471	0.110333	0.104667	-9.95757	18	23	8	3UTR		0	0
mmu-miR-1912-5p	NM_007798	Ctsb	TGCTCATTGCATGGGCTGTGTA#GCGGCCCTGGCAGGGAATGAGG#..((((((((..(((((((...#)))))))..)))....))))).	1198	1220	0.923077	-22.6	1	1.65374e-05	0.529	0.285027	0.00375435	-11.1286	15	22	7	3UTR		0	0
mmu-miR-1912-3p	NM_007798	Ctsb	CACAGAACATGCAGTGAGAACT#TCTCCTGCATGTCCTC#...((.((((((((.((((...#)))))))))))).)).	4454	4470	0.923077	-18.7	0	0.00844609	0.485	0.123699	-0.013708	-9.15095	14	16	12	3UTR		0	0
mmu-miR-1912-3p	NM_007798	Ctsb	CACAGAACATGCAGTGAGAACT#TTCACTGTGTTTTCTGA#..(((((.((((((((((....#)))))))))).))))).	885	902	0.923077	-18	0	0.00243006	0.559	2.36507	3.2739	-7.27064	15	17	10	CDS		0	0
mmu-miR-3113-5p	NM_007798	Ctsb	GTCCTGGCCCTGGTCCGGGTCC#GACCCGGACTGCCATCTTCTTAGAGGTCATTTCCCTGGAGTGGGGGCC#(((((.(((((((((((((((.#))))))))))).........................)).)).))))).	2145	2193	1	-29.8	0	3.50543e-06	0.515	0.0599415	0.00608818	-5.83853	20	48	11	3UTR		0	0
mmu-miR-3113-3p	NM_007798	Ctsb	TCCTGGCCCTGGTCCTGGTC#CCGAGGACCCAAGGGCTTTGACTGCAGGAC#((((((((((((((((((..#)).))))))..)))))........))))).	1476	1506	1	-25.4	1	0.00131635	0.456	-0.578711	-0.650825	-3.93757	18	30	6	3UTR		0	0
mmu-miR-3470a	NM_007798	Ctsb	TCACTTTGTAGACCAGGCTGG#CCAGACTGGTCTACAATAGA#...(((((((((((((.((((#)))).))))))))))).)).	2808	2828	1	-23.9	0	7.11009e-06	0.529	-0.165795	0.026218	-6.51454	17	20	11	3UTR		0	0
mmu-miR-3470a	NM_007798	Ctsb	TCACTTTGTAGACCAGGCTGG#GGCCTGGTTTCAGGTGGA#((((.(((.((((((((((..#))))))))))))))))).	624	642	0.923077	-22.2	0	8.42631e-06	0.529	3.45075	3.28985	-9.113	17	18	17	CDS		0	0
mmu-miR-3470a	NM_007798	Ctsb	TCACTTTGTAGACCAGGCTGG#CAGCGTGTCTAACAGTGTGAA#((((.(((((((.((.((((.#)))).)))))).))).)))).	818	839	0.923077	-19.5	0	0.00338739	0.574	0.142661	2.86406	-9.57879	17	21	6	CDS		0	0
mmu-miR-3470b	NM_007798	Ctsb	TCACTCTGTAGACCAGGCTGG#CCTCTGGAGCATGGAGCTTCTGGACAAAAAAAGGCCTGGTTTCAGGTGGA#((((.(((.((((((((((..#.))))))))))))))))).	592	642	0.923077	-24.7	0	8.42631e-06	0.529	2.48624	3.00716	-9.113	17	19	17	CDS		0	0
mmu-miR-3470b	NM_007798	Ctsb	TCACTCTGTAGACCAGGCTGG#CCAGACTGGTCTACAA#......((((((((((.((((#)))).)))))))))).	2808	2824	0.846154	-23.2	0	5.49923e-06	0.515	-0.224819	0.0334092	-15.5666	14	16	10	3UTR		0	0
mmu-miR-3470b	NM_007798	Ctsb	TCACTCTGTAGACCAGGCTGG#CAGCGTGTCTAACAGTGTGAA#((((.(((((((.((.((((.#)))).)))))).))).)))).	818	839	1	-22.2	0	0.00338739	0.574	0.142661	2.86406	-9.57879	17	21	6	CDS		0	0
mmu-miR-3471	NM_007798	Ctsb	TGAGATCCAACTGTAAGGCATT#AGTGTCTTATGTAGTCCAGGCCCACCTCCACAACTGAGGAGGATCTTAA#((((((((..((((((((((((#))))))))))..........................))..)))))))).	3817	3866	0.846154	-18.6	1	2.98369e-07	0.441	0.0128147	0.03957	-6.23647	20	49	10	3UTR		0	0
mmu-miR-3471	NM_007798	Ctsb	TGAGATCCAACTGTAAGGCATT#GCTGAGGCAGTGGGATCA#...(((((.(((((..(((...#)))...))))).))))).	4329	4347	0.846154	-19.1	0	1.11147e-05	0.574	0.0371182	0.0786448	-8.53943	13	18	5	3UTR		0	0
mmu-miR-3472	NM_007798	Ctsb	TAATAGCCAGAAGCTGGAAGGAACC#GTTCATCTAACATGCATGAAGCTTTTGGCA#.....(((((((((((((..((((.#)))).)))...........)))))))))).	1247	1277	0.846154	-19.5	0	0.00397311	0.559	0.219614	0.209803	-13.6656	17	30	10	3UTR		0	0
mmu-miR-3473a	NM_007798	Ctsb	TGGAGAGATGGCTCAGCA#ACTCAGGTGCTGAGCCATCTCTCCA#((((((((((((((((((#.))))))))))))))))))	3767	3792	0.846154	-36	1	0.000669702	0.485	0	0.0340021	-3.93757	18	19	18	3UTR		0	1
mmu-miR-3474	NM_007798	Ctsb	CCCTGGGAGGAGACGTGGATTC#AATCCAACTCCTCCCT#....((((((((...((((((.#)))))).)))))))).	3866	3882	0.871795	-22.4	0	0.509091	0.456	-0.0638927	-0.0233281	-12.428	14	16	8	3UTR		0	0
mmu-miR-3474	NM_007798	Ctsb	CCCTGGGAGGAGACGTGGATTC#GAGCCATCTCTCCAGCCTCCAGGT#.((((((.(((((.((((.(((#))))))).)))))...).))))).	3778	3802	0.923077	-21.7	1	0.000643191	0.515	0.107528	-0.0247314	-6.9638	18	24	7	3UTR		0	0
mmu-miR-3960	NM_007798	Ctsb	GGCGGCGGCGGAGGCGGGGG#CCCGCCTTCCCATGTCGGCA#(.((((((.(((((((((..#)))))))))))..)))).).	2362	2382	0.923077	-28.2	1	7.90961e-06	0.485	-0.0628837	-0.0143906	-6.15764	16	20	11	3UTR		0	0
mmu-miR-3960	NM_007798	Ctsb	GGCGGCGGCGGAGGCGGGGG#CCTTCCTTCCACCCGCTGTCG#((((((((.(((((.(((((#))))))))))..)))))))).	189	210	1	-27.2	1	0.00133882	0.515	1.90448	1.93	-5.72941	18	21	10	CDS		0	0
mmu-miR-3960	NM_007798	Ctsb	GGCGGCGGCGGAGGCGGGGG#CTCCTGCTTCCTGTCACGTGCTC#(((((.((((((((((((((#))))))))))).))).).)))).	4431	4454	1	-25.9	0	2.40179e-05	0.426	0.241491	-0.022847	-5.83853	19	23	11	3UTR		0	0
mmu-miR-3961	NM_007798	Ctsb	TGCCCTCAGCTCAGTTGGA#CTGGGCTGGGGAGTAG#((((((((((((((.....#))))))))))).))).	975	991	1	-22.1	1	0.000117781	0.353	4.24246	3.44525	-4.90607	14	16	11	CDS		0	0
mmu-miR-1843b-5p	NM_007798	Ctsb	ATGGAGGTCTCTGTCTGACTT#AAGCAGGCTAGGGATGTCTCCATG#(((((((((((((((((.(((#)))))))).))))))..)))))).	3351	3375	0.910256	-21.9	1	0.000217226	0.574	-0.0286963	0.0497534	-3.93757	20	24	8	3UTR		0	0
mmu-miR-1843b-5p	NM_007798	Ctsb	ATGGAGGTCTCTGTCTGACTT#TCAGATAGATTTGGGCGATGGCCTTCAA#.(((((((((((((((((...#)))))))))..........)))))))).	3018	3046	0.846154	-21	1	6.95045e-06	0.529	0.082488	0.0271985	-3.79332	17	28	9	3UTR		0	0
mmu-miR-378b	NM_007798	Ctsb	CTGGACTTGGAGTCAGAAGA#CTGACCAGTACTGGGGAAGATTCTAATCTGCTTTGACTTCATTGTCCAGT#((((((.(((((((((((((#.)))..))))))))))..)))))).	1123	1173	0.923077	-22.5	0	0.00236625	0.574	1.08959	1.62148	-5.48126	19	25	10	CDS		0	0
mmu-miR-3966	NM_007798	Ctsb	AGCTGCCAGCTGTAGAACTGT#GCTGGGGAGTAGAGAATGGAGTTCCCTACTGGCTGGCAGCC#.((((((((((((((((((.(#.).)))))..))).)))))))))).	979	1020	0.923077	-26.7	1	7.06742e-06	0.471	2.98561	3.47223	-3.79332	19	25	10	CDS		0	0
mmu-miR-3968	NM_007798	Ctsb	CGAATCCCACTCCAGACACCA#GGTCATTTCCCTGGAGTGGGGGCCA#.(..(((((((((((......#.)))))))))))..).	2169	2194	1	-22	0	2.43419e-06	0.5	0.209661	0.0225307	-8.61594	12	16	11	3UTR		0	0
mmu-miR-3968	NM_007798	Ctsb	CGAATCCCACTCCAGACACCA#TGTCTGGATATGGGTGGGCCTCT#.((..(((((((((((((...#)))))))).....)))))..)).	3288	3311	0.846154	-20.9	0	0.00113105	0.632	0.00936589	0.0700186	-10.9444	15	23	8	3UTR		0	0
mmu-miR-3971	NM_007798	Ctsb	CTCCCCACCCCTGTACCAGTGA#CTGGATATGGGTGGGCCTCTGAGA#((((((((((.(((.((((...#))))))).))))))).....))).	3291	3315	0.923077	-22.9	1	0.00117845	0.632	0.0602124	0.0343897	-7.4978	17	24	7	3UTR		0	0
mmu-miR-3473b	NM_007798	Ctsb	GGGCTGGAGAGATGGCTCAG#CTGAGCCATCTCTCCAGCCTC#((((((((((((((((((((#)))))))))))))))))))).	3776	3797	0.923077	-41.8	1	0.0419941	0.515	0	-0.000200247	-3.93757	20	21	20	3UTR		0	0
mmu-miR-5046	NM_007798	Ctsb	AGCTCCCGCCACTGTGACCCCCTT#GAGGGGAGCAGACTATGCTCTACATGTCTCTGTGGTCTGAGCG#.((((..(((((.(.(((((((((#))))))...................))).).)))))..)))).	4128	4171	0.846154	-24.7	0	0.000339893	0.5	0.0861347	-0.11504	-9.26255	19	43	6	3UTR		0	0
mmu-miR-5098	NM_007798	Ctsb	GTTACATGGTGAAGCCCAGTT#GGGTGCCTTCACTGTGTT#...((((((((((((((....#)))...))))))))))).	878	896	0.846154	-18.2	0	0.000790544	0.544	3.04368	2.85074	-6.51454	14	18	11	CDS		0	0
mmu-miR-5100	NM_007798	Ctsb	TCGAATCCCAGCGGTGCCTCT#GAGCCACTATGGGGTTGCTGGGAATTGAA#((((.((((((((..(((((.#.))))))))))))).)))).	3718	3747	0.923077	-24.2	0	0.0212716	0.5	0	0	-9.6489	17	20	13	3UTR		0	0
mmu-miR-5103	NM_007798	Ctsb	TCATCCGGGATCCCCTGAGG#TTTCAGGGGGTTAGAGTCTGTCCCC#......((((((((((((((#)))))))))..........))))).	3605	3630	0.846154	-19.1	0	0.00547258	0.574	0.159507	0.0442125	-15.5666	14	25	9	3UTR		0	0
mmu-miR-5106	NM_007798	Ctsb	AGGTCTGTAGCTCAGTTGGCAGA#CTACATAGACTTGCAGGCCAACCTGAGCTACAGTTACAGTGTACAAGTGTCAGCATGCCA#.(((((((((((((((((((...#.)))))).)))))))))).......................))).	4362	4422	0.974359	-28.3	1	0.000512831	0.441	0.0949877	0.0119456	-3.79332	19	45	10	3UTR		0	0
mmu-miR-5106	NM_007798	Ctsb	AGGTCTGTAGCTCAGTTGGCAGA#CTGCCATCAGAGCTACCCTCCA#.((...(((((((.(.((((((.#)))))).).)))))))...)).	1304	1326	0.846154	-25.2	0	0.0797876	0.412	-0.102774	0.134652	-13.9352	16	22	7	3UTR		0	0
mmu-miR-5106	NM_007798	Ctsb	AGGTCTGTAGCTCAGTTGGCAGA#GCCAGTATGAGTGCCAGGCCTT#(((((((..(((((.(((((...#)))))..)))))..))))))).	2964	2986	0.846154	-25.6	1	0.00518646	0.471	0.228317	-0.131987	-8.04305	17	22	7	3UTR		0	0
mmu-miR-3473c	NM_007798	Ctsb	TCTCTCCAGCCCCCATAATAAG#GGGCTGGGGAGT#.(((((((((((..........#))))))))))).	977	989	0.846154	-23	1	6.79955e-05	0.368	5.18796	3.38147	-6.90779	11	12	11	CDS		0	0
mmu-miR-3473c	NM_007798	Ctsb	TCTCTCCAGCCCCCATAATAAG#TATGGGGTTGCTGGGAA#..((.((((((((((((.....#)))))))..))))))).	3725	3742	0.846154	-21.1	0	0.000541206	0.544	0	0	-9.07604	14	17	7	3UTR		0	0
mmu-miR-5107-5p	NM_007798	Ctsb	TGGGCAGAGGAGGCAGGGACA#CCTGGCCTCCTCCTAGCCCAT#(((((.((((((((.(((...#))).))))))))...))))).	1339	1360	0.923077	-30.1	0	0.03545	0.441	0.2723	-0.200513	-6.57398	16	21	8	3UTR		0	0
mmu-miR-5107-5p	NM_007798	Ctsb	TGGGCAGAGGAGGCAGGGACA#GTGCCTGCTGTTGTGGCTCTGCCTG#.((((((((..((((((.((.#)).)))))).......)))))))).	1418	1443	0.846154	-27.9	1	4.2188e-07	0.397	0.147023	-0.486401	-7.86061	16	25	8	3UTR		0	0
mmu-miR-5107-3p	NM_007798	Ctsb	CAACCTGTGCTTCTCTTCCCAG#GGGTACTTAGGAGTGCACGGGAGAGGCCAGGA#...((((.((((((((((((..#)))...............))))))))))))).	20	52	0.846154	-22	0	0.000697867	0.324	-0.184659	-0.0367255	-8.82818	16	32	13	5UTR		0	0
mmu-miR-5107-3p	NM_007798	Ctsb	CAACCTGTGCTTCTCTTCCCAG#CTGGGCTGGGGAGTAGAGAATGG#((..((.((((((((..(((((#)))))..)))))))).))..)).	975	998	0.846154	-22.8	0	0.00660518	0.397	4.46322	3.3643	-10.3039	17	23	8	CDS		0	0
mmu-miR-5110	NM_007798	Ctsb	GGAGGAGGTAGAGGGTGGTGGAATT#CCAGAGCTGCCTGCCATCAGAGCTACCCTCCAAACACTGTCCTTACCTGGCCTCCTCCT#(((((((((.(((((((((......#.)))))))))...................))))))))).	1294	1353	0.923077	-30.4	1	0.00592159	0.441	0.132398	0.164627	-5.18008	18	39	9	3UTR		0	0
mmu-miR-5110	NM_007798	Ctsb	GGAGGAGGTAGAGGGTGGTGGAATT#AGTTCCACCGGTCTCAACTACACCCAATAGTTCCCTCCT#(((((.(((.((((.((((((((((#)))))))))).)))).)))..............))))).	2486	2525	0.923077	-28.5	0	0.153419	0.485	-0.0182362	0.0255643	-7.81649	22	39	10	3UTR		0	0
mmu-miR-5112	NM_007798	Ctsb	TAGCTCAGCGGGAGAGCAC#TGCGGCTCTTGTTGGGCA#..((((((((((((.(((.#)))..)))))))))))).	441	459	0.846154	-22.5	1	1.2335e-05	0.426	5.13463	3.32584	-5.69245	15	18	12	CDS		0	0
mmu-miR-5112	NM_007798	Ctsb	TAGCTCAGCGGGAGAGCAC#GTGCTCTCTCCTGC#.....(((.((((((((((#))))))))))))).	4448	4462	0.884615	-20.4	0	1.1192e-05	0.456	-0.0013622	-0.1152	-14.722	13	14	13	3UTR		0	0
mmu-miR-5113	NM_007798	Ctsb	ACAGAGGAGGAGAGAGATCCTGT#CAGGGCGTCGACTCCTGCTTCCTGTCACGTGCTCTCTCCTGCATGTCCTCTC#..((((((((((((((..(.((.#.)).)..))))))))......)))))).	4420	4472	0.846154	-22.7	1	0.0101245	0.471	0.106382	0.019321	-4.957	17	28	8	3UTR		0	0
mmu-miR-5113	NM_007798	Ctsb	ACAGAGGAGGAGAGAGATCCTGT#GGAGGATCTTAAAATCCAACTCCTCCCTT#..((.(((((((.((((((((.(#).)))))))).........))))))))).	3854	3883	0.884615	-21.9	0	0.167859	0.441	-0.283551	0.0228482	-10.3652	18	29	9	3UTR		0	0
mmu-miR-5114	NM_007798	Ctsb	ACTGGAGACGGAAGCTGCAAGA#TCATGCAGTTTATGAGTACTCTGTCTTCAT#..(((((((((((((((((.((#)).))))))).........)))))))))).	3649	3679	1	-21.4	1	0.000192259	0.676	0	0.0379353	-4.957	19	30	10	3UTR		0	0
mmu-miR-5118	NM_007798	Ctsb	AAGGTTAGGCCAGCCTGGT#GCCTGCTGGCACTGACCA#..((((((((((((..(((#))).)))))).)))))).	157	175	0.846154	-24.9	1	2.0347e-06	0.426	1.09689	0.972967	-5.9255	15	18	6	CDS		0	0
mmu-miR-5118	NM_007798	Ctsb	AAGGTTAGGCCAGCCTGGT#GCCAGACTGGTCTACAATAGACCTTG#(((((((((((((.(((((#))))).))))))))......))))).	2807	2833	0.923077	-23.1	1	0.000624243	0.5	-0.126964	0.0425615	-4.79441	18	26	8	3UTR		0	0
mmu-miR-5118	NM_007798	Ctsb	AAGGTTAGGCCAGCCTGGT#ACCAGAGCTGCCTGCCA#..((.((((.(((((((((#))))).)))))))))).	1293	1310	0.923077	-21.7	0	2.89464e-05	0.471	0.180367	0.145101	-10.3185	15	17	10	3UTR		0	0
mmu-miR-5118	NM_007798	Ctsb	AAGGTTAGGCCAGCCTGGT#GGCAGGCTGGACGCAACTTC#.(((((..(((((((((.(#).)))))))).)..))))).	250	270	0.807692	-20.3	0	0.00710269	0.603	3.84761	2.27404	-7.65065	15	20	8	CDS		0	0
mmu-miR-5119	NM_007798	Ctsb	CATCTCATCCTGGGGCTGG#CCAGCCTCCAGGTTTTGATGT#((((....(((((((((((#)))))).)))))....)))).	3789	3810	0.846154	-25.5	0	0.022629	0.485	0.0627244	-0.0247314	-13.8149	15	21	6	3UTR		0	0
mmu-miR-5120	NM_007798	Ctsb	TTTGGGGCTGTGGTGCCACCAGC#CACGGTTCTGTGCTGCAGTTTCAAG#.(((((((((((((((.(((...#.)))...))))))))))))))).	1968	1993	1	-21.6	1	0.000136501	0.456	-0.00748271	0.368605	-3.79332	18	23	15	3UTR		0	0
mmu-miR-5120	NM_007798	Ctsb	TTTGGGGCTGTGGTGCCACCAGC#GCTGTGTGGCACTGTCCTGGGT#((((((((...((((((((((((#)))).)))))))))))))))).	299	321	1	-26.9	1	0.000151265	0.471	3.26097	2.24841	-9.06125	20	22	16	CDS		0	0
mmu-miR-5121	NM_007798	Ctsb	AGCTTGTGATGAGACATCTCC#GGAGGTGTCTGCTGAAGACCTGCTTACTTGCTG#(((..((((..((((((((((#)))))))))).............))))..))).	521	554	1	-19.7	0	0.000710073	0.456	4.12188	2.92766	-15.1559	17	33	10	CDS		0	0
mmu-miR-5122	NM_007798	Ctsb	CCGCGGGACCCGGGGCTGTG#ACTGCCCGACCATTGGACAGATTAGAGACCAGGGCTCCTGCGGC#(((((((((((.((.((.((#.)).)).)).))).)))))))).	403	447	1	-25.4	1	3.3206e-05	0.412	2.91109	3.447	-8.01983	17	23	8	CDS		0	0
mmu-miR-466q	NM_007798	Ctsb	GTGCACACACACACATACGT#TGTGTGGCACT#((((.((((((.........#)))))))))).	301	312	0.846154	-15	0	0.000881597	0.5	3.56818	2.48539	-14.5179	10	11	10	CDS		0	0
mmu-miR-3473d	NM_007798	Ctsb	CCACTGAGCCACTTTCCAGCCCTT#GGGCTGGGGAGTAGAGAATGGAGTTCCCTACTGGCTGGCAGCCAACTCTTGGA#((((((((((((((((((((((..#))))))))))))....................))))..)))........))).	977	1030	0.923077	-27	1	6.38926e-05	0.5	3.91791	3.12023	-3.93757	22	53	12	CDS		0	0
mmu-miR-5123	NM_007798	Ctsb	TGTAGATCCATATGCCATGGTGTG#CACACCAATGGCCGAGTCAACGTGGAGGTGTCTGCT#.((((((((((..(((((((((((#))))))).)))).........)))))....))))).	498	534	0.846154	-23.5	1	7.84286e-05	0.485	2.19887	3.59813	-8.42926	21	36	7	CDS		0	0
mmu-miR-5124a	NM_007798	Ctsb	GGTCCAGTGACTAAGAGCAT#GCTTTTGGCAAGATTTGGACGACTGGACCA#((((((((..((((((((..#)))))))).............)))))))).	1267	1297	1	-22.7	1	0.000759415	0.471	0.391321	0.234332	-6.23647	16	30	8	3UTR		0	0
mmu-miR-5124a	NM_007798	Ctsb	GGTCCAGTGACTAAGAGCAT#TTCTGGGTTACTGGATT#.(((((((((((.((((...#)))).))))))))))).	2218	2235	0.846154	-19.4	1	0.00086504	0.632	-0.132	0.00530547	-5.08246	15	17	11	3UTR		0	0
mmu-miR-5125	NM_007798	Ctsb	TCTGCCTGGGATTTCCTTGT#TAGGGATGTCTCCATGGTAGAG#((((((((((((.((((((.#)))))).))).))).)))))).	3359	3381	1	-22.4	1	0.00101241	0.529	-0.219962	0.0503387	-5.22671	18	22	6	3UTR		0	0
mmu-miR-3572-5p	NM_007798	Ctsb	TGGGGAACAGGGCAAGGTGGAC#TCCATCGACATTGGTAATGTGGCCAGCTCTCCTTGGTCCTGTCCTCAG#(((((.(((((((((((.(((.#.)))))))).))))))))))).	1653	1701	1	-24.5	0	0.00040214	0.544	-0.630729	0.0616793	-5.83853	19	22	11	3UTR		0	0
mmu-miR-3572-3p	NM_007798	Ctsb	TACACTTGTCCTTCTTTCCCCAG#GAGGGAGGGGCTGGTT#...(((.(((((((((((.....#))))))))))).))).	2336	2352	0.846154	-18	0	2.19417e-08	0.426	-0.126305	-0.0345748	-8.05823	14	16	11	3UTR		0	0
mmu-miR-5126	NM_007798	Ctsb	GCGGGCGGGGCCGGGGGCGGGG#CCCTAGACTAGTGCGGTTTGTAGTGCCTGCTGTTGTGGCTCTGCCTGCC#(((((((((((((..((((((.#.))))))....))))))))))))).	1396	1445	0.923077	-36.6	1	5.73421e-07	0.368	-0.354078	-0.560001	-5.52986	19	25	13	3UTR		0	0
mmu-miR-5126	NM_007798	Ctsb	GCGGGCGGGGCCGGGGGCGGGG#CCTGCCATCAGAGCTACCCTCCAAACACTGTCCTTACCTGGCCTCCTCCTAGCCCA#..(((((((((((((((((((.#))))))..............................)))))))))......)))).	1303	1359	0.923077	-32.1	1	0.0161559	0.426	0.0699501	-0.0120954	-4.957	19	56	9	3UTR		0	0
mmu-miR-5128	NM_007798	Ctsb	CAATTGGGGCTGGCGAGATGGCT#AGCCATCTCTCCAGCCTCCAGG#...((((((((((.(((((((((#))))))))).)))))).)))).	3779	3801	0.942308	-34.1	0	8.50518e-05	0.529	0.044063	-0.0245711	-7.37138	19	22	9	3UTR		0	0
mmu-miR-5129-5p	NM_007798	Ctsb	ATGTGGGGGCATTGGTATTTTC#GGCACTGACCAGTGCCCATGACAA#.(((.(((((((((((......#.)))))))))).).))).	164	188	0.923077	-21.8	0	0.00161163	0.412	0.853595	1.21579	-7.91236	14	18	10	CDS		0	0
mmu-miR-5129-5p	NM_007798	Ctsb	ATGTGGGGGCATTGGTATTTTC#ACCAGGGCTCCTGCGG#.(((((((((.(((((......#))))).))))))))).	430	446	0.923077	-19.2	1	6.60349e-05	0.412	3.84046	3.45743	-6.6181	14	16	9	CDS		0	0
mmu-miR-5129-5p	NM_007798	Ctsb	ATGTGGGGGCATTGGTATTTTC#ACCACATGCCCACCTGCAA#.(((((((((((((((......#)))).)))))).)).))).	2544	2563	0.846154	-19.3	1	0.073292	0.456	-0.0748937	-0.144081	-3.79332	15	19	6	3UTR		0	0
mmu-miR-5129-3p	NM_007798	Ctsb	AATGTGCCTGTGCATCTCTTCC#GAGGACATAGATCTACCTGAAACCTTTGATGCACGGGAACAA#..(((.(((((((((((((((.#)))))......................)))))))))).))).	354	396	0.923077	-21.4	0	0.0235416	0.515	2.04041	3.07813	-6.85796	18	42	10	CDS		0	0
mmu-miR-5130	NM_007798	Ctsb	CTGGAGCGCGCGGGCGAGGCAGGC#CCTGCTTCCTGTCACGTGCTCTCTCCT#..((((.((((((((((((((((.#))))))))..))).)))))...)))).	4433	4460	0.923077	-29.4	0	2.08414e-05	0.456	0.190364	-0.0521882	-6.50069	20	27	8	3UTR		0	0
mmu-miR-5130	NM_007798	Ctsb	CTGGAGCGCGCGGGCGAGGCAGGC#GCGCTGCGCTCGGTGAGTGCAGGATCCAGCATCCAGG#(((((((((((.(.((((((((((#)).)))).)))).)..))))........)).))))).	92	129	0.846154	-27.8	1	6.11111e-06	0.426	0.0169684	0.438528	-8.14122	22	37	5	5UTR		0	0
mmu-miR-5131	NM_007798	Ctsb	CGGCGCCCCACGGAGCCCCGAGC#GCTCAATGCTAGTCTTCCAGAGTTAGGGCTCCAGAGACCAAGCTCTGTGGACAACAGTGGGGTGGCT#.(.(((((((((((((((.((((#)))).....................)))))))........................)))))))).).	4235	4302	0.846154	-31.2	0	0.00126946	0.456	0.0591539	0.0898682	-5.35086	20	67	8	3UTR		0	0
mmu-miR-5131	NM_007798	Ctsb	CGGCGCCCCACGGAGCCCCGAGC#GCTTGGGGGTGGCTCTAGATGTCTTCCATAACCAGATTCTCCTGTGGGTGGTTTCCTGTGCTC#.((((((((((((((((((((((#))))))))..............................)))).))))).........))))).	2666	2729	0.846154	-29.9	1	0.000784112	0.515	0.0990152	-0.041444	-3.79332	22	63	8	3UTR		0	0
mmu-miR-5132-5p	NM_007798	Ctsb	GCGTGGGGTGGTGGACTCAGG#CCTGCGAGCACCATGTCAATGGCTCCCGTCCCCCATGCA#(((((((((((((..(.((((#)))).)..))))).................)))))))).	685	724	0.923077	-27.2	1	0.00689619	0.397	3.32661	2.71066	-5.52986	18	39	8	CDS		0	0
mmu-miR-5132-5p	NM_007798	Ctsb	GCGTGGGGTGGTGGACTCAGG#TCCACCTCCCACATGCT#((((((((.((((((......#)))))).))).))))).	3897	3914	0.923077	-24.9	1	0.0572044	0.426	0.065622	0.0563582	-5.22701	14	17	6	3UTR		0	0
mmu-miR-5132-5p	NM_007798	Ctsb	GCGTGGGGTGGTGGACTCAGG#CTGAGCCATCTCTCCAGCC#((.(((((.(((((.(((((.#)))))))))).))))))).	3776	3795	1	-25.4	0	0.0151864	0.5	0	0.0275135	-7.28695	17	19	10	3UTR		0	0
mmu-miR-5132-3p	NM_007798	Ctsb	CTGATGTTCCCCATCCCGCAG#GCGGGGTGGTATTTGTTCAAGGCTTAGAGCAA#....(((((.(((((((((..#))))))))).................))))).	3974	4006	0.846154	-20.1	0	0.000113775	0.5	-0.108252	0.0597251	-10.7891	14	32	9	3UTR		0	0
mmu-miR-5133	NM_007798	Ctsb	GCTGGAGCTGCGGCAGCGCAG#TGCCTGCTGTTGTGGCTCTGCC#((.(((((((((((((((((.#)))..)))))))))))))))).	1419	1441	0.961538	-27	0	3.2446e-07	0.397	-0.146385	-0.511456	-5.49511	19	22	16	3UTR		0	0
mmu-miR-5134-5p	NM_007798	Ctsb	TTGGCAGAAAGGGCAGCTGTG#CAGAGCTGCCTGCCAT#.((((.....((((((((.((#)).)))))))))))).	1295	1311	1	-21.8	0	3.767e-05	0.456	0.428116	0.169126	-11.8505	14	16	12	3UTR		0	0
mmu-miR-5134-3p	NM_007798	Ctsb	ACGGGTGGCCCTCTTTCTGCAG#CTGCTAAGTGAGAGGGAGGGGCTGGTTTCTCTGGAAGCCCGC#.((((((.((((((((((((((#))))......)))))))))).)..............))))).	2325	2367	1	-26.5	1	2.6349e-05	0.456	-0.00643885	0.0302105	-6.10696	20	42	10	3UTR		0	0
mmu-miR-5134-3p	NM_007798	Ctsb	ACGGGTGGCCCTCTTTCTGCAG#GCGGAGGGCGGAGCTGCGCGG#.((.(((((((.((((((((..#)))))))).)).))))).)).	1	22	0.846154	-26.8	0	7.62824e-05	0.294	0	0	-10.1722	17	21	8	5UTR		0	0
mmu-miR-5135	NM_007798	Ctsb	AGGTCTAGGTGGCAAGGGCGTCCT#AGGGTGTCAGAGGCCACCATGACA#..(((..((((((...((((((((#))))))))....))))))..))).	4672	4696	0.903846	-24.6	0	0.00279781	0.529	-0.376545	0.011144	-10.227	17	24	8	3UTR		0	0
mmu-miR-5136	NM_007798	Ctsb	ATATGCGAGGGAACTACTGG#CCGGTCTCAACTACACCCAATAGTTCCCTCC#......((((((((((.(((#.))).)))))))))).	2493	2524	0.846154	-20.8	0	0.143097	0.485	0.0131434	0.0386392	-15.5666	13	16	10	3UTR		0	0
mmu-miR-3544-5p	NM_007798	Ctsb	AGAAAGGCATCATATAGGAGCTG#AGCTCTGGATGCCTGGCG#.(..(((((((.....((((((.#)))))).)))))))..).	2401	2419	0.846154	-19.2	0	3.61953e-06	0.529	-0.175134	0.107306	-14.8442	14	18	7	3UTR		0	0
mmu-miR-3544-3p	NM_007798	Ctsb	ACTCCTGCATGACGCCGTTCCC#GGGGACGGCTGTAATGGTGGCTATCCCTCTGGAGCATGGAGC#.(((((((...(((((((((((#))))))))).)).....................))).)))).	567	609	0.923077	-23.7	1	1.05867e-05	0.471	3.86467	3.01378	-8.917	18	42	9	CDS		0	0
mmu-miR-3544-3p	NM_007798	Ctsb	ACTCCTGCATGACGCCGTTCCC#CGGTGAGTGCAGGAT#..((((((((..(((((.....#))))).)))))))).	102	117	0.923077	-22	1	1.25057e-05	0.368	-0.391141	0.760935	-11.1286	13	15	8	5UTR		0	0
mmu-miR-299b-5p	NM_007798	Ctsb	GGTTTACCGTCCCACATACAT#GTGTGGGGACGGC#......(((((((.(((((..#)))))))))))).	563	576	0.846154	-21.8	0	1.45866e-06	0.441	3.81069	2.98913	-16.4234	12	13	12	CDS		0	0
mmu-miR-299b-5p	NM_007798	Ctsb	GGTTTACCGTCCCACATACAT#TATGTCTGGATATGGGTGGGCCT#((((((((((((.(((((...#)))))..))))...)))))))).	3286	3309	0.846154	-17.5	1	0.000483498	0.618	0.0636991	0.0687111	-5.22671	17	23	8	3UTR		0	0
mmu-miR-299b-3p	NM_007798	Ctsb	TATGTGGGACGGTAAACC#ACCTCCCACATGC#(((((((((.(((.....#)))))))))))).	3900	3913	0.923077	-17.4	1	0.0721548	0.426	0.0613464	0.0704677	-7.00542	12	13	12	3UTR		0	0
mmu-miR-5615-5p	NM_007798	Ctsb	CTTGGTTGTTTTCTGAGACAGA#CTGTCCCAGACAGGATTTGCAAATAACCAGA#.((((((((((((((.(((((.#))))).))))..........)))))))))).	3225	3256	0.923077	-20	1	0.0387114	0.574	0.005734	-0.157157	-4.02637	19	31	10	3UTR		0	0
mmu-miR-1231-5p	NM_007798	Ctsb	TCTGGGCAGAGCTGCAGGAGAGA#CTCCTGCGGCTCTTGTTGGGC#.((.((((((((((((((((...#))))))))))))).))).)).	437	458	0.923077	-30.5	0	8.84965e-06	0.441	4.03053	3.14604	-6.82535	18	21	13	CDS		0	0
mmu-miR-1231-5p	NM_007798	Ctsb	TCTGGGCAGAGCTGCAGGAGAGA#TCTCCCTAGACTAGTGCGGTTTGTAGTGCCTGCTGTTGTGGCTCTGCCTG#...((((((((((((((.((((.#.)).)).)))))))))))))).	1393	1443	0.923077	-29.1	0	4.2188e-07	0.397	0.0441191	-0.455865	-6.51454	18	22	14	3UTR		0	0
mmu-miR-1231-5p	NM_007798	Ctsb	TCTGGGCAGAGCTGCAGGAGAGA#TTTCCTTTTCAGCCTGCCCAC#..(((((((.((((.((((((..#))))))...))))))))))).	2845	2866	1	-26.5	1	6.14816e-05	0.529	-0.0182362	0.013797	-6.93496	17	21	11	3UTR		0	0
mmu-miR-1231-3p	NM_007798	Ctsb	TGCCCTGTCTGTTCTGCCCACAG#GGCAGGGAATGAGGTAGACAGGGGAG#(.((((((((((((((((.....#))))))).......))))))))).).	1206	1232	0.923077	-24.2	1	0.00316751	0.529	0.215349	0.00498082	-5.10125	17	26	9	3UTR		0	0
mmu-miR-1231-3p	NM_007798	Ctsb	TGCCCTGTCTGTTCTGCCCACAG#TGGACAGATTAGAGACCAGGGCT#.((((((((((.((((.(((...#))).)))).))))...)))))).	416	439	1	-23.4	1	0.00399651	0.412	4.73843	3.54602	-7.14013	17	23	6	CDS		0	0
mmu-miR-1231-3p	NM_007798	Ctsb	TGCCCTGTCTGTTCTGCCCACAG#GGGCTGTCCCAGACAGGATTTGCAA#(((((((((((....((((....#)))).....))))))))....))).	3222	3247	1	-23.7	1	0.00273053	0.5	-0.133295	-0.123816	-10.1658	15	25	8	3UTR		0	0
mmu-miR-5616-3p	NM_007798	Ctsb	AACTTGTGATGAGGTGAGACAG#GTGTCATTTCTCACAAGG#..(((((((.(((((((.((..#)).)))))))))))))).	4481	4499	1	-21.6	1	0.00518556	0.441	0.0737657	0.0319874	-6.19951	16	18	14	3UTR		0	0
mmu-miR-5616-3p	NM_007798	Ctsb	AACTTGTGATGAGGTGAGACAG#CTTTCTTGCCTCACCACATGC#..(.((((.((((((((((.((#)).)))))))))).)))).).	2532	2553	0.923077	-19.5	0	0.187838	0.441	-0.269272	-0.0662862	-9.04541	17	21	10	3UTR		0	0
mmu-miR-5617-5p	NM_007798	Ctsb	GTAAGTGAGGGCAAGCCTTCTGG#CCAGTGGAGGGTGCCTTCACTG#...((((((((((..((((((((#))))..)))).)))))))))).	870	892	0.923077	-25.8	0	3.46851e-05	0.588	2.53213	3.06045	-8.10683	18	22	10	CDS		0	0
mmu-miR-5617-5p	NM_007798	Ctsb	GTAAGTGAGGGCAAGCCTTCTGG#CCAAGGCGGGCACTCACATACA#(((.(((((.((..((((..(((#)))))))..)).))))).))).	2120	2142	1	-22.7	0	0.000717026	0.544	-0.116055	0.0381901	-10.3581	17	22	7	3UTR		0	0
mmu-miR-5617-5p	NM_007798	Ctsb	GTAAGTGAGGGCAAGCCTTCTGG#CAGGGGGAACGCCTTCAAAGGGCT#((...(((((((...(((((((.#)))))))...)))))))....)).	3203	3227	0.846154	-22.7	0	7.40448e-06	0.485	0.0826266	-0.0188902	-15.5276	16	24	7	3UTR		0	0
mmu-miR-5617-3p	NM_007798	Ctsb	CAGGCGGCCTCAGCTCTCACT#TGGGAGTTTGAGGCCAGACTGG#(((..((((((((((((((..#)))))))).))))))...))).	2795	2817	1	-26.1	0	4.30753e-06	0.485	0.239773	0.0258912	-11.0886	17	22	8	3UTR		0	0
mmu-miR-5617-3p	NM_007798	Ctsb	CAGGCGGCCTCAGCTCTCACT#GGAGTGGGGGCCAAAGCTTGC#(((((((((((.(((((....#))))).))))))...))))).	2181	2202	0.923077	-22.4	1	4.91903e-06	0.5	0.115704	0.0749898	-7.28438	16	21	6	3UTR		0	0
mmu-miR-5620-5p	NM_007798	Ctsb	ACGAGGCAGGGGCTTTGACTGTG#GCAGTTTCAAGGCTTTTGTCTCT#..((((((((((((((((((((.#))))..)))))))))))))))).	1982	2005	1	-26.7	1	0.00402475	0.485	-0.169012	0.206529	-4.957	20	23	16	3UTR		0	0
mmu-miR-5620-5p	NM_007798	Ctsb	ACGAGGCAGGGGCTTTGACTGTG#TACAGTCAGAGTGGTTGCCTAGAGCCTCT#..(((((.(((((((((((((((#)))))))))))).....)))...))))).	4612	4641	0.923077	-26.5	0	0.000160299	0.515	-0.235451	-0.00745489	-7.27064	20	29	12	3UTR		0	0
mmu-miR-5620-5p	NM_007798	Ctsb	ACGAGGCAGGGGCTTTGACTGTG#CAGAGTTAGGGCTCCAGAGACCAAGCTCTGTGGACAACAGTGGGGTGGCTCGTG#(((((.((((((((((((((.((#)).))))))))))))..............................)).))))).	4252	4306	1	-25.9	0	3.80426e-05	0.471	0.052277	0.105581	-5.83853	21	54	12	3UTR		0	0
mmu-miR-5620-3p	NM_007798	Ctsb	ACAGTCATCCCCCTGCCTCAC#TGAGGCAGTGGGATCACC#...((.(((((.((((((((.#)))))))).))))).)).	4331	4349	0.846154	-24.2	0	1.05589e-05	0.559	0.114079	0.0695057	-11.7623	15	18	8	3UTR		0	0
mmu-miR-5620-3p	NM_007798	Ctsb	ACAGTCATCCCCCTGCCTCAC#TGGGAAACTCAACAGCAGGGGGAACGCCTTCAAAGGGCTGTC#((((((.(((((((((.....#.)))))))))............)))))).	3188	3230	0.923077	-23.6	0	1.54348e-06	0.485	0.118323	-0.0182364	-5.48126	15	29	9	3UTR		0	0
mmu-miR-5620-3p	NM_007798	Ctsb	ACAGTCATCCCCCTGCCTCAC#TGAGGTAGACAGGGGAGTCTTTGATTC#..((((((((((((((((((.#))))))))...))))).....))))).	1215	1242	1	-22.1	1	3.83048e-05	0.544	0.246031	0.0748901	-4.957	18	27	8	3UTR		0	0
mmu-miR-5621-5p	NM_007798	Ctsb	AGGAGGTCCTGGGGCCGCCCTGA#AGGGCTTTGACTGCAGGACTTCCA#.((((((((((.(((.(((((..#)))))...).)).)))))))))).	1487	1511	1	-31	1	0.0132301	0.485	-0.266386	-0.653957	-7.37318	18	24	10	3UTR		0	0
mmu-miR-5621-5p	NM_007798	Ctsb	AGGAGGTCCTGGGGCCGCCCTGA#AGGGCTCAATGCTAGTCTTCCAGAGTTAGGGCTCCAGAGACCA#....(((((((((((((((((..#)))))........................)))))))).)))).	4232	4275	0.846154	-29.1	0	0.000116749	0.441	0.106138	-0.0969216	-9.54656	17	43	8	3UTR		0	0
mmu-miR-5621-3p	NM_007798	Ctsb	TGGGCCCTCCAGACCTCATGC#GTGTGGGGACGGCTGTAATGGTGGCTATCCCTCTGGAGCATGGAGCTTCTGGACAAAAAAAGGCCTG#.((((((((((((((((((((#)))))))).......................))))))).......................))))).	563	630	0.846154	-23.2	1	0.00632148	0.515	3.20185	3.02901	-3.79332	20	67	8	CDS		0	0
mmu-miR-5621-3p	NM_007798	Ctsb	TGGGCCCTCCAGACCTCATGC#GCTGAGGCACTGTTCTCAAAAGGGCTCAA#((((((((.(((.(((((.((#)))))))..)))........)))))))).	4212	4241	1	-21.4	1	0.000665568	0.5	0.251966	-0.0792849	-6.28309	18	29	8	3UTR		0	0
mmu-miR-5622-3p	NM_007798	Ctsb	CTTAGCTGGGTAGTGGTGGTGC#CACTTCCACTACCACAGAGCCTGGGA#((((((((((((((((.((((.#)))).)))))))).)))...))))).	3167	3193	0.923077	-25.8	1	0.000204485	0.441	-0.0966855	-0.0179095	-3.93757	20	26	8	3UTR		0	0
mmu-miR-5622-3p	NM_007798	Ctsb	CTTAGCTGGGTAGTGGTGGTGC#CGCCATCCGCATCCTGGGCTGGGG#(((((((((((.(((((((((.#))))).))))))))..))))))).	962	986	0.820513	-24.9	1	0.000199196	0.397	4.37831	3.41949	-7.28438	20	24	8	CDS		0	0
mmu-miR-5623-3p	NM_007798	Ctsb	GTTCTGGCTTTCAGCTGTCACC#GTGTCAGCATGCCAGGGCG#((((((((.....((((.(((.#))).))))..)))))))).	4408	4427	0.923077	-23	1	0.000102144	0.441	-0.358908	0.0671007	-13.6972	15	19	8	3UTR		0	0
mmu-miR-5623-3p	NM_007798	Ctsb	GTTCTGGCTTTCAGCTGTCACC#GGGGCAGTGGAAGCCATTTCTGACCGAACC#(((((((((((((.(((((.((#)))))))))))))))).........)))).	462	492	1	-23	1	0.0116052	0.456	3.30037	3.51084	-4.79441	20	30	16	CDS		0	0
mmu-miR-3073b-5p	NM_007798	Ctsb	ATGGTCACAGTGGACATCAACC#GTTGAATGGACCACTGAACTGGCCG#..(((((((((((.(((((((.#))))).))..))))))...))))).	4062	4087	0.923077	-21.6	1	3.8211e-05	0.515	0.00321886	-0.199696	-5.81384	18	25	6	3UTR		0	0
mmu-miR-3073b-5p	NM_007798	Ctsb	ATGGTCACAGTGGACATCAACC#GGAGGTGTCTGCTGAAGACCT#..((((.(((((((((((..((#)).)))))))))))..)))).	521	542	1	-21.4	0	9.07004e-05	0.441	2.675	2.96288	-6.50069	17	21	11	CDS		0	0
mmu-miR-3073b-5p	NM_007798	Ctsb	ATGGTCACAGTGGACATCAACC#GGAGAGAACCACTGTGGCA#...((((((((((...((..((#)).))...)))))))))).	1071	1090	0.815385	-18.9	0	0.000399578	0.559	4.50737	2.93135	-8.33988	14	19	10	CDS		0	0
mmu-miR-3073b-3p	NM_007798	Ctsb	CTGGCGCCAACTGTGACCACTG#TGGTAAAGCAGTTGGCCTCAGG#((((.(((((((((.((((...#))))...))))))))).)))).	4580	4602	0.923077	-24.2	0	0.000153543	0.529	0.121205	-0.0408045	-8.79206	17	22	9	3UTR		0	0
mmu-miR-3073b-3p	NM_007798	Ctsb	CTGGCGCCAACTGTGACCACTG#CAGGGTGCACGGTTCTGTGCTG#..(((((.((((((((((.(((#)))))).)))))))..))))).	1961	1983	0.846154	-21.3	0	7.40234e-05	0.441	-0.576158	0.417932	-7.27064	18	22	7	3UTR		0	0
mmu-miR-5624-3p	NM_007798	Ctsb	TTAAGGCAGAGTTTACAATAGG#CTGTTGTGGCTCTGCCTG#...((((((((.(((((((((.#))))))))))))))))).	1425	1443	1	-25.2	0	4.2188e-07	0.397	-0.409757	-0.549039	-9.86134	17	18	17	3UTR		0	0
mmu-miR-5625-5p	NM_007798	Ctsb	CCCGGAAGTTCTTGAGTAGGA#TCCCTCTGGAGCATGGAGCTTCTGGA#.((((((((((((.((..(((#)))..)).).....))))))))))).	590	616	0.923077	-20.4	1	0.00160861	0.485	3.544	3.20855	-4.65016	17	26	11	CDS		0	0
mmu-miR-5625-3p	NM_007798	Ctsb	CTGATTCAAGTGGTCTCTCGTGTCC#GGGTGATAATGGCTTCTTTAAAATCCTCAGAGGAGAGAACCACTGTGGCATTGAATCAGA#(((((((((((((((((((.(.(..#.).).)))))).))))).......)))))))).	1040	1100	0.846154	-26.2	1	0.0423484	0.5	3.11955	3.66111	-3.93757	21	33	8	CDS		0	0
mmu-miR-5626-5p	NM_007798	Ctsb	GCCCCATCGATTAACTGCTTCC#GGGAGTAGAGAATGGAGTTCCCTACTGGCTGGCA#((((((((.(((..((((((((#))))))))..))).)).........)))..))).	983	1017	0.923077	-19.5	1	8.89402e-05	0.426	3.71507	3.37656	-7.13993	19	34	8	CDS		0	0
mmu-miR-5626-3p	NM_007798	Ctsb	CAGCAGTTGAGTGATGTGACAC#CACTCAGGTGCTGA#(((((.(((((((.........#))))))).))))).	3766	3780	1	-20	0	0.000333183	0.5	0	0.0318185	-7.66387	12	14	7	3UTR		0	0
mmu-miR-344h-5p	NM_007798	Ctsb	CAGGCTTCTGGCTATATTCC#GGAGTGCACGGGAGAGGCCAGGAGCG#...((((((((((...((((#.))))..)))))))))).	29	55	0.923077	-22.3	0	1.06056e-05	0.309	-0.187025	0.0215517	-8.33988	14	18	10	5UTR		0	0
mmu-miR-344h-5p	NM_007798	Ctsb	CAGGCTTCTGGCTATATTCC#GGAGTGGGGGCCAAAGCTTGC#(((((((.(((((.((((((#))))))..)))))))))))).	2181	2202	0.923077	-21.6	1	4.91903e-06	0.5	0.209661	0.0898662	-7.10805	18	21	12	3UTR		0	0
mmu-miR-344h-5p	NM_007798	Ctsb	CAGGCTTCTGGCTATATTCC#GGAGTATACAAGCATGAAGCCG#..((((((..((((((((((#)))))))...)))..)))))).	921	943	0.846154	-21.3	1	0.0144166	0.5	4.05533	3.24588	-7.2559	16	22	7	CDS		0	0
mmu-miR-344h-3p	NM_007798	Ctsb	GGTATAACCAAAGCCCGACTGT#ACAGTGGGGTGGCTCGTGCCT#(((((..((...((((.(((((#))))).))))))...))))).	4288	4309	0.846154	-20.2	0	1.82724e-05	0.456	-0.0475382	0.0598856	-14.7963	16	21	6	3UTR		0	0
mmu-miR-5627-5p	NM_007798	Ctsb	AGAGGGTGCGCCGGGCCCTGCG#GCAGACTATGCTCTACATGTCTCTGTGGTCTGAGCGTACCCCA#.(.((((((((((((((((((.#))))......................)))))).))))))))).	4135	4178	1	-28.8	0	0.00182395	0.544	0.0796654	-0.139731	-5.35086	19	43	9	3UTR		0	1
mmu-miR-5627-5p	NM_007798	Ctsb	AGAGGGTGCGCCGGGCCCTGCG#TGCAGGCCCAGGCTGTCGCGCTGCGCTCG#.((((((((((((((.((((((#))))))))).)))....)))))...))).	75	104	0.846154	-27.2	1	0.00020684	0.338	0.119039	0.311841	-4.02637	20	29	9	5UTR		0	1
mmu-miR-5627-5p	NM_007798	Ctsb	AGAGGGTGCGCCGGGCCCTGCG#GCAGGGTGCACGGTTCTGTGCTGCAGTTTCAAGGCTTTTGTCTCTCCCCCTGGTTTCCTGTCACCCTCA#.((((((((((((.(((((((.#))))))).).......................)))........................).))))))).	1960	2029	0.846154	-27.3	1	0.0137846	0.515	-0.193308	0.497012	-4.65016	19	69	7	3UTR		0	1
mmu-miR-5627-3p	NM_007798	Ctsb	ACAGGGCTCTCCGGCGCCCCTCGT#GGGAGGGGCTGGTTTCTCTGGAAGCCCG#...(((((.(((((.(((((((.(#).)))))))........)))))))))).	2338	2366	0.846154	-29	0	1.87584e-05	0.456	-0.380923	-0.0204813	-8.30638	18	28	10	3UTR		0	0
mmu-miR-5627-3p	NM_007798	Ctsb	ACAGGGCTCTCCGGCGCCCCTCGT#GAGTTAGGGCTCCAGAGACCAAGCTCTGTG#(((((((((((.((.(((((((..#)))...)))).)).))))....))))))).	4254	4284	0.846154	-28.1	1	6.61038e-05	0.456	-0.0013622	0.136846	-8.01983	20	30	7	3UTR		0	0
mmu-miR-344i	NM_007798	Ctsb	AAGTCAGGCTCCTGGCTGGA#TCCAGCAAGGAATCTGTGCTTA#((((((((.((((.((((((#)))))).)))).)))).)))).	4036	4058	0.923077	-22.5	1	0.00548619	0.5	-0.475952	-0.104778	-5.8508	18	22	6	3UTR		0	0
mmu-miR-6236	NM_007798	Ctsb	GCCGTCGCCGGCAGTCAGG#TCTGGATGCCTGGCGAGTGCT#((..(((((((((.(((((#))))).)))).)))))..)).	2404	2425	0.923077	-23.9	0	5.3583e-07	0.515	0.0759022	0.121016	-9.38398	16	21	5	3UTR		0	0
mmu-miR-6236	NM_007798	Ctsb	GCCGTCGCCGGCAGTCAGG#CTTGACTGGGGTGATAATGGCT#(((((((((..((((((((#)))))))).))))))...))).	1032	1054	1	-23.6	1	0.000174938	0.529	4.16887	3.54704	-8.00486	17	22	8	CDS		0	0
mmu-miR-6236	NM_007798	Ctsb	GCCGTCGCCGGCAGTCAGG#CTGAAGACCTGCTTACTTGCTGTGGTATCCAGTGTGGGGACGGCT#((((((.((((((((((((#.)))).......)))))...........))).)))))).	532	577	0.923077	-23.8	0	1.2955e-06	0.441	2.69743	2.79957	-5.48126	18	39	6	CDS		0	0
mmu-miR-6237	NM_007798	Ctsb	TTAAGGATTGGGTCTTGGAATTC#GAGTGCAGGATCCAGCATCCAGGATGTGGTGGTCCTTGAT#((((((((((.((((((((....#.)))))))).)...))))))))).	106	146	1	-20	1	0.000150641	0.456	0.286949	0.608756	-6.76235	18	24	9	5UTR		0	0
mmu-miR-6241	NM_007798	Ctsb	CACGGCGGCTGGAATTCCC#TTCCACCCGCTGTC#.(((((((.(((((.....#))))).))))))).	195	209	0.923077	-18.4	1	0.00284874	0.5	1.4162	1.86448	-5.81821	12	14	7	CDS		0	0
mmu-miR-6244	NM_007798	Ctsb	GGGGGCGTGGAATTATCGGGT#ACCAATGAAGTCTCCATGCCCCA#.((((((((((....((((((#)))..)))....)))))))))).	4009	4032	0.923077	-23	1	0.0971212	0.529	-0.3836	-0.00440861	-10.0215	16	23	10	3UTR		0	0
mmu-miR-195b	NM_007798	Ctsb	TAGCAGCACAGAAATAGTAGAA#TTCTGTGCTGCA#..(((((((((((.........#))))))))))).	1973	1985	1	-20.5	1	0.000190893	0.456	0.0502199	0.445336	-6.78234	11	12	11	3UTR		0	0
mmu-miR-133c	NM_007798	Ctsb	TTTGGTCCCCTTCAAGGAGTCAG#TTCCCTGGAGTGGGGGCCAAAG#((((((((((((((.((((....#)))).))))..)))))))))).	2175	2197	1	-24.1	1	7.54777e-07	0.515	0.0608963	0.0170498	-4.67302	18	22	10	3UTR		0	0
mmu-miR-6337	NM_007798	Ctsb	TGAGGGCTGCTGGGTTGCTAGGT#ACCTGGCCTCCTCCTAGCCCATCC#.((((((((..(((..(((((((#)))))))..)))..)))))).)).	1338	1362	0.923077	-26.2	1	0.0695198	0.441	-0.0687281	-0.188022	-8.8291	18	24	7	3UTR		0	0
mmu-miR-6337	NM_007798	Ctsb	TGAGGGCTGCTGGGTTGCTAGGT#CTTAGGGGCTTTTTCCAAAATTTAGCGGCCCTGGC#(.((((((((((((((.(((((.#))))).))))............)))))))))).).	1174	1209	0.923077	-25.8	1	0.00186649	0.485	-0.289845	0.325092	-5.10125	20	35	10	3UTR		0	0
mmu-miR-6337	NM_007798	Ctsb	TGAGGGCTGCTGGGTTGCTAGGT#CTAGCCTTAGCGCTCTCAC#(((((((.((((((..(((((..#)))))))))))))))))).	3151	3170	1	-24.6	1	0.0131397	0.529	-0.171399	-0.0643253	-7.21971	18	19	18	3UTR		0	0
mmu-miR-6338	NM_007798	Ctsb	CTGGTTTCTCTCATTTGTGCT#GGGAGAGGCCAGG#((((((((((((.........#)))))))))))).	38	51	0.923077	-20.5	1	2.39664e-05	0.338	-0.242761	0.0113839	-7.05204	12	13	12	5UTR		0	0
mmu-miR-6339	NM_007798	Ctsb	GATGCCTTTGTCCTCAGTGTTAG#AAGGCTGAGGCAGTGGGATCA#(((.((.(((.(((((((.((..#)).)))))))))).)).))).	4326	4347	1	-23.3	0	1.11147e-05	0.574	0.257006	0.0831342	-11.3381	17	21	10	3UTR		0	0
mmu-miR-6339	NM_007798	Ctsb	GATGCCTTTGTCCTCAGTGTTAG#GATACTCAGGAGACAGAGGCAA#..((((((((((((.((((((..#)))))).))))..)))))))).	2764	2786	0.923077	-21.9	1	5.92507e-05	0.485	-0.0369145	0.0945339	-5.69245	18	22	8	3UTR		0	0
mmu-miR-6340	NM_007798	Ctsb	GTCAGCAGCAGCTTCGCTTTGGC#GCGGAGGGCGGAGCTGCGCG#....((.(((((((((((((.((#)).)))).))))))))))).	1	21	1	-26	0	9.95219e-05	0.3	0	0	-11.0902	17	20	11	5UTR		0	0
mmu-miR-6340	NM_007798	Ctsb	GTCAGCAGCAGCTTCGCTTTGGC#CCGAACCTGCATTCACACCAATGGCCGAGTCAACGTGGAGGTGTCTGCTGAA#.(((((((((.((((((.(((((#.))))).)))))).)).))))))).	485	537	0.846154	-28.3	1	9.51397e-05	0.456	2.63142	3.60334	-6.6181	20	25	7	CDS		0	0
mmu-miR-6342	NM_007798	Ctsb	CAGCAGCAATCTGGTCTTTGAG#TTAGAGACCAGGGCTCCTGCG#..((((...((((((((((((.#))))))))))))....)))).	424	445	0.923077	-22.7	0	0.000116941	0.412	4.23132	3.64895	-9.87071	16	21	12	CDS		0	0
mmu-miR-6342	NM_007798	Ctsb	CAGCAGCAATCTGGTCTTTGAG#GGACCAGAGCTGCC#..(((((..((((((((.....#))))))))))))).	1291	1305	0.923077	-20.8	0	4.52481e-06	0.471	0.342262	0.0947104	-8.32703	13	14	13	3UTR		0	0
mmu-miR-6342	NM_007798	Ctsb	CAGCAGCAATCTGGTCTTTGAG#CGGAGGGCGGAGCTGCG#..(((((..((((.((((((..#)))))).))))))))).	2	19	0.923077	-20.2	0	0.000907581	0.292	0	0	-9.18387	15	17	9	5UTR		0	0
mmu-miR-6343	NM_007798	Ctsb	TGTAAAGTAGGAGCTGACTGAC#CAGGGCTCCTGCG#......(((((((((..(((..#)))))))))))).	432	445	0.846154	-18.2	0	0.000116941	0.412	4.19947	3.35189	-15.7996	12	13	12	CDS		0	0
mmu-miR-6344	NM_007798	Ctsb	GTTTTCCTACTGTTTCCCTTTT#AGAAGGCTGAGGCAGTGGGATCACC#((..((((((((((((((((((#))))))..))))))))))))..)).	4324	4349	0.948718	-23.3	0	1.05589e-05	0.559	0.201301	0.111994	-8.52714	20	25	12	3UTR		0	0
mmu-miR-6344	NM_007798	Ctsb	GTTTTCCTACTGTTTCCCTTTT#GGGAAACTCAACAGCAGGGGGAACG#((((((((.(((((((((....#))))).....))))..)))))))).	3189	3214	0.846154	-18.9	1	0.00257106	0.441	-0.182606	-0.0182364	-4.99396	17	25	8	3UTR		0	0
mmu-miR-6346	NM_007798	Ctsb	TAGCAGGTGTCTGCAATGCCAA#GGTTTGTAGTGCCTGCTGT#(((((((((.((((((.(((..#)))))))))))))))))).	1410	1429	0.923077	-23.8	1	0.00137803	0.397	0.0843858	-0.518503	-5.18008	18	19	18	3UTR		0	0
mmu-miR-6346	NM_007798	Ctsb	TAGCAGGTGTCTGCAATGCCAA#GGTGTCTGCTGAAGACCTGCTT#.(((((((.((.((((((((..#))))).))).))..))))))).	524	546	0.846154	-21.7	1	0.000260339	0.412	3.273	2.99112	-8.19652	17	22	7	CDS		0	0
mmu-miR-6347	NM_007798	Ctsb	CAGTGCGGCTGGCTGGAGATGC#GCGGCTCCGTTTGGCTTGGTGGCTGCAGGCCCAGGCTGTCGCGCTGC#(((((((((.(.((((...(((#.)))...)))).).))))))))).	52	99	0.923077	-27.4	1	4.25078e-05	0.338	-0.158216	-0.0378823	-8.52688	17	24	9	5UTR		0	0
mmu-miR-6347	NM_007798	Ctsb	CAGTGCGGCTGGCTGGAGATGC#GCATTTCCTTTTCAGCCTGCCCACA#..(((.(((.((((((((((((#)))))))).....)))).)))))).	2842	2867	1	-26	0	6.7028e-05	0.529	-0.0182362	0.0458302	-8.10047	18	25	8	3UTR		0	0
mmu-miR-6348	NM_007798	Ctsb	TCAGCCTTTATAAGGTGTGTGT#CACAGAGCCTGGGAAACTCAACAGCAGGGGGAACGCCTTCAAAGGGCTGT#.((((((((..(((((((....#.)))))))..)))))))).	3179	3229	0.846154	-21.6	1	9.09487e-07	0.471	0.102706	-0.0182364	-7.86061	15	19	8	3UTR		0	0
mmu-miR-6348	NM_007798	Ctsb	TCAGCCTTTATAAGGTGTGTGT#CGCATCCTGGGCTGGG#(((((((.....(((.(((((.#))))))))))))))).	969	985	0.807692	-16.8	1	5.57121e-05	0.412	5.37782	3.30175	-14.9547	15	16	15	CDS		0	0
mmu-miR-6349	NM_007798	Ctsb	TGGAATGTGGGAGGGGCATGCG#CACGTGCTCTCTCCTGCATGTCCT#.(((((((((((((((((((.(#).))))))).))))))))).))).	4445	4469	1	-27	1	0.00761716	0.5	0.0236805	-0.0683821	-3.79332	20	24	9	3UTR		0	0
mmu-miR-6349	NM_007798	Ctsb	TGGAATGTGGGAGGGGCATGCG#GCATGCCAGGGCGTCGACTCCTGCTTCCT#.((((.(((((((.(((((((.#)))))))..........))))))))))).	4414	4443	0.942308	-25.6	0	0.00468279	0.412	-0.195596	0.103978	-6.55112	18	29	11	3UTR		0	0
mmu-miR-6349	NM_007798	Ctsb	TGGAATGTGGGAGGGGCATGCG#TCCCTCCTACACTTCCT#.(((((((((((((((......#))))))))))).)))).	2517	2534	0.923077	-24.3	1	0.498511	0.485	0.0667499	-0.0244468	-3.79332	15	17	11	3UTR		0	0
mmu-miR-6350	NM_007798	Ctsb	TAGCAGGTGCATTATAAATAT#TTTATAGAAATGCACCATGCTAA#(((((((((((((........#.)))))))).))))).	3511	3534	1	-19	1	0.019081	0.735	0.127822	0.0727122	-5.76291	13	16	8	3UTR		0	0
mmu-miR-6350	NM_007798	Ctsb	TAGCAGGTGCATTATAAATAT#GTGCCTGCTGT#((((((((((...........#)))))))))).	1418	1429	0.923077	-16.4	1	0.00137803	0.397	0.0718582	-0.501278	-13.2236	10	11	10	3UTR		0	0
mmu-miR-6352	NM_007798	Ctsb	TTTGGGAAAAGGACCCCAGCTC#GGGCTGGGGAGTAGAGAATGGAGTTCCCT#...(((((.....(((((((((#)))))))))..............))))).	977	1006	0.846154	-22	0	9.05894e-05	0.426	5.75784	3.34345	-16.2741	14	29	9	CDS		0	0
mmu-miR-6352	NM_007798	Ctsb	TTTGGGAAAAGGACCCCAGCTC#GATGTGGTGGTCCTTGATCCTT#...((((.((((((((((..((#))..))).)))))))..)))).	128	150	0.923077	-21.8	0	0.00090649	0.441	1.8646	0.503773	-8.82818	16	22	7	5UTR		0	0
mmu-miR-6352	NM_007798	Ctsb	TTTGGGAAAAGGACCCCAGCTC#TTGGGGTCTTATTTGCTAAGG#(((((.(((((((((((((...#)))))))))).))).))))).	3576	3597	0.846154	-21	0	0.000612593	0.588	-0.0462561	0.0737593	-5.83853	18	21	10	3UTR		0	0
mmu-miR-6352	NM_007798	Ctsb	TTTGGGAAAAGGACCCCAGCTC#AGCTGAGGCACTGTTCTCAAAA#((((((((.((..((.(((((.#))))).))..)).)))))))).	4211	4233	0.846154	-20.3	1	0.000745757	0.544	0.245553	-0.0523486	-9.86295	17	22	8	3UTR		0	0
mmu-miR-6354	NM_007798	Ctsb	TGCCCTGGGGATCAGGTCTCT#GCCTGCCCACAGGGCC#.(((((((((..(((((....#)))))))).)))))).	2856	2872	0.846154	-23.8	1	2.20969e-05	0.529	0.109897	-0.00908393	-9.9649	14	16	8	3UTR		0	0
mmu-miR-6354	NM_007798	Ctsb	TGCCCTGGGGATCAGGTCTCT#GAGGCACTGTTCTCAAAAGGGCT#.(((((.((((.((((((((.#))))).))).))))...))))).	4215	4238	1	-24.8	0	0.00027945	0.515	0.0841491	-0.0278175	-8.68381	17	23	5	3UTR		0	0
mmu-miR-6356	NM_007798	Ctsb	TCCCCAGAGTCCTAACAATGA#CAGAGTTAGGGCTCCAGAGACCAAGCTCTGTGGACAACAGTGGGGT#.(((((((((((((((..((.#))..))))))))))..........................))))).	4252	4298	0.897436	-23	1	0.00692622	0.456	0.043688	0.0903492	-3.79332	17	46	10	3UTR		0	0
mmu-miR-6356	NM_007798	Ctsb	TCCCCAGAGTCCTAACAATGA#CAGGGCTCCTGCGGCTCTTGTTGGGCATTTGGGGC#.(((((((..((((((((.((#.))))))))))..))))))).	432	467	0.846154	-21.8	1	2.29468e-05	0.412	3.84046	3.44179	-6.09222	17	21	10	CDS		0	0
mmu-miR-6357	NM_007798	Ctsb	TAGCACTGCTCAGGGCTTTCAGG#CCTGCTGGCACTGACCAGTGCC#..((((((.((((.(((..((((#))))..))).)))).)))))).	158	180	0.923077	-24.8	1	2.61269e-07	0.441	0.914812	1.41066	-6.87023	17	22	6	CDS		0	0
mmu-miR-6357	NM_007798	Ctsb	TAGCACTGCTCAGGGCTTTCAGG#CCTGCGGCTCTTGTTGGGCATTTGGGGCAGTGG#...((((((((((((((..((((#)))).)))))).............)))))))).	439	472	0.923077	-22.8	0	5.61462e-06	0.426	4.2844	2.93889	-6.51454	18	33	8	CDS		0	0
mmu-miR-6358	NM_007798	Ctsb	CAGTGTGGCAGTATACAGCTATA#GGCCCAGGCTGTCGCGCTGC#((((((((((((.....(((...#)))....)))))))))))).	79	99	1	-21.8	1	4.25078e-05	0.338	0.132987	0.321723	-7.05204	15	20	12	5UTR		0	0
mmu-miR-6358	NM_007798	Ctsb	CAGTGTGGCAGTATACAGCTATA#GTACCTGTAACTGCTCACACC#..((((((((((.(((((.(((.#))).)))))))))).))))).	2047	2068	1	-21.3	1	0.0102813	0.529	-0.0351956	0.0264457	-6.24613	18	21	10	3UTR		0	0
mmu-miR-6359	NM_007798	Ctsb	CGATGTTGCCCAGGGTCAGAA#CTGACCAGTACTGGGGAAGATTC#.(((.((.(((((((((((..#))))))....))))).)).))).	1123	1146	0.923077	-21.8	0	0.000429386	0.5	1.18771	1.72695	-10.226	16	23	6	CDS		0	0
mmu-miR-6359	NM_007798	Ctsb	CGATGTTGCCCAGGGTCAGAA#TCTTCCTTGGGTACATG#..(((.(((((((((..(((.#))).)))))))))))).	2742	2759	0.923077	-19	0	4.4268e-06	0.5	0.211299	0.0654425	-7.09101	15	17	12	3UTR		0	0
mmu-miR-6360	NM_007798	Ctsb	TAGTGTTGCTCAGGCAGCAGGA#GTTGCCTAGAGCCTCTCCACCGCTCAAACACTGG#((((((((((((((((((....#))))))).))))..............))))))).	4625	4659	0.923077	-22.8	1	0.00214196	0.456	-0.0402311	0.0215656	-3.93757	18	34	7	3UTR		0	0
mmu-miR-6360	NM_007798	Ctsb	TAGTGTTGCTCAGGCAGCAGGA#TCCTCCTGCTTAGAGATAAGGGAGCTACACTT#.(((((.((((((((((.((((#)))).))))))..........)))).))))).	2078	2110	0.846154	-22.2	0	0.00030465	0.529	0.0217474	-0.0283624	-5.33701	19	32	6	3UTR		0	0
mmu-miR-6361	NM_007798	Ctsb	TGGCTCAGCAGTCACCCTGTGAC#GGGGTGGCTCGTGCCTATAACTCGTACATTCAGAAGGCTGAGGCAG#((.(((((((((((((((.....#)))))))))...........................)))))).)).	4293	4339	0.846154	-25.5	0	0.000113972	0.544	0.0835388	0.0962815	-5.49511	17	46	9	3UTR		0	0
mmu-miR-6361	NM_007798	Ctsb	TGGCTCAGCAGTCACCCTGTGAC#TATGGGGTTGCTGGGAATTGAACTTAGGACCTCTGGAAGAACACTCAGGTGCTGAGCCAT#(((((((((((((((((((((..#))))))))...................)))...................)))))))))).	3725	3785	0.846154	-24.7	1	1.01633e-05	0.5	0	0.0340362	-3.93757	21	60	10	3UTR		0	0
mmu-miR-145b	NM_007798	Ctsb	GTCCAGTTTTCCCAGGAGACT#AGTTTTCTGGGTTACTGGATT#(((((((...(((((((((((#)))))))))))..))))))).	2214	2235	1	-25.6	1	0.00086504	0.632	0.112857	0.0272286	-8.55011	18	21	11	3UTR		0	0
mmu-miR-145b	NM_007798	Ctsb	GTCCAGTTTTCCCAGGAGACT#CTCCCACATGCTGGGATTACTGGT#..(((((..((((((.(....#.).))))))..))))).	3902	3926	0.923077	-20.4	0	1.44945e-06	0.471	-0.0270157	0.0509068	-8.56007	12	17	6	3UTR		0	0
mmu-miR-6362	NM_007798	Ctsb	GTGGGCATCTAGGCTAGTTCTG#CAGAACTATATCAAAGAAGCTCTGGATGCCTG#..((((((((((((((((((((#)))))))..........))).)))))))))).	2384	2416	0.846154	-26.7	1	0.000110313	0.529	0.132757	-0.0535215	-4.957	20	32	10	3UTR		0	0
mmu-miR-6362	NM_007798	Ctsb	GTGGGCATCTAGGCTAGTTCTG#CAGAACTAGCCTTAGCGCTCTCA#(.((((.(..((((((((((((#))))))))))))..).)))).).	3146	3169	1	-26.3	0	0.0139162	0.515	0.0645709	-0.0293501	-8.94383	18	23	12	3UTR		0	0
mmu-miR-6362	NM_007798	Ctsb	GTGGGCATCTAGGCTAGTTCTG#GGGGGTGGCTCTAGATGTCTTCC#(.((((((((((((((.((((.#)))).)))).)))))))))).).	2670	2693	1	-24.2	1	0.00884193	0.515	0.152608	-0.0594218	-5.10125	19	23	10	3UTR		0	0
mmu-miR-6363	NM_007798	Ctsb	TGTAGACTGGACTGTCCTCAAA#TTTGAGGCCAGACTGGTCTACAA#((((((((((.(((.(((((((#))))))).))).)))))))))).	2801	2824	0.846154	-26.5	1	5.49923e-06	0.515	-0.224819	0.0334092	-7.4978	20	23	10	3UTR		0	0
mmu-miR-6364	NM_007798	Ctsb	TCGATCCCCAGCACTCCTGTGA#CACTATGGGGTTGCTGGGAATTGAA#(((((.(((((((((((.(((.#)))...))))).)))))).))))).	3722	3747	1	-25.9	0	0.0212716	0.5	0	0	-5.83853	19	25	6	3UTR		0	0
mmu-miR-6366	NM_007798	Ctsb	AGCTAAGGGGCCCGGGGAGCCA#TGGCTCCCGTCCCCCATGCA#.((...((((....((((((((#))))))))..))))...)).	704	724	0.846154	-26.5	0	0.00689619	0.397	2.9303	2.8551	-21.1629	14	20	8	CDS		0	0
mmu-miR-6367	NM_007798	Ctsb	TCCCTGAGACCCTGGTTCAGGA#CCTTGACTGGGGTGATAATGGCTTCTTTAAAATCCTCAGAGGAG#(((((((((((((((((.(((.#))).))))))))).....................))))).))).	1031	1075	0.923077	-24.7	1	0.000239719	0.588	3.7418	3.34836	-3.93757	20	44	9	CDS		0	0
mmu-miR-6367	NM_007798	Ctsb	TCCCTGAGACCCTGGTTCAGGA#CCTGAGCCAGTATGAGTGCCAGGC#..((((..(((((((((((((.#))))))))))...).))..)))).	2959	2983	1	-23.9	0	0.0024739	0.485	0.0832856	-0.140813	-8.81432	17	24	10	3UTR		0	0
mmu-miR-6367	NM_007798	Ctsb	TCCCTGAGACCCTGGTTCAGGA#GAACTTGGGGTCTTATTTGCTAAGGGAA#((((((((((((((((((....#))))).))))))))........))))).	3572	3600	1	-23.5	1	0.00100475	0.574	0.0143148	0.0639719	-3.93757	18	28	8	3UTR		0	0
mmu-miR-6368	NM_007798	Ctsb	CTGGGAAGCAGTGGAGGGGAG#CGCCTTCAAAGGGCTGTCCCAGA#(((((((((..((((((.(..#).))))))....))).)))))).	3212	3235	1	-24.1	1	5.77214e-05	0.485	0.112512	-0.0538655	-8.00486	16	23	6	3UTR		0	0
mmu-miR-6369	NM_007798	Ctsb	TGGCTCAGTTCAGTGTTGGTGAG#CAGCAAGGAATCTGTGCTTACAAAGTTGAATGGACCACTGAACTGGCCGA#((((.((((((((((((.((...#.)).))).))))))))))))).	4038	4088	0.923077	-24.4	0	4.08549e-05	0.5	-0.457205	-0.0659771	-8.05661	18	22	13	3UTR		0	0
mmu-miR-6369	NM_007798	Ctsb	TGGCTCAGTTCAGTGTTGGTGAG#CATCGACATTGGTAATGTGGCCAG#(((((((..((((((((((((..#))))))))))))...)).))))).	1655	1679	0.923077	-23	1	8.98035e-05	0.441	-0.557652	0.0397561	-7.3076	19	24	12	3UTR		0	0
mmu-miR-6370	NM_007798	Ctsb	GCAGGAACAGCAAAGGGGAAG#TTCTCCTGTGGGTGGTTTCCTGTG#(((((((((.(..(((((((.#)))))))...).))..))))))).	2702	2726	1	-20.5	1	0.000227782	0.515	0.0720988	0.0772098	-9.81601	17	24	7	3UTR		0	0
mmu-miR-6370	NM_007798	Ctsb	GCAGGAACAGCAAAGGGGAAG#TCCCCCTGGTTTCCTGTC#(((((((.(.((..(((((..#))))).)).)))))))).	2004	2022	1	-19	1	0.0574788	0.515	0.06649	-0.11214	-9.63969	15	18	8	3UTR		0	0
mmu-miR-6372	NM_007798	Ctsb	AGAACTGGGGAAACTTCCAGCCT#GGGCTGGGGAGTAGAGAATGGAGTTCCCTAC#.....((((((((((((((((((#)))))))).)))...........))))))).	977	1008	0.923077	-22.2	0	9.7273e-05	0.426	3.43462	3.48449	-13.6656	18	31	8	CDS		0	0
mmu-miR-6372	NM_007798	Ctsb	AGAACTGGGGAAACTTCCAGCCT#GGCTGGAATCCCACGCACTGACCAGTACTG#((.((((((((...((((((((.#))))))))))))..........)))).)).	1106	1136	0.923077	-22	0	0.00320383	0.544	4.1934	1.9747	-10.9879	18	30	12	CDS		0	0
mmu-miR-6372	NM_007798	Ctsb	AGAACTGGGGAAACTTCCAGCCT#GGGCTGGTTTCTCTGGA#....(((((((((...(((((((#)))))))))))))))).	2343	2360	0.923077	-20.8	0	0.000107274	0.426	-0.646387	0.0487869	-11.3719	16	17	16	3UTR		0	0
mmu-miR-6373	NM_007798	Ctsb	TATGGGAATATCTAGGAGGTGA#CACTGTCCTGGGTGGACCCAA#..((((..(((((((((((((.#)))).)))))))))..)))).	308	329	0.923077	-22.4	0	1.42566e-05	0.412	2.07657	2.01326	-8.81432	17	21	9	CDS		0	0
mmu-miR-6373	NM_007798	Ctsb	TATGGGAATATCTAGGAGGTGA#CTCCTCCTAGCCCATCCCAC#..(((((....((((((((.(.#).))))))))....))))).	1345	1365	1	-21.9	0	0.0107718	0.441	0.170514	-0.172167	-12.3943	14	20	8	3UTR		0	0
mmu-miR-6375	NM_007798	Ctsb	GAATTGGCTGACTGTATTCCAAA#TTGGTAAAGCAGTTGGCCT#.....((((((((((.((((((.#)))).)).)))))))))).	4579	4598	0.923077	-20	0	0.000777105	0.559	0.132036	-0.0409649	-13.8986	16	19	10	3UTR		0	0
mmu-miR-6375	NM_007798	Ctsb	GAATTGGCTGACTGTATTCCAAA#TTTGGGGCAGTGGAAGCCATTTCT#(((.(((((.(((((..((((((#)))))))))))...))))).))).	459	483	1	-19.7	0	0.00183316	0.441	4.03155	3.23073	-8.44515	19	24	11	CDS		0	0
mmu-miR-6376	NM_007798	Ctsb	CAGTGTGGCCAATTGGAGATTA#GATCTCTGGGAGTTTGAGGCCAGACTGG#((((.(((((..(((((((((.#)))))))))........))))).)))).	2789	2817	0.846154	-23	0	4.30753e-06	0.485	0.0573067	0.0219687	-14.2282	18	28	9	3UTR		0	0
mmu-miR-6378	NM_007798	Ctsb	TGGTTCACGGGAGGACACACGC#GTGTGTTCTTTGTGTGGTCCTCAAACCTGAGCCAG#(((((((.((((((((.(((((#.)))))))))))...))))))))).	2934	2969	0.871795	-27.7	1	0.000996504	0.515	-0.0396318	0.0124895	-6.25121	20	25	11	3UTR		0	0
mmu-miR-6381	NM_007798	Ctsb	CAGGATGCTGGTGACATGAGT#ATGTGGCCAGCTCTCCTTGGTCCTGT#((((((((((((.((((....#)))).))))))........)))))).	1669	1695	0.846154	-22.3	1	0.000753327	0.529	-0.463695	0.123534	-5.22671	16	26	6	3UTR		0	0
mmu-miR-6381	NM_007798	Ctsb	CAGGATGCTGGTGACATGAGT#GTGGCCACGCCATCCGCATCCTGG#((((((((((((.((......#)).))))........)))))))).	955	979	0.923077	-21	1	0.000131153	0.397	3.8598	3.08991	-5.45975	14	24	8	CDS		0	0
mmu-miR-6381	NM_007798	Ctsb	CAGGATGCTGGTGACATGAGT#CTCACTCATCAGCGTTGTCCTA#.(((((((((((((..((((.#)))).))))))))...))))).	2288	2310	0.923077	-20.2	1	0.0126501	0.5	0.0804711	-0.143459	-4.76182	17	22	8	3UTR		0	0
mmu-miR-6382	NM_007798	Ctsb	TGGAATGTAAAGAGAGCACACAAG#TGTCACGTGCTCTCTCCTGCATGTCCT#.((((((((.(((((((((.....#.)))))))))..))))).))).	4442	4469	1	-23.2	1	0.00761716	0.5	0.136882	-0.0863395	-5.03583	17	22	9	3UTR		0	0
mmu-miR-6382	NM_007798	Ctsb	TGGAATGTAAAGAGAGCACACAAG#TTGTGTGTTCTTTGTGTGGTCCT#.(((......(((((((((((((.#)))))))))))))......))).	2932	2955	0.923077	-21.9	0	1.39919e-05	0.471	-0.559333	0.0706723	-15.9695	16	23	13	3UTR		0	0
mmu-miR-6384	NM_007798	Ctsb	GCTTTCCTACTGTTTCCCTG#TAGGGCTCCAGAGACCAAGCTCTGTGGACAACAGTGGGGTGGCT#(((.(((((((((((((...#.))).)))))))))).))).	4258	4302	0.871795	-22	0	0.00126946	0.456	-0.0013622	0.0501052	-6.9696	16	20	10	3UTR		0	0
mmu-miR-6384	NM_007798	Ctsb	GCTTTCCTACTGTTTCCCTG#AGGCTGAGGCAGTGGGATCACCATTAAATTCAAGGCT#(((((((((((((((((((.#)))..))))))))))))...............)))).	4327	4364	1	-20.8	1	0.00215753	0.5	0.144008	0.0621304	-3.93757	19	37	12	3UTR		0	0
mmu-miR-6384	NM_007798	Ctsb	GCTTTCCTACTGTTTCCCTG#CAGGAGACAGAGGCAAGCC#((((.(((.((((((.((((#))))))))))))).)))).	2770	2789	0.846154	-20.3	0	6.14103e-05	0.471	-0.0182362	0.0909383	-9.34605	17	19	13	3UTR		0	0
mmu-miR-6385	NM_007798	Ctsb	GCAAGGATGACAGAGAGGAAG#TCTACATGTCTCTGTGGTCTGAGCG#((..((((.(((((((.(...#.).))))))).))))..)).	4146	4171	0.884615	-20.8	0	0.000339893	0.5	-0.0013622	-0.0736732	-9.58353	14	20	7	3UTR		0	0
mmu-miR-6385	NM_007798	Ctsb	GCAAGGATGACAGAGAGGAAG#TCCTCCTAGCCCATCCCACGACAGTGATCACAGTCTGCATCCTAGCC#((.((((((.(((((((((..#)))))............................)))))))))).)).	1346	1393	0.923077	-20.1	0	0.0235939	0.441	-0.103527	-0.109606	-6.73762	17	47	10	3UTR		0	0
mmu-miR-6386	NM_007798	Ctsb	CATGCCTTAGGGTGGGATGCAAGT#ACGCCATCCGCATCCTGGGCTGGG#(..(((.((((((((((((...((#))..))))).))))))))))..).	961	985	1	-22.7	0	5.57121e-05	0.412	3.3292	2.97216	-8.20248	18	24	10	CDS		0	0
mmu-miR-6387	NM_007798	Ctsb	TGGAATGGCTTCCCTTGTGTAT#ATACACAGGGTGTCAGAGGCCACCAT#(((..(((((((((((((((((#)))))))))).....)))))))))).	4666	4692	0.846154	-24.5	0	1.35118e-05	0.5	-0.100478	-0.026695	-11.0886	20	26	10	3UTR		0	0
mmu-miR-6387	NM_007798	Ctsb	TGGAATGGCTTCCCTTGTGTAT#TGGGCATTTGGGGCAGTGGAAGCCATTTCT#.((((((((((((.((((.(..#.).)))).)))))))))))).	453	483	1	-24.7	1	0.00183316	0.441	3.64938	3.01706	-4.65016	17	21	12	CDS		0	0
mmu-miR-6388	NM_007798	Ctsb	TGCAGATGGCACAGTGAGGCC#GGCCCAGTGGAGGGTGCCTTCACTGTGTTTTCTGA#..((((.(((((((((((((.#.)))).))))))))).)))).	867	902	1	-26.2	0	0.00243006	0.559	4.33343	2.71071	-6.50069	17	21	9	CDS		0	0
mmu-miR-5124b	NM_007798	Ctsb	TGGCTCAGTGACTAAGAAGCA#GCTCTCCTTGGTCCTGTCCTCAGCCGA#((((((((.(((((((.(((.#)))...)))))))))).....))))).	1678	1705	0.923077	-20.5	1	0.000711108	0.544	0.248208	-0.127017	-4.99396	18	27	10	3UTR		0	0
mmu-miR-5124b	NM_007798	Ctsb	TGGCTCAGTGACTAAGAAGCA#CTCAGGTGCTGAGCCAT#(((((((((..((.((.....#)).))..))))))))).	3768	3785	1	-19.3	1	1.01633e-05	0.5	0	0.0340362	-8.8617	13	17	9	3UTR		0	0
mmu-miR-378c	NM_007798	Ctsb	ACTGGACTTGGAGTCAGAAGC#CTGACCAGTACTGGGGAAGATTCTAATCTGCTTTGACTTCATTGTCCAGTC#(((((((.(((((((((.(((#.))))))))))))..))))))).	1123	1174	1	-24.9	1	0.000315919	0.559	1.2444	1.71837	-6.25121	19	23	12	CDS		0	0
mmu-miR-6391	NM_007798	Ctsb	TGAGGCACGGGAGGACAATGT#TGTCCTCAGCCGATGCTTTT#.((((((((((((((((....#)))))))..))).)))))).	1692	1712	0.923077	-21.5	1	0.0116825	0.529	0.32175	-0.149723	-3.79332	16	20	7	3UTR		0	0
mmu-miR-6391	NM_007798	Ctsb	TGAGGCACGGGAGGACAATGT#ACACTTCCTTTCTTGCCTCAC#(((((((.(((((((......#.))))))).))))))).	2525	2546	0.923077	-21.4	1	0.744784	0.456	0.21711	-0.0626906	-6.48426	14	17	7	3UTR		0	0
mmu-miR-6392-5p	NM_007798	Ctsb	TCTGGCGCCCTGGTCCTGTCAGC#GCTGCAGGCCCAGGCTGTCGCGCTGCGCTCGGT#.((((((((((((.((((.((((#)))))))).)))))..........)))).))).	73	106	0.923077	-28.9	1	0.000160118	0.338	0.319079	0.436899	-4.65016	20	33	8	5UTR		0	0
mmu-miR-6392-5p	NM_007798	Ctsb	TCTGGCGCCCTGGTCCTGTCAGC#TGTCAGCATGCCAGGGCGTCGA#..((((((((((((.(((.((..#)).)))...)))))))))))).	4409	4431	1	-28.4	1	0.00013836	0.441	-0.511226	0.0488226	-5.69245	17	22	12	3UTR		0	0
mmu-miR-6392-5p	NM_007798	Ctsb	TCTGGCGCCCTGGTCCTGTCAGC#GACAGATTAGAGACCAGGGCTCCT#...((.((((((((((((((...#)))))......))))))))).)).	418	442	1	-28.6	0	0.000811522	0.412	4.03329	3.52517	-8.4155	16	24	9	CDS		0	0
mmu-miR-6392-3p	NM_007798	Ctsb	GACGCAGGTTTGCCGGGTCCTCT#AGAGACCAGGGCTCCTGCGG#..((((((...(((.(((.((((#)))))))..))).)))))).	426	446	0.846154	-24.3	1	6.60349e-05	0.412	3.80572	3.47827	-10.8161	16	20	7	CDS		0	0
mmu-miR-6394	NM_007798	Ctsb	TCCCTGAGTGGGGCCAGGTCT#GGCCCTGGCAGGGAA#((((((..(((((((......#))))))).)))))).	1200	1215	0.923077	-24.3	0	9.45634e-05	0.515	-0.817634	0.0209251	-8.02794	13	15	7	3UTR		0	0
mmu-miR-6395	NM_007798	Ctsb	CTGGCCCTCTCTGCCCTGTTTA#GGAGGGCGGAGCTGCGCGGGTACTTAGGAGTGCACGGGAGAGGCCAGG#(((((((((((((((((.(...#).))))))))...........................))).)))))).	3	51	0.846154	-27.2	1	2.39664e-05	0.338	0	0	-3.93757	18	48	8	5UTR		0	0
mmu-miR-6395	NM_007798	Ctsb	CTGGCCCTCTCTGCCCTGTTTA#AGACAGAGGCAAGCCGATCTCTGGGAGTTTGAGGCCAGA#(((((((((((((((((((((.#)))))).))))...........))))).....)))))).	2774	2813	0.846154	-26.6	1	0.000125823	0.485	0.126275	0.0598857	-3.93757	21	39	6	3UTR		0	0
mmu-miR-6396	NM_007798	Ctsb	GGGGCCTTAGCTCCTAGTCCTGGA#TCCAAGGGCTAAAGATGGGGCCCCC#(((((((((.((..((((((((((#)))).)))))).)).))))))))).	4502	4527	0.923077	-30.4	1	1.16939e-05	0.471	0.00213555	-0.008898	-7.32605	21	25	9	3UTR		0	0
mmu-miR-6396	NM_007798	Ctsb	GGGGCCTTAGCTCCTAGTCCTGGA#TCAGGAGACAGAGGCAAGCCGATCTCTGGGAGTTTGAGGCCA#..(((((((((((((((((((((.#))))))...................))))))))).)))))).	2769	2811	0.923077	-29.6	1	3.25411e-05	0.471	0.0780708	0.0526946	-4.957	21	42	9	3UTR		0	0
mmu-miR-21c	NM_007798	Ctsb	TAGCTTATCAGACTGGTACAA#GCCAGTGAAGATGAGCTAA#(((((((((..((((((....#))))))...))))))))).	2583	2602	1	-20.7	1	0.0142279	0.5	0.121229	-0.19017	-8.00486	15	19	9	3UTR		0	0
mmu-miR-6397	NM_007798	Ctsb	TGGAGACTTTCAGTGGAGTGA#CCAATGAAGTCTCCAT#(((((((.((((.(((.....#))).))))))))))).	4010	4026	0.923077	-18.8	1	0.0146816	0.515	-0.144289	-0.0485006	-7.54034	14	16	11	3UTR		0	0
mmu-miR-6397	NM_007798	Ctsb	TGGAGACTTTCAGTGGAGTGA#TCTCTCTACTGTAGTGTCA#..((.(((..((((((((.((#)).)))))))).))).)).	4468	4487	0.846154	-18.5	0	0.0498455	0.485	-0.137646	-0.0446526	-11.3749	15	19	8	3UTR		0	0
mmu-miR-6398	NM_007798	Ctsb	GTCAATGAACCTCAGGTAAGG#CCTCTGCTTGACATTGGCA#(((((((....((((((((((#))).)))))))))))))).	1944	1963	0.846154	-16.9	1	7.76391e-06	0.5	0.500073	0.358426	-11.3749	17	19	14	3UTR		0	0
mmu-miR-6400	NM_007798	Ctsb	TTCTTGCTGCTTGGTGCTCGC#CGAGGCACCTCAGTGATGAAGTCAACATACGCAGCAGGC#..((((((((..((((((((.#)))).)))).....................)))))))).	4085	4124	0.846154	-20.9	1	0.0222772	0.485	-0.263598	-0.0443319	-11.1286	16	39	8	3UTR		0	0
mmu-miR-6401	NM_007798	Ctsb	TTACACTCCAGTGGTGTCGGGT#GCCCGACCATTGGAC#......((((((((..((((((#)))))))))))))).	406	421	0.884615	-21.4	0	8.94861e-05	0.426	3.21509	3.5825	-16.5351	14	15	14	CDS		0	0
mmu-miR-6402	NM_007798	Ctsb	GAGCAGTTTTCCCAGGAACCCGC#GCCACTATGGGGTTGCTGGGAATTGAACTTAGGACCTCTGGAAGAACACTCAGGTGCTG#.((((.(((((((((.(((((..#.))))).))))))).............................)).)))).	3720	3779	1	-25.3	0	0.000914602	0.515	0	0.00630114	-5.92733	18	51	7	3UTR		0	0
mmu-miR-6402	NM_007798	Ctsb	GAGCAGTTTTCCCAGGAACCCGC#GTGGCACTGTCCTGGGTGGACCCAAACTGCCA#(.(((((((.(((((((..((((#)))).....))))))).......)))))))).	304	336	0.846154	-22.6	1	1.21837e-05	0.426	1.98229	1.92585	-6.34376	19	32	8	CDS		0	0
mmu-miR-6403	NM_007798	Ctsb	GCAAAGGCGCTGTTTCCCAGTG#GAGACAGTGTCTTATGTA#((((((((((((((((......#))))))))))))).))).	3812	3830	0.923077	-20.2	1	0.00172047	0.485	0.116342	-0.0445205	-3.93757	16	18	13	3UTR		0	0
mmu-miR-6404	NM_007798	Ctsb	GTGGGAAGTGACAAGGGGTAG#CTACTGTAGTGTCATTTCTCACA#(((((((((((((...(((((#)))))....))))))))))))).	4473	4496	1	-25	1	0.0228163	0.456	-0.0339227	0.0486621	-5.76291	18	23	13	3UTR		0	0
mmu-miR-6404	NM_007798	Ctsb	GTGGGAAGTGACAAGGGGTAG#CTGCCATCTTCTTAGAGGTCATTTCCCT#..(((((((((((((((((((#))))).)))).......)))))))))).	2153	2181	0.846154	-22.3	1	0.00131783	0.441	0.0820655	0.00843721	-4.957	19	28	10	3UTR		0	0
mmu-miR-6404	NM_007798	Ctsb	GTGGGAAGTGACAAGGGGTAG#CTACTCCCCATCCTACAAAGAGGATAAGCACTTTGGGTACACTTCCTACA#((((((((((((..(((((..#.)))))..)).)))))))))).	770	820	0.846154	-22.6	1	0.000331359	0.544	1.30136	2.10285	-6.08354	17	22	10	CDS		0	0
mmu-miR-6405	NM_007798	Ctsb	GTGGGAAGCAGTGGGAAGCAGTG#CAGGGCGTCGACTCCTGCTTCCTGTCACGTGCTCTCTCCTGCA#(((((((((((((((((((((..#.))))))))...))).))))...)))))).	4420	4463	0.910256	-27.7	1	1.42455e-05	0.471	-0.0357197	0.00585288	-3.93757	21	30	8	3UTR		0	0
mmu-miR-6405	NM_007798	Ctsb	GTGGGAAGCAGTGGGAAGCAGTG#GCTGGTTTCTCTGGAAGCCCGCCTTCCCATG#((((((((..(((((((.((((.#)))).))..........))))))))))))).	2345	2376	0.846154	-23.1	1	0.0281153	0.471	-0.0999537	-0.0323228	-6.23647	19	31	13	3UTR		0	0
mmu-miR-6406	NM_007798	Ctsb	CGCGACCTCAGGCTGACTCATG#CATTATAGATGGTAGTGAGCCACTATGGGGTTGCT#.(((((((((((((.(((....#.))).))))....))))))))).	3702	3737	1	-24.3	1	0.000827221	0.559	0	0	-4.52877	16	23	9	3UTR		0	0
mmu-miR-6406	NM_007798	Ctsb	CGCGACCTCAGGCTGACTCATG#TATGGGTGGGCCTCTGAGAAAGCA#.((...((((((((.(((((((#))))))).)))))..)))...)).	3296	3320	0.923077	-22.1	0	0.00446795	0.603	0.235415	0.0157581	-13.5808	17	24	7	3UTR		0	0
mmu-miR-6407	NM_007798	Ctsb	TGGCTGTCCCTGACAGGGCAAGT#ACTTGCTGTGGTATCCAGTGTGGGGACGGCTG#.((((((((((..((.(((((((#))))))).))...........)))))))))).	546	578	0.892308	-28.1	1	1.94807e-06	0.441	3.4165	3.07227	-8.66231	19	32	10	CDS		0	0
mmu-miR-6407	NM_007798	Ctsb	TGGCTGTCCCTGACAGGGCAAGT#GCTTTTTCCAAAATTTAGCGGCCCTGGCAGGGAATGAGGTAG#((.((.((((((.((((((..((#.)).)))))).))))))...)).)).	1181	1223	0.846154	-25.1	0	0.102502	0.544	-0.320036	0.208576	-8.6852	18	26	6	3UTR		0	0
mmu-miR-6408	NM_007798	Ctsb	CACATGGGCTTGCATGGGATGGTC#GACCAGTGCCCATGACAAGCCTT#.....(((((((((((((.(((((#)))))...)))))).))))))).	170	193	0.846154	-28.3	0	0.00338229	0.412	0.250175	1.71573	-13.6656	18	23	7	CDS		0	0
mmu-miR-6409	NM_007798	Ctsb	TGCGGGTGAGGATGTGTGCTCCT#AGGAGCATTTCCTTTTCAGCCTGCC#.(((((((((((...((((((((#)))))))).)))))....)))))).	2838	2863	0.846154	-26.5	1	0.000297268	0.544	-0.0182362	0.0298136	-6.67474	19	25	8	3UTR		0	0
mmu-miR-6409	NM_007798	Ctsb	TGCGGGTGAGGATGTGTGCTCCT#GGAGCACTTCCTCCTGCT#.(((((..((((...(((((((.#))))))).))))))))).	2070	2088	0.923077	-25.5	0	4.68139e-05	0.529	0.0396441	0.0507177	-10.5321	16	18	9	3UTR		0	0
mmu-miR-6409	NM_007798	Ctsb	TGCGGGTGAGGATGTGTGCTCCT#GAGCTGCCTGCCATCAGAGCTACCCTCCAAACACTGTCCTTACCTGG#..(((((((((((((((((((..#.))))..........)))).))))))))))).	1297	1344	0.923077	-25.4	1	0.00836949	0.426	0.186908	0.0980292	-4.957	19	32	11	3UTR		0	0
mmu-miR-6410	NM_007798	Ctsb	TGGCTCAGGGACTACTCTGTGC#GCAGTTGGCCTCAGGTATCTTGTCCTACAGTCAGAGTGGTTGCCTAGAGCCT#.((((((((((((((((((.((#.)))))))))))).))).))))).	4587	4639	1	-27.6	1	3.34169e-05	0.5	0.189115	-0.0422475	-3.79332	20	24	12	3UTR		0	0
mmu-miR-6410	NM_007798	Ctsb	TGGCTCAGGGACTACTCTGTGC#GTGCAGGATCCAGCATCCAGGATGTGGTGGTCCTTGATCCT#.((.((((((((((((((((((#))))))...................)))))))))))).)).	108	149	0.923077	-24.5	0	0.000346993	0.441	0.864073	0.390575	-6.82535	20	41	12	5UTR		0	0
mmu-miR-6412	NM_007798	Ctsb	TCGAAACCATCCTCAGCTACTA#GGTAGCTGAGGCACTGTTCT#..(((.....(((((((((((.#))))))))))).....))).	4208	4228	0.961538	-21.5	0	0.000167429	0.529	-0.27189	0.0287806	-13.0142	14	20	11	3UTR		0	0
mmu-miR-6412	NM_007798	Ctsb	TCGAAACCATCCTCAGCTACTA#GGCTGAGGCAGTGGGATCA#..((..((((((((((((....#))))))))..))))..)).	4328	4347	0.846154	-20.9	0	1.11147e-05	0.574	0.177296	0.0898682	-10.977	14	19	8	3UTR		0	0
mmu-miR-6412	NM_007798	Ctsb	TCGAAACCATCCTCAGCTACTA#CTGTGGGTGGTTTCC#..((((((((((.(((......#))).)))))))))).	2707	2722	1	-19.7	1	0.00197231	0.515	-0.0182362	0.06675	-6.24613	13	15	10	3UTR		0	0
mmu-miR-6413	NM_007798	Ctsb	TGGCTCAGAAGAGCAGGTAGT#GCTGCCTGCCATCAGAGCTAC#((((((.((.(.(((((((((#)))))))))).)).)))))).	1299	1320	1	-25.2	0	0.0042858	0.412	0.143301	0.198915	-10.0706	18	21	10	3UTR		0	0
mmu-miR-378d	NM_007798	Ctsb	ACTGGCCTTGGAGTCAGAAGGT#GCCGATCTCTGGGAGTTTGAGGCCAGA#.(((((((((((.(((((.(((#)))..)))....)).))))))))))).	2786	2813	1	-23	1	0.000125823	0.485	0.238505	-0.00483461	-5.08246	19	27	11	3UTR		0	0
mmu-miR-6414	NM_007798	Ctsb	CTAAGTTCTGAGCTGAGTCTTG#CAGGGCTCCTGCGGCTCTTGTTGGGCATTTGGG#((((((((((((((((((((((#))))))))....))))).....))).)))))).	432	465	0.846154	-19	1	3.62014e-05	0.412	4.49189	2.91544	-3.93757	22	33	8	CDS		0	0
mmu-miR-6415	NM_007798	Ctsb	GAGCTTTTGAGGGCCCCATGCA#GTGTGGGGACGGCTGTAATGGTGGCTATCCCTCTGGAGCA#..(((((.(((((((((((((.#))))))))....................))))).))))).	563	603	1	-26.3	0	5.54977e-06	0.456	3.46689	2.99319	-7.27064	18	40	8	CDS		0	0
mmu-miR-6415	NM_007798	Ctsb	GAGCTTTTGAGGGCCCCATGCA#GCCTGGGAAACTCAACAGCAGGGGGAACGCCTTCAAAGGGCTG#.((((((((((((((((.(((.#.))).)))....))))))))))).)).	3185	3228	0.807692	-25.5	1	2.35073e-06	0.471	-0.0941951	0.0327554	-3.79332	19	27	11	3UTR		0	0
mmu-miR-6416-5p	NM_007798	Ctsb	CTCCGTATCATCTGCTCTTCT#GGGGAGTAGAGAATGGAGT#((((((.((.((((((((((.#)))))))))))))))))).	982	1001	0.923077	-22.7	0	0.00335291	0.397	4.31114	3.54704	-6.72377	18	19	18	CDS		0	0
mmu-miR-6416-5p	NM_007798	Ctsb	CTCCGTATCATCTGCTCTTCT#GGAGGGCGGAGCTGCGCGGGT#(((((((.(.((((((((((.#))))))))))).)))).))).	3	24	0.846154	-21.6	1	9.61933e-06	0.302	0	0	-7.49372	18	21	11	5UTR		0	0
mmu-miR-6418-5p	NM_007798	Ctsb	TCAGGGGAAGGGAAGAGATGC#CAACTCCTCCCTTCCTCC#...((((((((((.(((.((.#)).))).)))))))))).	3870	3888	0.892308	-22.8	0	0.261101	0.426	0.0204432	0.0212449	-7.37138	15	18	10	3UTR		0	0
mmu-miR-6418-5p	NM_007798	Ctsb	TCAGGGGAAGGGAAGAGATGC#GCTTTTGTCTCTCCCCCTGGT#(((((((.(((((.((((.((#)))))).))))).))))))).	1993	2014	1	-21.5	1	0.0156375	0.5	-0.282493	-0.111357	-7.10805	18	21	7	3UTR		0	0
mmu-miR-6418-3p	NM_007798	Ctsb	ACTGCAACCTCCTTTCTCCAGG#CCTGGCAGGGAATGAGGTAGACAGG#.((((.(((((.((((((((((#)))))..))))).))))).).))).	1203	1228	1	-22.2	0	0.015309	0.544	0.13785	0.0295104	-9.04109	19	25	5	3UTR		0	0
mmu-miR-6418-3p	NM_007798	Ctsb	ACTGCAACCTCCTTTCTCCAGG#CCTGGAGTGGGGGCCAAAGCTTGCGC#..((((((((((...(((((((#))))))).))))).......))))).	2178	2204	0.846154	-22	1	1.78656e-05	0.5	0.062278	0.0389731	-7.83842	17	26	7	3UTR		0	0
mmu-miR-6418-3p	NM_007798	Ctsb	ACTGCAACCTCCTTTCTCCAGG#CTGGAGAAGGAGATACTCCCAGGTGCAA#..(((.(((((((((((((((.#)))))))))).))........)))))).	724	752	0.923077	-21.7	0	0.000790659	0.441	2.19418	2.85748	-6.85796	18	28	10	CDS		0	0
mmu-miR-6516-5p	NM_007798	Ctsb	TTTGCAGTAACAGGTGTGGACA#GTTCTCAAAACCGTACCTGTAACTGCT#...(((((.((((((((((...#.)))))))))).))))).	2035	2062	1	-22.4	0	0.00577047	0.485	0.0342754	-0.0964808	-7.57093	15	18	10	3UTR		0	0
mmu-miR-6516-5p	NM_007798	Ctsb	TTTGCAGTAACAGGTGTGGACA#GTGCACGGTTCTGTGCTGCAGT#.(((((((.(((((((((.((.#)).))))..)))))))))))).	1965	1987	1	-21.1	1	0.000408137	0.471	-0.541992	0.433592	-4.84971	18	22	12	3UTR		0	0
mmu-let-7k	NM_007798	Ctsb	TGAGGTAGGAGGTTGTGTG#GCACTTCCTCCTGCTTA#..((((((((((..((((.#))))..)))))))))).	2073	2090	1	-23.5	1	9.23891e-05	0.544	-0.0283626	0.0240967	-7.10297	14	17	10	3UTR		0	0
mmu-let-7k	NM_007798	Ctsb	TGAGGTAGGAGGTTGTGTG#CACCTGCAACTCCCTCCCTACCTCG#.((((((((((((((((((#)))..))))...))))).)))))).	2554	2579	0.923077	-20.9	1	0.222884	0.471	0.103795	-0.200957	-3.79332	18	25	6	3UTR		0	0
mmu-miR-6537-5p	NM_007798	Ctsb	GTGAGTTTCTCCCACTGGTGAC#AGTGGGGGCCAAAGCTTGCG#((((((((((((((((......#))))))))...)))))))).	2183	2203	0.923077	-20.3	1	1.02378e-05	0.5	0.14043	0.0483687	-3.93757	16	20	8	3UTR		0	0
mmu-miR-6537-5p	NM_007798	Ctsb	GTGAGTTTCTCCCACTGGTGAC#GTATCCAGTGTGGGGACGGCTG#...(((((((((((((((..((#))..)))))).))))).)))).	556	578	0.884615	-21.1	0	1.94807e-06	0.441	2.94731	2.77912	-6.51454	17	22	6	CDS		0	0
mmu-miR-6537-3p	NM_007798	Ctsb	TTATCAGGTGGAAGAACTCAGCT#GGTTGCGTTCGGTGAGGACATAGATCTACCTGAA#...(((((((((.((((.(((((#))))).))))..............))))))))).	341	375	0.923077	-19.5	0	0.012402	0.5	2.18439	2.52551	-7.80367	18	34	9	CDS		0	0
mmu-miR-6538	NM_007798	Ctsb	CGCGGGCTCCGGGGCGGCG#GCCGTCCAAGGGCTAAAGATGGGGCCCC#...(((((((((((((((.#)))))))............)))))))).	4498	4526	0.923077	-27.8	0	7.99186e-07	0.471	-0.00326264	-0.0106616	-6.51454	15	28	8	3UTR		0	0
mmu-miR-6538	NM_007798	Ctsb	CGCGGGCTCCGGGGCGGCG#GAAGCTCTGGATGCCTGGCGA#(((((((((((((((..(.#)..)))))))).))))).)).	2399	2420	1	-25.9	1	4.46178e-06	0.544	0.0571361	0.040735	-4.17062	16	21	8	3UTR		0	0
mmu-miR-6539	NM_007798	Ctsb	GCACAGTGATGAACTCTGAGGGCT#GGCCCAGTGGAGGGTGCCTTCACTGTGTT#(((((((((...(((((..(((((#))))).....)))))....))))))))).	867	896	1	-26.6	1	0.000790544	0.544	2.63277	3.31127	-11.3517	19	29	9	CDS		0	0
mmu-miR-6539	NM_007798	Ctsb	GCACAGTGATGAACTCTGAGGGCT#GGCTTCTTTAAAATCCTCAGAGGAGAGAACCACTGTGG#.(((((((.....(((((((((..#.)))))))))........))))))).	1050	1088	0.826923	-24.6	1	0.000213138	0.559	3.75187	3.8046	-13.5529	16	26	9	CDS		0	0
mmu-miR-6539	NM_007798	Ctsb	GCACAGTGATGAACTCTGAGGGCT#GGCCCAGGCTGTCGCGCTGCGCT#((.(((((.(((...((..(((((#))))).))...)))))))).)).	79	102	0.846154	-21.4	0	7.40994e-06	0.338	0.32775	0.216036	-9.43292	17	23	8	5UTR		0	0
mmu-miR-6540-5p	NM_007798	Ctsb	CTAAGGCAGGCAGACTTCAGTG#GCTGTTGTGGCTCTGCCTGCCA#....(((((((((((..((((.#))))..)....)))))))))).	1424	1446	0.923077	-25	0	9.20991e-07	0.382	-0.187045	-0.481703	-9.77961	15	22	10	3UTR		0	0
mmu-miR-6540-5p	NM_007798	Ctsb	CTAAGGCAGGCAGACTTCAGTG#ACTGGACCAGAGCTGCCTGCCA#....(((((((((.(((((((.#)))).....)))))))))))).	1288	1310	0.923077	-24.3	0	2.89464e-05	0.471	0.230517	0.185403	-10.4034	16	22	12	3UTR		0	0
mmu-miR-6540-5p	NM_007798	Ctsb	CTAAGGCAGGCAGACTTCAGTG#CAATGAAGTCTCCATGCCC#....((((((.((((((((.((#)).)))))))))).)))).	4011	4030	1	-20.3	0	0.121957	0.515	-0.0222057	-0.0985251	-12.3713	16	19	10	3UTR		0	0
mmu-miR-6540-3p	NM_007798	Ctsb	TCTGAAGCTTGCTTACCTCCA#GGAAGGTAGCAAGCA#......((((((.(((((((.#))).)))))))))).	3256	3271	0.923077	-20.1	0	0.00239117	0.632	0.24326	-0.0179096	-16.8557	13	15	10	3UTR		0	0
mmu-miR-3473e	NM_007798	Ctsb	GGGCTGGAGAGATGGCTCGTA#ACTTAGGACCTCTGGAAGAACACTCAGGTGCTGAGCCATCTCTCCAGCCTC#(((((((((((((((((((((#.))).)))))))))))))))))).	3746	3797	0.923077	-39.4	1	0.0419941	0.515	0	0.0188995	-3.93757	21	24	18	3UTR		0	0
mmu-miR-6896-5p	NM_007798	Ctsb	TTTGTAGGCGACGAGAACCCGT#GCTCCAGAGACCAAGCTCTGTGGACAACAGTGGGGTGGCTCGTGCCTATAAC#.((((((((.(((((.((((..#.))))..))))))))))))).	4262	4314	1	-25.4	1	2.01485e-05	0.441	-0.0013622	0.118408	-5.26888	17	21	13	3UTR		0	0
mmu-miR-6896-3p	NM_007798	Ctsb	TTTCTCTCTCTCACCTACAAAC#TTGTCCTATGGATCTGTTACTTCCTGCTAAGTGAGAGGGAGGGGC#((((((((((((((.((((...#.)).)).)))))))))))))).	2302	2347	0.846154	-20.9	1	7.84784e-08	0.456	-0.354079	-0.120648	-4.67302	18	22	14	3UTR		0	0
mmu-miR-6897-5p	NM_007798	Ctsb	TGGGGGCAGTGTCACACGCTGTT#ACAATGTTGACATAAGCTATCTGAAGAAGCTGTGTGGCACTGTCCTGGG#(.((((((((((((((((((...#.))).))))))))))))))).).	271	320	1	-32.1	1	3.80063e-05	0.456	2.15024	2.74784	-5.10125	19	23	15	CDS		0	0
mmu-miR-6897-3p	NM_007798	Ctsb	CGGTCTGTGTTCTTCCCCCAG#CTGGGTGGACCCAAACTGCCAGGAAGGGTTGCGTTCGGTGAGGACATAGATCT#.((((((((((((((((((..#.)))........)).))))))))))))).	315	368	1	-22	1	0.000912471	0.5	2.55757	2.26429	-3.79332	18	29	13	CDS		0	0
mmu-miR-6898-5p	NM_007798	Ctsb	TGTAAGGGGAGATGCAGGGAGC#GCTTCCTGTCACGTGCTCTCTCCTGCAT#(((.((((((((((((((((((#)))))))).)).....))))))))))).	4436	4464	1	-26.2	0	0.000356164	0.471	0.121027	-0.0517073	-6.9696	21	28	11	3UTR		0	0
mmu-miR-6898-5p	NM_007798	Ctsb	TGTAAGGGGAGATGCAGGGAGC#GCTCCCGTCCCCCATGCAC#((((.((((.(((...((((((#))))))))))))).)))).	706	725	1	-24.3	0	0.00213798	0.412	2.79501	2.94462	-11.1245	17	19	13	CDS		0	0
mmu-miR-6899-5p	NM_007798	Ctsb	AGCAGAACGCAGCGGGCATGA#TCCCTAGACTAGTGCGGTTTGTAGTGCCTGCTGTTGTGGCTCTGCC#.((((((((((((((((((..#.))))))))))).))...))))).	1395	1441	0.923077	-26.3	1	3.2446e-07	0.397	-0.325607	-0.43864	-3.79332	18	24	11	3UTR		0	0
mmu-miR-6899-5p	NM_007798	Ctsb	AGCAGAACGCAGCGGGCATGA#GTGTCTGCTGAAGACCTGCTT#(((((....((((((((((..#)))))))))).....))))).	525	546	0.846154	-21.8	0	0.000260339	0.412	2.22492	2.99154	-10.7522	15	21	10	CDS		0	0
mmu-miR-6900-5p	NM_007798	Ctsb	TGCCAGGAGAAGCCTAGAGCCGTC#ACGGTTCTGTGCTGCAGTTTCAAGGCTTTTGTCTCTCCCCCTGGTT#.((((((((((((((((((((((.#))))))))..............)))))))).........)))))).	1969	2015	1	-26.4	1	0.0174673	0.515	-0.234371	0.554952	-3.79332	22	46	8	3UTR		0	0
mmu-miR-6900-5p	NM_007798	Ctsb	TGCCAGGAGAAGCCTAGAGCCGTC#CGGTTTGAGGCAACCTGGCT#.((((((....((((.((((((..#)))))).))))..)))))).	2437	2457	1	-25.7	1	0.000249626	0.485	-0.148984	0.159908	-11.4637	16	20	6	3UTR		0	0
mmu-miR-6900-3p	NM_007798	Ctsb	TGGTGATGGGCTCTCTTGTAG#TACAGTTCAAAGGGAACAGGGAGCCTCACTCATCAG#(((((((((((((.(((((..#.)))))))))).)).)))))).	2264	2300	0.923077	-22.8	1	0.0101297	0.515	0.00504473	-0.0448048	-4.79441	18	22	10	3UTR		0	0
mmu-miR-6900-3p	NM_007798	Ctsb	TGGTGATGGGCTCTCTTGTAG#CTGCAAGACAGTTCCACCGG#(((((..(((((.((((((((#)))))))).)))))))))).	2477	2497	0.846154	-20.2	0	0.000944734	0.485	0.207304	0.00301021	-8.67135	18	20	10	3UTR		0	0
mmu-miR-6901-3p	NM_007798	Ctsb	GACCTTCTGTGTTCTTGCAG#CTGGAAGAACACTCAGGTG#.((((...((((((((.(((#))).))))))))..)))).	3757	3776	0.846154	-19.6	0	0.000310909	0.485	0	0.0188995	-9.55161	15	19	8	3UTR		0	0
mmu-miR-6902-5p	NM_007798	Ctsb	TTCCTCACATTGTCACATGAAG#CTTGCTGTGGTATCCAGTGTGGGGAC#.((((((((((((((((..(((#)))..)))))....))))))))))).	547	573	0.923077	-21.7	1	8.2872e-06	0.441	2.83466	2.80927	-3.79332	19	26	11	CDS		0	0
mmu-miR-6902-5p	NM_007798	Ctsb	TTCCTCACATTGTCACATGAAG#CTTCCTACAGCGTGTCTAACAGTGTGAAGGAGA#(((((((((((((.(((((...#.)))))...))))))))).)))).	811	844	1	-20.6	1	0.00348591	0.544	0.879067	3.03304	-4.79441	18	24	9	CDS		0	0
mmu-miR-6902-3p	NM_007798	Ctsb	CCATGTGATGTGTGGGTTCAG#GAACCTGCATTCACACCAATGGCCGAGTCAACGTGGA#(((((((((((((((((((..#))))))))))................)))).))))).	487	524	0.923077	-21.4	1	0.000877615	0.456	2.20755	3.55514	-3.93757	19	37	10	CDS		0	0
mmu-miR-6902-3p	NM_007798	Ctsb	CCATGTGATGTGTGGGTTCAG#TGGGCCTCTGAGAAAGCACACAGATGGT#((((.((.((((((((((((.#)))))))........))))))).)))).	3302	3330	0.846154	-19.7	0	0.000581307	0.544	0.181808	0.0154312	-10.3702	18	28	7	3UTR		0	0
mmu-miR-6904-5p	NM_007798	Ctsb	TCCTGGGGTTAGAGTTGAGTGG#CACTCAGGTGCTGAGCCATCTCTCCAGCCTCCAGGT#.(((((((((.((((((((((.#)))))))..............))).)))).))))).	3766	3802	1	-23.6	1	0.000643191	0.515	0	0.031065	-6.6181	19	36	7	3UTR		0	0
mmu-miR-6904-5p	NM_007798	Ctsb	TCCTGGGGTTAGAGTTGAGTGG#CCTTTTCAGCCTGCCCACAGGGC#((((((((.(((.((((((.((#))..)))))))))))).))))).	2848	2871	1	-21.6	1	6.68235e-06	0.515	0.0950788	-0.00908393	-6.28309	19	23	12	3UTR		0	0
mmu-miR-6905-5p	NM_007798	Ctsb	ACTGGGCAGGTTGGGTTGAATGA#TTCAGCCTGCCCAC#..(((((((((((((........#))))))))))))).	2852	2866	0.846154	-23	1	6.14816e-05	0.529	-0.0182362	0.0334092	-5.19005	13	14	13	3UTR		0	0
mmu-miR-6905-5p	NM_007798	Ctsb	ACTGGGCAGGTTGGGTTGAATGA#CAGACAGCATTCATGCTGCCCAGG#.((((((((..(((((((..((.#))..))))..)))..)))))))).	3059	3083	0.923077	-23	1	0.000139615	0.529	0.230185	0.105974	-7.86061	17	24	8	3UTR		0	0
mmu-miR-6906-5p	NM_007798	Ctsb	ATGGATGGGCAGACGGACAGACAG#CTGGCCTCCTCCTAGCCCATCCC#..((((((((((..(((....(((#)))...)))..)).)))))))).	1340	1363	1	-22.4	1	0.0126751	0.441	-0.166165	-0.187821	-7.10297	16	23	8	3UTR		0	0
mmu-miR-6906-3p	NM_007798	Ctsb	GAATTCCGGTCTCCTCTCCAG#CTGGGGAGTAGAGAATGGAGTTCC#((((((((.((((((((((((#))))))))..)))).)))))))).	980	1004	0.846154	-26.9	1	0.000717104	0.412	4.25647	3.71262	-4.99396	20	24	8	CDS		0	0
mmu-miR-6906-3p	NM_007798	Ctsb	GAATTCCGGTCTCCTCTCCAG#CTGGAGTGGGGGCCA#.......(((((((.((((((#)))))).))))))).	2179	2194	0.923077	-23.7	0	2.43419e-06	0.5	0.0217477	-0.0127031	-17.8457	13	15	7	3UTR		0	0
mmu-miR-6907-5p	NM_007798	Ctsb	TTCTGGGACACAGGGAGGCTCG#GAGCCTGGGAAACTCAACAGCAGGGGGAACGCCTTCAAAGGGCTGTCCCAGAC#.((((((((((..((((((...#.)))))).....).))))))))).	3183	3236	0.846154	-25.1	1	7.53005e-05	0.471	-0.301129	-0.0094109	-8.42926	16	24	9	3UTR		0	0
mmu-miR-6907-5p	NM_007798	Ctsb	TTCTGGGACACAGGGAGGCTCG#AGCTCTCCTTGGTCCTGTCCTCAGC#..((((((((((((((((((..#))).)))))))....))))).))).	1677	1702	0.923077	-23.2	1	0.000305149	0.544	-0.335809	0.0186161	-4.957	18	25	7	3UTR		0	0
mmu-miR-6907-5p	NM_007798	Ctsb	TTCTGGGACACAGGGAGGCTCG#GAGCTTCTGGACAAAAAAAGGCCTGGTTTCAGGT#.((((((((.(((((((((((.#)))))))..............)))))))))))).	605	639	0.923077	-23.6	1	2.94632e-05	0.529	3.01911	3.02929	-5.03583	19	34	12	CDS		0	0
mmu-miR-6907-3p	NM_007798	Ctsb	AACGTGCGTTTCTTTTGTGTCCT#AGGACATAGATCTACCTGAAACCTTTGATGCACGG#..((((((((...((((((((((#))))))))))................)))))))).	355	390	0.846154	-21.2	1	0.0354399	0.485	1.08884	2.81401	-12.4177	18	35	10	CDS		0	0
mmu-miR-6907-3p	NM_007798	Ctsb	AACGTGCGTTTCTTTTGTGTCCT#GGACAGATTAGAGACCAGGG#..(.((.((((((..(.(((((.#))))).)..)))))))).).	417	437	0.884615	-20.2	0	0.00796744	0.412	3.96206	3.63592	-11.125	15	20	8	CDS		0	0
mmu-miR-6907-3p	NM_007798	Ctsb	AACGTGCGTTTCTTTTGTGTCCT#GGGGCCAAAGCTTGCGCACC#...((((((...(((((.(((((#))))))))))...)))))).	2187	2207	0.846154	-19.7	0	2.81326e-05	0.515	-0.458475	0.0577644	-13.9286	16	20	10	3UTR		0	0
mmu-miR-6907-3p	NM_007798	Ctsb	AACGTGCGTTTCTTTTGTGTCCT#AGGAGTGCACGGGAGAGGCCAGGA#..(.((.((((((((((((((((#)))...))))))))))))))).).	28	52	0.846154	-19.8	0	0.000697867	0.324	-0.0606544	0.123594	-9.53271	19	24	15	5UTR		0	0
mmu-miR-6908-3p	NM_007798	Ctsb	ACACTCTCCCTTGTGCTGGCAG#CTGCTAAGTGAGAGGGAGGGG#...(((((((((..((((((((#)))))).))..))))))))).	2325	2346	0.846154	-25.7	0	1.7755e-07	0.456	-0.054809	-0.039474	-8.66051	17	21	9	3UTR		0	0
mmu-miR-6908-3p	NM_007798	Ctsb	ACACTCTCCCTTGTGCTGGCAG#CTGACCAGTACTGGGGAAGAT#....(((((((.((((((((((#))).))))))).))))).)).	1123	1144	1	-23.9	0	0.000897486	0.515	0.90644	1.78582	-12.8934	17	21	7	CDS		0	0
mmu-miR-6909-5p	NM_007798	Ctsb	CAGGGGGGCTGGAATGGGCACT#AGTGCCCATGACAAGCCTTCCTT#.((((((((((..(((((((((#)))))))))..)).)))))))).	174	197	0.923077	-32.6	1	0.0177966	0.426	-0.109174	1.63104	-8.42926	19	23	9	CDS		0	0
mmu-miR-6909-5p	NM_007798	Ctsb	CAGGGGGGCTGGAATGGGCACT#GGTGCTGAGCCATCTCTCCAGCCTCCA#...(((((((((((((((((((#)))))....))))...)))))))))).	3772	3799	1	-28.8	0	0.0706101	0.515	0	-0.012546	-6.51454	19	27	10	3UTR		0	0
mmu-miR-6909-5p	NM_007798	Ctsb	CAGGGGGGCTGGAATGGGCACT#GGTGCACGGTTCTGTGCTGCAGTTTCAAGGCTTTTGTCTCTCCCCCTGG#(((((((((((((((.((((((#))))).).)))))).))........................))))))).	1964	2013	0.846154	-27.2	1	0.013566	0.5	-0.189654	0.475872	-4.17062	21	49	7	3UTR		0	0
mmu-miR-6909-3p	NM_007798	Ctsb	TGCCTTCCCCGGCCTCCCACAG#TGATGGGTGGCCACGCCATCCGCATCCTGGGCTGGGGAGTAGAGAATGGAGTTCCCTACTGGCTGGCAG#(((((((((((((((((((((.#)).)))).....................))))))))))).........................)))).	949	1018	1	-27.1	1	1.49031e-05	0.441	3.55852	3.56576	-3.93757	21	69	11	CDS		0	0
mmu-miR-6909-3p	NM_007798	Ctsb	TGCCTTCCCCGGCCTCCCACAG#GGAGAGGCCAGGAGCGGCT#.(((((((..((((((((....#)).)))))).)))).))).	39	58	0.820513	-25.1	1	4.61547e-06	0.324	-0.229192	0.0256941	-6.09222	15	19	6	5UTR		0	0
mmu-miR-6910-5p	NM_007798	Ctsb	TGGGGGTAGGGCACCAGTGGGCA#TGCCCACAGGGCCTTTTGATGATTCTGTGTTTACACATCCCTAC#((((((((((((.((.(((((((#))))))).))))))).....................))))))).	2859	2903	0.846154	-29	1	0.0402687	0.559	-0.00951985	-0.0764193	-5.45975	21	44	7	3UTR		0	0
mmu-miR-6910-5p	NM_007798	Ctsb	TGGGGGTAGGGCACCAGTGGGCA#CCCCTGGTTTCCTGTCACCCTCAG#(((((((((((.(((((.(((..#)))))))).))))...))))))).	2006	2030	0.923077	-27.7	1	0.00997298	0.515	0.0485932	-0.117621	-7.28438	19	24	8	3UTR		0	0
mmu-miR-6910-3p	NM_007798	Ctsb	TCATGGTTTCCACCCTTTGTCC#GGGCATTTGGGGCAGTGGAAGCCATT#..((((((((((((((.(((((#)))))...))))...)))))))))).	454	480	0.846154	-25	1	0.000115928	0.456	3.64427	3.19164	-4.957	19	26	10	CDS		0	0
mmu-miR-6910-3p	NM_007798	Ctsb	TCATGGTTTCCACCCTTTGTCC#GGACAACAGTGGGGTGGCTCGTGC#.(((((...(((((((((((((#))))))....))))))).))))).	4283	4307	0.846154	-22.4	0	2.27357e-05	0.456	0.153314	0.105421	-8.70704	18	24	7	3UTR		0	0
mmu-miR-6910-3p	NM_007798	Ctsb	TCATGGTTTCCACCCTTTGTCC#GGATATGGGTGGGCCTCTGAG#(((.(((..((((((..(((((#))))).)))))))))..))).	3293	3314	1	-21.1	0	0.00122864	0.632	-0.201284	0.0343897	-10.5727	17	21	9	3UTR		0	0
mmu-miR-6911-5p	NM_007798	Ctsb	TGGGCTGAGTGGGTCTGTGGCAT#GCTGCAGGCCCAGGCTGTCGCGCTGCGCTCGG#(((((..((((((((((((((..#)))))))))))..........)))..))))).	73	105	1	-27.5	0	0.000244074	0.338	0.350608	0.343539	-7.38222	19	32	11	5UTR		0	0
mmu-miR-6911-5p	NM_007798	Ctsb	TGGGCTGAGTGGGTCTGTGGCAT#GCCTATGACAGACAGCATTCATGCTGCCCAG#(((((((((((.(((((((((..#)))....))))))..))))))....))))).	3051	3082	0.923077	-27	1	0.000109196	0.515	0.2328	0.100091	-7.28438	20	31	6	3UTR		0	0
mmu-miR-6911-5p	NM_007798	Ctsb	TGGGCTGAGTGGGTCTGTGGCAT#TGCCATCAGAGCTACCCTCCAAACACTGTCCTTACCTGGCCTCCTCCTAGCCCAT#((((((((((((.(((((((((.#))))).)))).))))..)).............................)))))).	1305	1360	0.846154	-25.5	1	0.03545	0.441	0.0781009	0.0291887	-5.22671	21	55	6	3UTR		0	0
mmu-miR-6911-3p	NM_007798	Ctsb	TCAATCACACTCTGTCCACAG#CTGTGGACAACAGTGGGGTG#...(((.((((.(((((((((#)))))))))..)))).))).	4279	4299	0.846154	-20.1	0	0.00115869	0.456	0.112654	0.0887458	-11.405	16	20	9	3UTR		0	0
mmu-miR-6912-5p	NM_007798	Ctsb	TACAGGGAGGGTGCTCAGGCAG#CTGCCTGCCATCAGAGCTACCCTCCAAACACTGTC#.(((((((((((((((((((((#)))))).......)))).))))))).....)))).	1300	1335	0.846154	-29	1	0.0956119	0.412	0.107067	0.10961	-3.79332	21	35	7	3UTR		0	0
mmu-miR-6912-5p	NM_007798	Ctsb	TACAGGGAGGGTGCTCAGGCAG#CTGCCTGCCATACCTCCCA#....(((((((((..(((((((#))))))).))).)))))).	1436	1455	0.923077	-25.8	0	0.0936013	0.368	-1.51288	-0.346249	-11.1389	16	19	7	3UTR		0	0
mmu-miR-6912-5p	NM_007798	Ctsb	TACAGGGAGGGTGCTCAGGCAG#TTGCCTAGAGCCTCTCCA#.....((((((.((((((((((#)))))).)))))))))).	4626	4644	0.923077	-25.4	0	0.00331309	0.5	0.111747	-0.0318258	-17.0124	16	18	10	3UTR		0	0
mmu-miR-6912-5p	NM_007798	Ctsb	TACAGGGAGGGTGCTCAGGCAG#CTGTGTGGCACTGTCCTGGGTGG#(((.((((.(((((.((.((((#)))).))))))).))))..))).	300	323	0.923077	-24.8	0	9.63348e-05	0.441	4.18416	2.14694	-8.76144	18	23	7	CDS		0	0
mmu-miR-6912-3p	NM_007798	Ctsb	CTACCTGAGGGTCTCCTTCCTGCAG#CTGGAGAAGGAGATACTCCCAGGTGC#.((((((.((((((((((.((.(((#))).))))))))))...)))))))).	724	750	0.923077	-26.8	1	0.000329202	0.412	2.69707	2.58771	-6.10696	21	26	10	CDS		0	0
mmu-miR-6912-3p	NM_007798	Ctsb	CTACCTGAGGGTCTCCTTCCTGCAG#CTGCCAGGAAGGGTTGCGTTCGGTGA#.((((.(((.((.((((((((((((#)))).))))))))..)).))))))).	330	356	0.980769	-26.2	0	5.22999e-05	0.471	2.13051	2.33917	-8.22592	21	26	8	CDS		0	0
mmu-miR-6913-5p	NM_007798	Ctsb	TGGGAGACCAGTCAGGTGTTGG#CGAGCACCATGTCAATGGCTCCCGT#((((((.(((..((((((((.(#).)))))).))....))))))))).	689	714	0.846154	-23.7	0	0.00319862	0.397	4.55638	2.81212	-11.6528	18	25	9	CDS		0	0
mmu-miR-6913-5p	NM_007798	Ctsb	TGGGAGACCAGTCAGGTGTTGG#CCATAACCAGATTCTCCTGTGGGTGGTTTCCTG#.(((((((((.((((((..(((#)))..)))...........))).))))))))).	2691	2724	0.923077	-22.6	1	0.00251977	0.5	0.034063	0.0909383	-6.6181	18	33	9	3UTR		0	0
mmu-miR-6913-5p	NM_007798	Ctsb	TGGGAGACCAGTCAGGTGTTGG#CAAGAGCTGTGAAGCTGGCTACTCCCC#.(((((.((((((((.(.(((.#))).).)))....)))))...))))).	752	779	0.846154	-22	0	0.0279139	0.485	2.40507	2.28507	-5.57006	17	27	5	CDS		0	0
mmu-miR-6913-5p	NM_007798	Ctsb	TGGGAGACCAGTCAGGTGTTGG#TTGAGGCCAGACTGGTCTA#....(((((((((.(((.((((#)))).))).))))))))).	2802	2821	0.846154	-21.9	0	1.0156e-06	0.485	-0.189662	0.02393	-10.4034	16	19	9	3UTR		0	0
mmu-miR-6914-5p	NM_007798	Ctsb	TCCTGGGGTGGTGGTGGCCACAGA#TCTGTGGTCTGAGCGTACCCCAAAGGGT#((((((((((((...(((((((((#)))))))))...)).)))))))..))).	4156	4184	1	-30.1	1	5.04421e-05	0.529	0.0909906	0.00440973	-6.81899	21	28	9	3UTR		0	0
mmu-miR-6914-5p	NM_007798	Ctsb	TCCTGGGGTGGTGGTGGCCACAGA#CTGAACTGGCCGAGGCACCTCAGTGAT#((((((((((.(..(((((((((.#)))...)))))).).)))))))).)).	4075	4102	1	-27.2	1	0.000148083	0.485	0.0429485	-0.0414459	-8.90832	20	27	8	3UTR		0	0
mmu-miR-6914-3p	NM_007798	Ctsb	TCTGTCCACCTCTTCCCAG#GGGAATGAGGTAGACAGGG#((((((.((((((((((..#))))).))))).)))))).	1210	1229	0.846154	-25.2	0	0.0168923	0.544	0.371252	0.00375439	-5.48126	16	19	6	3UTR		0	0
mmu-miR-6915-5p	NM_007798	Ctsb	AGGTCAGAGCAGATGGAGGTTCGT#ACGCACTGACCAGTACTGGGGAAGATTCTAATCTGCTTTGACTTC#((((((((((((((((((.(((.(#.).)))..))))).))))))))))))).	1118	1163	1	-24.3	1	0.0108333	0.559	1.04587	1.65582	-3.93757	22	28	13	CDS		0	0
mmu-miR-6915-3p	NM_007798	Ctsb	CAACTTCCTTCCTCGTGCCCAG#TTGGGCATTTGGGGCAGTGGAAGC#...(((((((((((((((((((#))))))))..)))).)).))))).	452	476	0.846154	-22.5	0	8.21927e-06	0.441	4.21206	2.991	-6.51454	19	24	8	CDS		0	0
mmu-miR-6915-3p	NM_007798	Ctsb	CAACTTCCTTCCTCGTGCCCAG#GGGAATGAGGTAGACAGGGGAGTC#..((((((((((((((.(((..#))).)))))).....)))))))).	1210	1234	0.923077	-22.4	1	0.000429092	0.515	0.229943	0.0246045	-4.957	17	24	8	3UTR		0	0
mmu-miR-6915-3p	NM_007798	Ctsb	CAACTTCCTTCCTCGTGCCCAG#CTGGGCTGGGGAGTAGAGAATGGAGTTC#.(((.((((((((((.((((((#)))))))))))))........)))))).	975	1003	1	-21.7	0	0.00253534	0.412	3.68645	3.65375	-8.14541	19	28	13	CDS		0	0
mmu-miR-6916-5p	NM_007798	Ctsb	CAGGAGGATGGAGATGAGTCA#CTCATCTTGTACTTTCATCCTCCTA#.(((((((((((((((((...#)))))))).......))))))))).	4527	4552	1	-24	1	0.664683	0.559	0.0526169	0.0201226	-3.79332	17	25	9	3UTR		0	1
mmu-miR-6916-5p	NM_007798	Ctsb	CAGGAGGATGGAGATGAGTCA#ACTCAGGTGCTGAGCCATCTCTCCAGCCTCCA#..(((((.((((((((..(((#.)))..))..)))))).))))).	3767	3799	0.923077	-21.9	0	0.0706101	0.515	0	0.0340532	-7.27064	16	23	6	3UTR		0	1
mmu-miR-6916-3p	NM_007798	Ctsb	CTTGGTCTCCCTCTTCCTACAG#GGAGGGCGGAGCTGCGCGGGTACTTAGGAGTGCACGGGAGAGGCCAGGA#(((((((((((((((((((...#.)))))).)...))).))))))))).	3	52	1	-23	1	0.000697867	0.324	0	0	-3.93757	19	26	9	5UTR		0	0
mmu-miR-6916-3p	NM_007798	Ctsb	CTTGGTCTCCCTCTTCCTACAG#GGGAACAGGGAGCCT#...((.((((((.(((((....#))))).)))))))).	2275	2290	0.923077	-20.2	0	0.000311055	0.544	0.0635065	-0.0408898	-9.70463	13	15	8	3UTR		0	0
mmu-miR-6917-5p	NM_007798	Ctsb	TGTGGAAGGGGAGTTGTGCCG#GGCGTCGACTCCTGCTTCCT#...(((((((((((((((((.#)))).)))))))).))))).	4423	4443	0.846154	-26.8	0	0.00468279	0.412	-0.0344419	0.0347131	-6.51454	17	20	8	3UTR		0	0
mmu-miR-6917-5p	NM_007798	Ctsb	TGTGGAAGGGGAGTTGTGCCG#TGGCTACTCCCCATCCTACAA#((((((.(((((((...((((#)))).))))))).))).))).	767	788	1	-24.5	0	0.0289352	0.515	1.87643	2.41914	-6.44976	17	21	7	CDS		0	0
mmu-miR-6917-5p	NM_007798	Ctsb	TGTGGAAGGGGAGTTGTGCCG#TGGCCAGCTCTCCTTGGTCCT#...(((((((((((((.((((#))))))))))))))...))).	1672	1693	0.923077	-24.4	0	0.000883732	0.5	-0.5968	0.0851686	-6.51454	17	21	14	3UTR		0	0
mmu-miR-6918-5p	NM_007798	Ctsb	TGCTGAGGACGGGATTAGGTTCT#CTTGGTCCTGTCCTCAGCC#.((((((((((((((((((....#)))))))))))))))))).	1684	1703	0.923077	-32.1	1	0.000237292	0.544	-0.0304501	-0.0714257	-3.79332	18	19	18	3UTR		0	0
mmu-miR-6918-3p	NM_007798	Ctsb	TGAGCCTGTGCCCTTCTCACAG#TGAGCGTACCCCAAAGGGTCATATACAGGTTCAC#(((((((((((((((((((...#)))).........)))))).....))))))))).	4165	4199	0.923077	-21.6	1	0.00285009	0.515	-0.148676	0.0659782	-3.93757	19	34	9	3UTR		0	0
mmu-miR-6919-5p	NM_007798	Ctsb	TAGGCCACTGGAGGTGGAATTGT#CTGCCCACAGGGCCTT#.(((((.(((..(((((......#)))))..)))))))).	2858	2874	1	-21.1	0	5.17231e-05	0.515	-0.0182362	-0.00614215	-11.5086	13	16	8	3UTR		0	0
mmu-miR-6920-3p	NM_007798	Ctsb	CACTGCCCTTTTCCATTGCCT#GGCTCTTGTTGGGCATTTGGGGCAGTGG#(((((((((..((((..(((.#)))......)))).....))))))))).	444	472	0.846154	-23.7	1	5.61462e-06	0.426	3.5741	3.08872	-8.2379	16	28	9	CDS		0	0
mmu-miR-6920-3p	NM_007798	Ctsb	CACTGCCCTTTTCCATTGCCT#AGGCAGTGGGATCACCATTAAATTCAAGGCTACATAGACTTGCAGG#..(((((((((((((((((((#)))))))))))..............))))............)))).	4333	4379	0.923077	-20.6	1	0.000638089	0.559	0.163676	-0.0161129	-4.957	19	46	11	3UTR		0	0
mmu-miR-6921-5p	NM_007798	Ctsb	TGAGGGGCATGAGGTAGGAAGC#GCTGCCTGCCATCAGAGCTACCCTCC#.(((((((.(((((((((.(((#))).)))))).)))..))..))))).	1299	1325	1	-25.8	1	0.0490624	0.412	0.101873	0.176939	-4.84971	19	26	6	3UTR		0	0
mmu-miR-6921-5p	NM_007798	Ctsb	TGAGGGGCATGAGGTAGGAAGC#CTTCCTCCCTCCCTCCCTCC#.((((((...((((.((((((.#)))))).))))..)))))).	3880	3900	0.923077	-23.8	1	0.260181	0.456	-0.0441182	-0.0039276	-9.14131	16	20	6	3UTR		0	0
mmu-miR-6921-3p	NM_007798	Ctsb	TGACTACTCCTTGCCTCTCAG#GAGGTAGACAGGGGAGTCT#.((((.(((((((((((....#))))))...))))))))).	1216	1235	0.846154	-19.7	0	0.000354108	0.515	0.387817	-0.0146427	-5.69428	15	19	9	3UTR		0	0
mmu-miR-6922-5p	NM_007798	Ctsb	TGTGGGAGGGGACTGTAGAGAGG#CTACACCCAATAGTTCCCTCCTACA#((((((((((((((((.......#.))))))))))))))))	2503	2528	0.923077	-27.2	1	0.190095	0.471	-0.230702	0.0540021	-3.93757	16	17	16	3UTR		0	0
mmu-miR-6922-5p	NM_007798	Ctsb	TGTGGGAGGGGACTGTAGAGAGG#TCTCTCCTGCATGTCCTCTCTCTACT#.((((((((((((((((((((((#)))))).)))).)))))))).)))).	4452	4478	0.923077	-30.1	1	0.0529084	0.485	-0.0639568	-0.0693441	-3.79332	22	26	8	3UTR		0	0
mmu-miR-6922-5p	NM_007798	Ctsb	TGTGGGAGGGGACTGTAGAGAGG#CCTCCCTCCCTCCACCTCCCACAT#((((((((((((..(.((.((((#)))).)))..))).))))))))).	3887	3911	1	-28.3	1	0.0914175	0.441	0.113092	0.0547548	-6.31659	19	24	9	3UTR		0	0
mmu-miR-6922-3p	NM_007798	Ctsb	TGTTCTGCTCACCCTTCTCACAG#TGGGCTGGGGAGTAGAGA#..((((((((.(((..((((...#))))..))))))))))).	976	994	0.923077	-20.8	1	0.000334121	0.368	3.72734	3.58874	-8.75027	15	18	11	CDS		0	0
mmu-miR-6922-3p	NM_007798	Ctsb	TGTTCTGCTCACCCTTCTCACAG#GAGGGGAGCAGAC#...(((((((.(((((.......#)))))))))))).	4128	4141	0.923077	-19.7	0	0.00126076	0.485	0.258838	0.000401468	-9.33931	12	13	12	3UTR		0	0
mmu-miR-6923-5p	NM_007798	Ctsb	GTGAGGGCAGGAGGATTGGGGTGT#ACACCTCGGAGCACTTCCTCCTGCTTA#....((((((((((((((((((((#)))))))))......))))))))))).	2063	2090	0.846154	-29.5	0	9.23891e-05	0.544	-0.0938912	0.0695092	-9.54656	20	27	11	3UTR		0	0
mmu-miR-6923-5p	NM_007798	Ctsb	GTGAGGGCAGGAGGATTGGGGTGT#TACCTGGCCTCCTCCTAGCCCATCCCACGACAGTGATCACA#(((((((((((((((.(.(((((.#))))).)..))))))).))))...............)))).	1337	1378	1	-28	1	0.00183147	0.412	-0.101507	-0.147188	-4.17062	21	41	7	3UTR		0	0
mmu-miR-6923-5p	NM_007798	Ctsb	GTGAGGGCAGGAGGATTGGGGTGT#GGGCCCCCCTCATCTTGTACTTTCATCCTCCTAAGCTGTTACA#((((.(((((((((((.(((((.(#).))))).................))))))))..))).)))).	4519	4562	0.846154	-27.5	0	0.121026	0.574	-0.0013622	0.0422488	-8.05661	21	43	8	3UTR		0	0
mmu-miR-6923-3p	NM_007798	Ctsb	ACACTCCCTCCTCCTCCCCAG#GGGAATGAGGTAGACAGGGGAGTC#..(((((((.(((((((((..#)))...)))).))...))))))).	1210	1234	0.923077	-22	1	0.000429092	0.515	0.249805	0.0209251	-6.19951	16	24	7	3UTR		0	0
mmu-miR-6924-5p	NM_007798	Ctsb	AGAGGATGGGGATTTGGCGAAGT#GCTGAGCCATCTCTCCAGCCTCC#.((((.((((((..((((..(((#)))..))))..)))))).)))).	3775	3798	0.923077	-26.3	0	0.0557937	0.515	0	0.0244913	-7.84025	17	23	6	3UTR		0	1
mmu-miR-6924-5p	NM_007798	Ctsb	AGAGGATGGGGATTTGGCGAAGT#GCTGGCTACTCCCCATCCTA#..((((((((((..((((..(((#))).)))).)))))))))).	765	785	0.923077	-24.8	1	0.0324961	0.515	0.175238	2.30249	-7.10297	17	20	10	CDS		0	1
mmu-miR-6924-3p	NM_007798	Ctsb	TCCTTAATCCCCACCCTTCAG#CTGGATATGGGTGGGCCTCTGAGA#..((((...((((((((((((#)))))...)))))))....)))).	3291	3315	0.846154	-19.2	0	0.00117845	0.632	-0.0374129	0.0886502	-9.87071	16	24	7	3UTR		0	0
mmu-miR-6925-5p	NM_007798	Ctsb	TGAGGAAGAGAAGGCTTGGACT#AGTGCCCATGACAAGCCTTCCTTCCA#...(((((.(((((((((....#.)))))))))))))).	174	200	1	-24.4	0	0.0194462	0.456	0.579254	1.59227	-7.57093	14	16	14	CDS		0	0
mmu-miR-6925-5p	NM_007798	Ctsb	TGAGGAAGAGAAGGCTTGGACT#GGTGCTGAGCCATCTCTCCAGCCTCC#.((((.(((((.((((((((((#))).))))))).)))))....)))).	3772	3798	0.923077	-22.1	0	0.0557937	0.515	0	0.0340532	-9.04109	19	26	7	3UTR		0	0
mmu-miR-6925-3p	NM_007798	Ctsb	TCCCCTTTTATCCCTCAG#AGGCTTAAGAGGGGAG#((((((((((..(((...#)))..)))))))))).	4120	4136	1	-18.9	1	0.000987639	0.5	-0.0013627	0.020764	-10.3422	13	16	10	3UTR		0	0
mmu-miR-6925-3p	NM_007798	Ctsb	TCCCCTTTTATCCCTCAG#TGAGGTAGACAGGGGAG#((((((((((..(((((.#))))))))).)))))).	1215	1232	0.846154	-17.8	1	0.00316751	0.529	0.362332	0.0246045	-10.1092	15	17	9	3UTR		0	0
mmu-miR-6926-5p	NM_007798	Ctsb	TCAGTGGGGTGAGGGATGGTGA#CACCATCCCTCCCTGCGAGCACCATGTCAATGGCTCCCGTCCCCCATGCACTGGA#(((((((((.(((((((((((.#))))))))))).............................)))).....))))).	674	729	0.846154	-28.2	1	0.000759797	0.426	3.04967	3.10935	-5.18008	20	55	11	CDS		0	0
mmu-miR-6926-5p	NM_007798	Ctsb	TCAGTGGGGTGAGGGATGGTGA#CGCCATCCGCATCCTGGGCTGGG#(((((((((((..((((((((.#)))))))).))))))..))))).	962	985	1	-27.4	1	5.57121e-05	0.412	4.16698	3.31795	-8.57351	19	23	8	CDS		0	0
mmu-miR-6926-5p	NM_007798	Ctsb	TCAGTGGGGTGAGGGATGGTGA#GCCTTCCTTCCACCCGCTGT#.(((((((..((((((.(((..#))).))))))..))))))).	188	208	1	-27.3	1	0.0143718	0.515	1.28794	1.76052	-6.09222	16	20	7	CDS		0	0
mmu-miR-6926-5p	NM_007798	Ctsb	TCAGTGGGGTGAGGGATGGTGA#CCATCCCCATCCCAG#....(((((((.(((((((...#)))))))))))))).	1458	1473	0.846154	-25.5	0	0.293969	0.368	-0.676216	-0.397142	-12.8934	14	15	14	3UTR		0	0
mmu-miR-6926-3p	NM_007798	Ctsb	TCACCATCCCTGTCTCCATAG#TGTGGGGACGGCTGTAATGGTGGC#(((((((..(((((((((((.#))))))))))).....))))))).	564	588	1	-23.4	1	0.000168631	0.426	3.78361	2.94874	-7.3076	18	24	11	CDS		0	0
mmu-miR-6926-3p	NM_007798	Ctsb	TCACCATCCCTGTCTCCATAG#GTGAGAGGGAGGGGCTGGTT#..(((((((((.(((((((..#))).)))).))))).)))).	2332	2352	0.846154	-21.3	1	2.19417e-08	0.426	-0.285177	0.0181807	-8.3038	16	20	5	3UTR		0	0
mmu-miR-6926-3p	NM_007798	Ctsb	TCACCATCCCTGTCTCCATAG#CTGTGGACAACAGTGGGGTGGC#...((((((((((.(((((((#)))))))..)))..))))))).	4279	4301	0.846154	-21.5	0	0.00133145	0.456	0.13225	0.0892268	-7.37138	17	22	7	3UTR		0	0
mmu-miR-6927-5p	NM_007798	Ctsb	GTGAGGGGATCCAGCCCAGGCT#GCCATCCGCATCCTGGGCTGGGGAGTAGAGAATGGAGTTCCCTACT#((.(((((((((((((((((..#.))))))))))...............))))))))).	963	1009	0.923077	-29.3	0	1.87112e-05	0.426	3.85305	3.67958	-5.49511	19	36	10	CDS		0	0
mmu-miR-6927-5p	NM_007798	Ctsb	GTGAGGGGATCCAGCCCAGGCT#TTGTGGCTGGAATCCCACGCACT#(((.(((((((((((((((...#))).))))))).)))).).))).	1102	1125	1	-26.4	0	0.000148267	0.515	3.25037	1.97225	-6.9696	18	23	7	CDS		0	0
mmu-miR-6927-3p	NM_007798	Ctsb	CCTGAGCTGGCTCCCCTGCAG#CTGGAGTGGGGGCCAAAGCTTG#...((((((((((((((.(((#))).)).))))))))..)))).	2179	2201	1	-25.9	0	5.87439e-06	0.515	0.132285	0.0507177	-6.51454	17	22	8	3UTR		0	0
mmu-miR-6927-3p	NM_007798	Ctsb	CCTGAGCTGGCTCCCCTGCAG#GCAGGGGGAACGCCTTCAAAGGGCTGTCCCAGACAGGA#(((((((((((((((((((..#))))))))...))).......))))........)))).	3202	3240	0.923077	-25.5	1	1.5841e-05	0.471	-0.0825504	-0.0607297	-3.93757	19	38	8	3UTR		0	0
mmu-miR-6927-3p	NM_007798	Ctsb	CCTGAGCTGGCTCCCCTGCAG#CAGGGGAGTCTTTGATTCTTTGAGTTCAT#..((((((((((((((((...#))))))))))............)))))).	1224	1253	0.846154	-23.3	1	0.000314331	0.603	0.167051	0.143573	-4.957	16	29	10	3UTR		0	0
mmu-miR-6928-5p	NM_007798	Ctsb	AGGGGATTTGCATGGACTGCACT#GTGCTCTCTCCTGCATGTCCTCTC#(((((((.((((.(((..((((.#))))....))))))).))))))).	4448	4472	0.923077	-23.9	1	0.0101245	0.471	-0.105809	-0.0595637	-7.54034	18	24	7	3UTR		0	0
mmu-miR-6928-5p	NM_007798	Ctsb	AGGGGATTTGCATGGACTGCACT#AGTGCAGTTCTCTGGAGAAAGCTACCTTTTCCCA#.((((((((.((.((((((((((#))))))))))..)).)))..........))))).	1608	1642	0.846154	-22.6	1	0.0115568	0.5	-0.197485	-0.274999	-6.32496	20	34	10	3UTR		0	0
mmu-miR-6928-5p	NM_007798	Ctsb	AGGGGATTTGCATGGACTGCACT#GCATATTGTCCAAGCAAGACCCTTG#(((((.(((((.((((((((...#)))....))))).))))).))))).	3391	3416	1	-22.4	0	0.000119757	0.529	-0.0836671	-0.0430559	-9.18534	18	25	5	3UTR		0	0
mmu-miR-6928-3p	NM_007798	Ctsb	AAGCTGTTCCTGTACTCTCCAG#GTGGTATCCAGTGTGGGGACGGCTG#.(((((((((((((((..(((.#.))).....))))))))))))))).	553	578	0.846154	-21.3	1	1.94807e-06	0.441	3.39105	2.92765	-3.79332	18	25	15	CDS		0	0
mmu-miR-6928-3p	NM_007798	Ctsb	AAGCTGTTCCTGTACTCTCCAG#CTTAGGAGTGCACGGGAGAGGCCAGGAGCGGCTC#.(((((((((((..((((((..#.))))))..))))))))))).	25	59	0.923077	-32	1	4.42603e-06	0.324	-0.169604	0.00476349	-5.9393	17	21	11	5UTR		0	0
mmu-miR-6929-5p	NM_007798	Ctsb	AGGGAGGAGCAGCATCTGTGA#CTCAGGTGCTGAGCCATCTCTC#(((((((..(((((((((.(.#).)))))))))..)).))))).	3768	3790	0.923077	-24.5	1	1.43018e-05	0.471	0	0.0211342	-7.3076	17	22	9	3UTR		0	0
mmu-miR-6929-5p	NM_007798	Ctsb	AGGGAGGAGCAGCATCTGTGA#CACGGTTCTGTGCTGCAGTTTCAAGGCTTTTGTCTCTCCCC#.(((((((((((((((((((.#)))))....)))))))................)).))))).	1968	2009	0.923077	-23.3	1	0.0143785	0.485	-0.267952	0.558084	-3.79332	19	41	7	3UTR		0	0
mmu-miR-6929-3p	NM_007798	Ctsb	CAGGTGCTGTCTTCTTCTTCCAG#CTGGAGAAGGAGATACTCCC#..((.(.((((((((((.(((((#)))))))))))))))).)).	724	744	1	-22	0	0.00011605	0.412	1.97056	2.78228	-10.6197	18	20	16	CDS		0	0
mmu-miR-6930-5p	NM_007798	Ctsb	AAGGGGGTGCTTGAGAGGTTTGG#CCGTACCTGTAACTGCTCACACCTCGGAGCACTTCCTC#.(((((((((((..(((((.(((#.))).))))).))))))))))).	2045	2083	0.923077	-26.1	1	5.67094e-06	0.485	-0.0351956	0.0264457	-5.9393	19	23	11	3UTR		0	0
mmu-miR-6930-3p	NM_007798	Ctsb	CTGGCCTCTCCATACTCCCAG#GGAGTGCACGGGAGAGGCCAGG#(((((((((((.((((((...#))))))....))))))))))).	29	51	0.846154	-31	1	2.39664e-05	0.338	-0.343814	0.0280426	-7.28438	17	22	11	5UTR		0	1
mmu-miR-6930-3p	NM_007798	Ctsb	CTGGCCTCTCCATACTCCCAG#CTGGGAGTTTGAGGCCAGA#((((((((.....((((((((#))))))))..)))))))).	2794	2813	0.923077	-29.8	1	0.000125823	0.485	0.239991	0.00660584	-13.6972	16	19	8	3UTR		0	1
mmu-miR-6931-5p	NM_007798	Ctsb	TGGGGTGGGGAGTGGGGGACT#GTGGCTCTGCCTGCCATACCTCCCACCCCCATCCCCATCCCAG#(((((((((((.((((((...#.))))))))))))))))).	1430	1473	0.846154	-35.9	1	0.293969	0.368	-0.536298	-0.396359	-7.28438	17	19	17	3UTR		0	0
mmu-miR-6931-5p	NM_007798	Ctsb	TGGGGTGGGGAGTGGGGGACT#TCCCAGGTGCAACAAGAGCTGTGAAGCTGGCTACTCCCCATCCTAC#(((((((((((((((((((..#))))..........................))))))))))))))).	740	786	0.923077	-30.1	1	0.0286416	0.515	2.07985	2.59595	-3.93757	19	46	15	CDS		0	0
mmu-miR-6932-5p	NM_007798	Ctsb	TTGTAGGTGAAGTAGACTTGGC#GCCATTTCTGACCGAACCTGCAT#.(((((((....((((..((((#))))..)))).....))))))).	474	497	0.846154	-19.6	1	0.00262832	0.456	1.94947	3.47436	-12.2638	15	23	7	CDS		0	0
mmu-miR-6932-3p	NM_007798	Ctsb	TCTGTTCTGCTTCCTCTGCAG#GCAGCAGGCTTAAGAGGGGAGCAGAC#((((((((.((((((((((..#)))).))).....))).)))))))).	4115	4141	0.923077	-23.7	1	0.00126076	0.485	-0.103175	0.0201226	-4.99396	18	26	8	3UTR		0	0
mmu-miR-6932-3p	NM_007798	Ctsb	TCTGTTCTGCTTCCTCTGCAG#GCGGAGGGCGGAGCT#...(((((((..(((((((..#)))))))))))))).	1	16	0.846154	-23.1	0	0.000420458	0.311	0	0	-12.6861	14	15	14	5UTR		0	0
mmu-miR-6933-5p	NM_007798	Ctsb	TGGCGGCAGTCAGGATACCTGT#GCAGGCCCAGGCTGTCGCG#..(((((((((.((...(((((#))))).)).))))))))).	76	95	1	-25.1	1	5.61866e-05	0.338	0.138206	0.399433	-9.2723	16	19	9	5UTR		0	0
mmu-miR-6933-5p	NM_007798	Ctsb	TGGCGGCAGTCAGGATACCTGT#CAGGTATCTTGTCCTACAGTCAGAGTGGTTGCCTAGAGCCT#.((((((((.(((((((((((.#))))))))))).)................))))....))).	4598	4639	1	-23.6	1	3.34169e-05	0.5	0.1374	-0.0226866	-5.03583	19	41	11	3UTR		0	0
mmu-miR-6933-3p	NM_007798	Ctsb	AGGTGTTTCCTCTGCCGTCA#TGGGAAACTCAACAGCAGGGGGAACGCCTT#(((((((((((((((.((..#.)).))))))))))))))).	3188	3218	0.923077	-27.1	1	7.65509e-05	0.441	-0.229177	0.00104893	-4.17062	17	20	15	3UTR		0	0
mmu-miR-6934-5p	NM_007798	Ctsb	TTGGTGGAGACAGCAAGGGTGG#CCACCCGCTGTCGGATGACCT#..(((...((((((..((((((#)))))))))))).....))).	197	218	1	-24	0	0.000552618	0.559	0.955622	1.71777	-11.6838	15	21	12	CDS		0	0
mmu-miR-6934-5p	NM_007798	Ctsb	TTGGTGGAGACAGCAAGGGTGG#CCTCCCTCCCTCCCTCCACCT#..(((((((..((..((((.((#)).))))..))..))))))).	3883	3904	0.846154	-23.5	1	0.133932	0.456	0.235017	0.0432107	-10.6166	15	21	7	3UTR		0	0
mmu-miR-6934-5p	NM_007798	Ctsb	TTGGTGGAGACAGCAAGGGTGG#CACTCAGGTGCTGAGCCATCTCTCCAGCCT#..(((((((((((((.(((((.#)))))...))))).......)))))).)).	3766	3796	0.923077	-21.9	1	0.0269752	0.5	0	0.0150315	-5.19005	18	30	6	3UTR		0	0
mmu-miR-6934-3p	NM_007798	Ctsb	ACCTCTGCTCCTGCCCCACCAG#GGGCTGGGGAGTAGAGA#..((((((((((((((......#))))..)))))))))).	977	994	1	-24.9	1	0.000334121	0.368	4.65946	3.62677	-4.957	14	17	10	CDS		0	0
mmu-miR-6935-5p	NM_007798	Ctsb	TGTGGGAGGCTCAGGGCCCCTG#GGGTGGCTCTAGATGTCTTCCATAA#(((((((((((((((((((((.#))).)))))).)).)))))))))).	2672	2697	0.846154	-29.4	1	0.00618968	0.5	0.0885412	-0.0443858	-3.93757	21	25	10	3UTR		0	0
mmu-miR-6935-3p	NM_007798	Ctsb	TGTTCTTTGTCTTTCCACAG#CTGCGCGGGTACTTAGGAGTGCACGGGAGAGGCCAGGAGCGG#(((((((.((((((((....#.)))))))).))))))).	14	56	0.923077	-19.7	1	3.40819e-06	0.324	-0.300689	-0.195479	-6.25121	15	18	8	5UTR		0	0
mmu-miR-6936-5p	NM_007798	Ctsb	GTGAGCCACTGCCGTGCCCGC#GTGGGGACGGCTGTAATGGTGGCTATCC#(..((((((((((((.(((((#))))).)))))......)))))))..).	565	593	0.846154	-30	0	0.00676337	0.471	3.66614	3.05519	-6.89184	18	28	7	CDS		0	0
mmu-miR-6936-5p	NM_007798	Ctsb	GTGAGCCACTGCCGTGCCCGC#TGGGCATTTGGGGCAGTGGAAGCCATTTCTGACCGAACCTGCATTCACA#((((((((((((((((((((.#)))))))....))))))))........................))))).	453	502	0.923077	-27.9	1	0.00268374	0.441	3.52127	3.15516	-3.93757	20	49	8	CDS		0	0
mmu-miR-6936-5p	NM_007798	Ctsb	GTGAGCCACTGCCGTGCCCGC#GGCTGAGGCAGTGGGATCACC#((((.((((((((..(((...#)))...))))))))..)))).	4328	4349	0.846154	-26.3	0	1.05589e-05	0.559	0.118889	0.0853788	-9.6489	15	21	8	3UTR		0	0
mmu-miR-6936-3p	NM_007798	Ctsb	CGGCGCGCGCGGTCGCTCACC#GGAGGGCGGAGCTGCGCGGGTA#..((.(((((((((((((.((#)).)))))..)))))))).)).	3	25	0.923077	-27.3	0	5.59966e-05	0.296	0	0	-9.07604	17	22	8	5UTR		0	0
mmu-miR-6936-3p	NM_007798	Ctsb	CGGCGCGCGCGGTCGCTCACC#TGGGTGGCCACGCCATCCGCATCCTGGGCTGG#((((.((((.(((((((((..#))))))))).)))............).)))).	952	984	0.923077	-24.3	0	1.96291e-05	0.412	3.74096	3.29917	-9.29912	17	32	9	CDS		0	0
mmu-miR-6937-5p	NM_007798	Ctsb	TAGCTGTAAGGGCTGGGTCTGTGT#GCTGCAGGCCCAGGCTGTCGCGCTGC#((((.((..((.((((((((((((#)).)))))))))).))...)))))).	73	99	0.923077	-26.1	0	4.25078e-05	0.338	0.41793	0.368029	-14.7734	20	26	10	5UTR		0	0
mmu-miR-6937-5p	NM_007798	Ctsb	TAGCTGTAAGGGCTGGGTCTGTGT#TAGAGACCAGGGCTCCTGCGGCTC#.(((((((.(((((.(((((.((.#)).)))))..))))).))))))).	425	449	0.923077	-26.2	1	9.71129e-07	0.426	4.04892	3.34538	-5.58516	19	24	7	CDS		0	0
mmu-miR-6937-3p	NM_007798	Ctsb	TCACAGGTTCCCCCTTGCACTAG#GCAGGGGGAACG#......((((((((.(((.....#))))))))))).	3202	3214	0.846154	-21.7	0	0.00257106	0.441	0.24326	-0.0120259	-16.302	11	12	11	3UTR		0	0
mmu-miR-6938-5p	NM_007798	Ctsb	TTGGAGCTAGCTCCAGAGAGAGT#ATTCGTCAATGGCCCAGTGCAGTTCTCTGGAGAAAGCTACCT#..((((((..((((((((((.((#.))..))))))))))..)))).)).	1593	1635	0.984615	-25.5	1	0.000611624	0.485	-0.429244	-0.155204	-7.2559	18	25	10	3UTR		0	0
mmu-miR-6938-5p	NM_007798	Ctsb	TTGGAGCTAGCTCCAGAGAGAGT#TCCCTCTGGAGCATGGAGCTTCT#..((((((.(((((((((.((..#)).)))))))))....)))))).	590	613	0.846154	-25.3	1	2.36885e-05	0.485	2.12654	3.02865	-6.01339	17	23	9	CDS		0	0
mmu-miR-6938-5p	NM_007798	Ctsb	TTGGAGCTAGCTCCAGAGAGAGT#CTCCCTGCGAGCACCATGTCAATGGCTCCC#..((((((((((((((.(((...#))).))).))))..........))))))).	682	712	1	-22.5	1	0.00112289	0.412	3.86329	2.62591	-4.957	17	30	7	CDS		0	0
mmu-miR-6938-3p	NM_007798	Ctsb	TCATCTGGGGCTGTCTCCTTAG#TATGCTTGGGGGTGGCTCTAGATGT#.((((((((((((.(((((.((#.)).))))))))))))))))).	2663	2688	0.923077	-24.3	1	0.000145157	0.5	0.188781	-0.0679204	-4.65016	19	22	17	3UTR		0	0
mmu-miR-6938-3p	NM_007798	Ctsb	TCATCTGGGGCTGTCTCCTTAG#CTCCCGTCCCCCATGCACTGGAGAAGGAGATACTCCCAGGTGC#.(((((((((.(((((((((..#.))))))))).))))))))).	707	750	1	-28	1	0.000329202	0.412	2.5828	2.96969	-6.6181	18	21	9	CDS		0	0
mmu-miR-6939-5p	NM_007798	Ctsb	CAGGCAGCTGGTTGGTGGAAG#CTTCCACTACCACAGAGCCTGG#(((((...(((.(((((((((#))))))))))))....))))).	3169	3191	0.923077	-24.6	0	0.000181987	0.441	-0.0124253	-0.0581147	-13.0427	17	22	12	3UTR		0	0
mmu-miR-6939-5p	NM_007798	Ctsb	CAGGCAGCTGGTTGGTGGAAG#CCAACTAACCACGCTGCA#...(((((((((((((((...#))).))))))).))))).	4702	4720	0.846154	-23.1	0	0.00342377	0.618	0.0650354	0.0448141	-6.51454	15	18	7	3UTR		0	0
mmu-miR-6939-5p	NM_007798	Ctsb	CAGGCAGCTGGTTGGTGGAAG#CGACTGGACCAGAGCTGCCTGC#(((((((((((((.((.(...#).))..)))))..)))))))).	1286	1308	0.974359	-23.2	1	8.75606e-06	0.471	0.35698	0.138602	-4.79441	16	22	8	3UTR		0	0
mmu-miR-6939-3p	NM_007798	Ctsb	CCTCACTTGACCCGCTGCAG#GCAGCAGGCTTAAGAGGGGA#((((.(((((((.(((((..#))))).)).))))).)))).	4115	4135	1	-22.2	0	0.0014401	0.515	0.0643744	0.0199623	-9.34574	16	20	5	3UTR		0	0
mmu-miR-6940-5p	NM_007798	Ctsb	AGGGCTGGCTGGAAGGTTTTTCG#AGACCTTGAAGCTAGGAGCATTTCCTTTTCAGCCTGCCCA#.((((.((((((((((.......#.)))))))))).)))).	2825	2865	1	-25.3	0	4.39404e-05	0.529	-0.0182362	0.0533482	-5.69428	14	17	10	3UTR		0	0
mmu-miR-6940-5p	NM_007798	Ctsb	AGGGCTGGCTGGAAGGTTTTTCG#TGACAAGCCTTCCTTCCACCCG#.(((.(((..(((((((((.(((#))).)))))))))..)))))).	182	204	0.923077	-24.8	0	0.0319741	0.485	-0.137206	1.48515	-10.2113	18	22	9	CDS		0	0
mmu-miR-6940-3p	NM_007798	Ctsb	TTACCTTCCGTGCTTGCCCGCAG#GCGGCCCTGGCAGGGAATGAGGTAGA#(((((((((.((((.(.((((..#)))).)..)))).)))...)))))).	1198	1224	1	-24.3	1	0.102659	0.544	0.219615	0.0209251	-5.91553	18	26	6	3UTR		0	0
mmu-miR-6940-3p	NM_007798	Ctsb	TTACCTTCCGTGCTTGCCCGCAG#GCGGAGCTGCGCGGGTACTTAGGAGTGCACGGGAGA#....(((((((((.(((((((..#.))))))).........))))))))).	8	44	0.807692	-26.9	0	0.00114421	0.324	-0.195792	0.0039809	-10.4034	16	27	9	5UTR		0	0
mmu-miR-6941-5p	NM_007798	Ctsb	CTGGGGGACTGACGGGTAGCT#AGCACCATGTCAATGGCTCCCGTCCCCCAT#.((((((((((((((((.(((#)))))).))))).........)))))))).	691	721	1	-26	1	0.00273948	0.382	3.38023	2.66888	-3.79332	19	30	8	CDS		0	0
mmu-miR-6941-5p	NM_007798	Ctsb	CTGGGGGACTGACGGGTAGCT#GGTTTCCTGTCACCCTCAGA#(((((((..(((((((.((((#)))).)))))))))))))).	2011	2031	1	-25.1	1	0.00932051	0.5	0.147024	-0.13328	-7.3076	18	20	14	3UTR		0	0
mmu-miR-6941-5p	NM_007798	Ctsb	CTGGGGGACTGACGGGTAGCT#AGCTGCCTGCCATCAGAGCTACCCTCCAA#.((((((.(((((((((((((#)))))))))...))))......)))))).	1298	1327	0.923077	-23.9	1	0.0820664	0.412	0.127629	0.131747	-6.10696	19	29	9	3UTR		0	0
mmu-miR-6941-3p	NM_007798	Ctsb	CTAACTCGGCTGCTCCCAAAG#TTTGGGGCAGTGGAA#.....((.(((((.((((((.#))))))))))).)).	459	474	0.846154	-20.6	0	0.000142746	0.426	4.03155	3.23073	-16.8361	13	15	11	CDS		0	0
mmu-miR-6941-3p	NM_007798	Ctsb	CTAACTCGGCTGCTCCCAAAG#TTGGGGGTGGCTC#.......((((((((((((..#)))))))))))).	2668	2681	0.961538	-19.3	0	5.50041e-05	0.529	0.197498	-0.0443858	-17.1102	12	13	12	3UTR		0	0
mmu-miR-6942-5p	NM_007798	Ctsb	TAGGAGGAGGGGAACATTTGC#CAACTCCTCCCTTCCTCCC#..(((((((((((........#.))))))))))).	3870	3889	0.846154	-22.6	1	0.276361	0.426	-0.0258497	0.0148315	-6.78234	11	13	11	3UTR		0	1
mmu-miR-6942-3p	NM_007798	Ctsb	TTATGGTTCTCTCCACCTCTCA#GGAGAGAACCAC#...(((((((((((........#))))))))))).	1071	1083	1	-20.9	0	0.001094	0.574	2.68149	3.44279	-7.48304	11	12	11	CDS		0	0
mmu-miR-6942-3p	NM_007798	Ctsb	TTATGGTTCTCTCCACCTCTCA#AGAGGGGAGCAGACTATGC#.(((((((..((((.(((((..#)))))))))..))))))).	4127	4146	0.846154	-19.7	1	4.38195e-05	0.471	0.0939223	-0.0449733	-6.82767	16	19	9	3UTR		0	0
mmu-miR-6943-5p	NM_007798	Ctsb	TGGGGTGAGGTTGGAAGCTA#TGGCCTCCTCCTAGCCCATCCCAC#(((((((.(((((((.((((#)))).)))....))))))))))).	1341	1365	0.846154	-21.9	1	0.0107718	0.441	0.226746	-0.152669	-6.48426	18	24	11	3UTR		0	0
mmu-miR-6943-5p	NM_007798	Ctsb	TGGGGTGAGGTTGGAAGCTA#TGGTTTCCTGTCACCCTC#.(((((((....((((((((#))))))))..))))))).	2010	2028	1	-21.3	1	0.0166281	0.515	0.0374081	-0.120753	-12.2638	15	18	8	3UTR		0	0
mmu-miR-6943-5p	NM_007798	Ctsb	TGGGGTGAGGTTGGAAGCTA#GCTTACCATACACCATCCCT#.((((((..(((((((((..#)))).))).))..)))))).	664	684	0.923077	-20.6	1	0.430429	0.471	3.49242	3.11413	-7.16335	15	20	6	CDS		0	0
mmu-miR-6943-3p	NM_007798	Ctsb	CTGCTTCCATACCCCTACCCAG#TTGGGCATTTGGGGCAGTGGAAGCC#..((((((((..((((((((((#)))))....)))))..)))))))).	452	477	0.846154	-25.2	1	8.4995e-06	0.456	4.76363	3.08481	-11.1286	18	25	8	CDS		0	0
mmu-miR-6943-3p	NM_007798	Ctsb	CTGCTTCCATACCCCTACCCAG#TGGGTGGCCACGCCATCCGCATCCTGGGCTGGGGAGTAGA#((((((((...((((((((((.#)))))))..................)))...)))))))).	952	992	0.923077	-25	1	0.000263744	0.353	3.75537	3.33106	-9.06125	18	40	8	CDS		0	0
mmu-miR-6944-5p	NM_007798	Ctsb	GTGAGAGCGGGGGGAGTGGCAAG#TTTGTCTCTCCCCCTGGTTTCC#..((((.(((((((((.((((((#)))))).))))))))).)))).	1996	2018	1	-30.8	0	0.0283024	0.5	-0.444555	-0.144242	-6.50069	19	22	9	3UTR		0	0
mmu-miR-6944-5p	NM_007798	Ctsb	GTGAGAGCGGGGGGAGTGGCAAG#TGCAACTCCCTCCCTACCTCGCA#(((((((.(((((((((.(((..#))).)))))))))))..))))).	2558	2581	0.961538	-29.1	1	0.194696	0.485	0.214204	-0.199649	-6.25121	19	23	11	3UTR		0	0
mmu-miR-6944-5p	NM_007798	Ctsb	GTGAGAGCGGGGGGAGTGGCAAG#GCCTTCCTTCCACCCGCTGTCGG#.(((.(((((((((((.(((...#)))...))))).)))))).))).	188	211	0.923077	-29	0	0.0011941	0.5	0.601926	1.78409	-7.91236	17	23	6	CDS		0	0
mmu-miR-6944-3p	NM_007798	Ctsb	TAACTCTTCCCTTGTGCCCTCAG#TGAGGTAGACAGGGGAGTCTTTGATTCTTTGAGTTC#.((((((((((((((..(((((.#)))))...))))))))).............))))).	1215	1251	0.846154	-22	1	0.000265357	0.588	0.226882	0.152158	-4.02637	19	36	9	3UTR		0	0
mmu-miR-6944-3p	NM_007798	Ctsb	TAACTCTTCCCTTGTGCCCTCAG#CTGACCAGTACTGGGGAAGAT#....((((((((.((((..((((#))))...)))).)))))))).	1123	1144	1	-20.6	0	0.000897486	0.515	1.22533	1.51109	-10.8357	16	21	8	CDS		0	0
mmu-miR-6945-5p	NM_007798	Ctsb	TCCTGGGAGGGGCAGCCCCTGG#TCAGGGGGTTAGAGTCTGTCCCCCCT#....(((.((((((((((((((#)))))))........)))))))))).	3607	3633	0.846154	-28.4	0	0.0359288	0.588	0.15081	0.0448538	-11.8602	17	26	10	3UTR		0	0
mmu-miR-6945-3p	NM_007798	Ctsb	TCTGAGCTCTGCCCTTCCCAT#GGAAGGGTTGCGTTCGGT#.((((((.(.((((((((...#)))))))).).)))))).	336	354	0.923077	-23.1	1	4.37643e-05	0.471	1.31263	2.3754	-7.34947	15	18	8	CDS		0	0
mmu-miR-6946-3p	NM_007798	Ctsb	TTTCTTCTCTTCCCTTTCAG#TGAGAGGGAGGGGCTGGT#..((..(((((((((((((.#)))))))))))))..)).	2333	2351	0.846154	-21.3	0	1.1427e-08	0.426	-0.0987092	-0.0319997	-10.977	15	18	13	3UTR		0	0
mmu-miR-6947-5p	NM_007798	Ctsb	CATCCAGTGGAGAGGCTCGTG#TACAGTCAGAGTGGTTGCCTAGAGCCTCTCCACCGCTCAAACACTGGTTTTCAGATACACAGGGTGT#(((((.((((((((((((..(#.)..))))))))))))............................))))).	4612	4679	0.846154	-26.7	0	7.24489e-05	0.5	-0.287826	-0.0135476	-5.83853	18	50	12	3UTR		0	0
mmu-miR-6947-3p	NM_007798	Ctsb	GCAGCCTCTTTCCCTGGCATCA#TGCCAGGAAGGGTTGCG#((((((.(((..(((((((...#)))))))))))))))).	331	348	1	-25.1	0	1.79985e-06	0.456	2.25789	2.25729	-11.6528	16	17	16	CDS		0	0
mmu-miR-6947-3p	NM_007798	Ctsb	GCAGCCTCTTTCCCTGGCATCA#TGGCAGGGAATGAGGTA#...(((((.(((((((.((...#)).))))))).))))).	1205	1222	0.846154	-24.5	0	0.000433192	0.544	0.542003	0.0368692	-7.57093	14	17	7	3UTR		0	0
mmu-miR-6948-5p	NM_007798	Ctsb	AGTTCAGACAGGACTGTGACAC#GTGTGGCACTGTCCTGGGTGGACC#.(((((..(((((((((.((((#)))).)))..))))))..))))).	302	326	1	-24.9	0	1.64892e-05	0.426	2.84204	1.98683	-7.65065	18	24	6	CDS		0	0
mmu-miR-6948-5p	NM_007798	Ctsb	AGTTCAGACAGGACTGTGACAC#GTGCACGGTTCTGTGCTGC#....((((((((((((((.(((#)))))))))))))).))).	1965	1984	0.846154	-22.3	0	0.000133631	0.441	-0.287265	0.498578	-9.54656	17	19	14	3UTR		0	0
mmu-miR-6948-5p	NM_007798	Ctsb	AGTTCAGACAGGACTGTGACAC#TGTCCAGTCCTTAGGGGCTT#(((((....(((((((.((((.#)))))))))))...))))).	1165	1185	1	-19.9	0	2.00259e-05	0.529	0.303716	0.331224	-10.7522	16	20	11	3UTR		0	0
mmu-miR-6948-5p	NM_007798	Ctsb	AGTTCAGACAGGACTGTGACAC#GTCATGGTTTGCTGTGTGACCG#.(.(((.(((((((((((((..#)))))))))..)))).))).).	1812	1834	1	-19.5	0	7.16958e-06	0.588	-0.374958	-0.231152	-6.89455	17	22	9	3UTR		0	0
mmu-miR-6948-3p	NM_007798	Ctsb	TGTCCTTCCTGTCTGACCACA#GTGAGAGGGAGGGGCT#.(((((((((.(((.((....#)).)))))))))))).	2332	2348	0.923077	-19.9	1	5.96012e-08	0.456	-0.270561	-0.0220472	-7.35355	14	16	12	3UTR		0	0
mmu-miR-6949-5p	NM_007798	Ctsb	AAAGTGGGTCTAGAAAGAGGTGA#TCCTTCTTTCTTGCCTGCTG#..(((((((..(((((((((.((#))))))))))).))))))).	145	165	1	-20.6	1	0.010753	0.456	0.778773	0.739617	-9.02428	18	20	11	CDS		0	0
mmu-miR-6949-5p	NM_007798	Ctsb	AAAGTGGGTCTAGAAAGAGGTGA#TGGCCTCCTCCTAGCCCATC#...(((((.((((...(((((.(#).)))))...))))))))).	1341	1361	0.923077	-19.8	0	0.0532434	0.456	-0.0158346	-0.153534	-9.39627	15	20	9	3UTR		0	0
mmu-miR-6949-3p	NM_007798	Ctsb	TTCCCCTTTTTCTATCCACAG#GTGAGAGGGAGGGGC#..(((((((((((...(((..#)))))))))))))).	2332	2347	0.923077	-18.1	1	7.84784e-08	0.456	-0.0238065	-0.0476592	-6.78234	14	15	14	3UTR		0	0
mmu-miR-6950-5p	NM_007798	Ctsb	TCCTGGAGTGGAGGACAGTCAGA#CTGAGCCATCTCTCCAGCCTCCAGGT#.((((((((((((((...((((.#))))....)).)))))..))))))).	3776	3802	0.846154	-25	1	0.000643191	0.515	0.0442761	-0.0247314	-4.02637	18	26	7	3UTR		0	0
mmu-miR-6950-3p	NM_007798	Ctsb	CTCTGTCTTGATCCTCTCCAG#GGAATGAGGTAGACAGGGG#((((((((....(((((((..#)))..)))).)))))))).	1211	1230	0.923077	-19.1	1	0.0118473	0.544	0.0479076	0.00130146	-12.408	15	19	8	3UTR		0	0
mmu-miR-6952-5p	NM_007798	Ctsb	ATGGTGGGCGGTGAAACAGAGA#TCTCTGGAAGCCCGCCTTCCCATG#((((.((((((.(...((((((#))))))....)))))))..)))).	2352	2376	0.807692	-24.1	0	0.0281153	0.471	-0.792541	0.0493494	-13.2288	17	24	7	3UTR		0	0
mmu-miR-6952-5p	NM_007798	Ctsb	ATGGTGGGCGGTGAAACAGAGA#TCTCATGTAGGCTGCTTACCATA#((((((((((((...(((((((#)))).)))..)))))))))))).	651	674	1	-23.5	1	0.0006	0.485	3.18496	3.06519	-6.81899	19	23	12	CDS		0	0
mmu-miR-6952-5p	NM_007798	Ctsb	ATGGTGGGCGGTGAAACAGAGA#TTTCTTGCCTCACCACATGCCCACCT#..((((((((((((..((((((#))))).)..)))))....))))))).	2533	2559	1	-23.6	1	0.237937	0.426	-0.325494	-0.0911283	-5.9255	18	26	7	3UTR		0	0
mmu-miR-6952-5p	NM_007798	Ctsb	ATGGTGGGCGGTGAAACAGAGA#TTGTGGCTCTGCCTGCCATA#(((((((((((.(..((((...#))))..).))))))))))).	1428	1448	0.846154	-22.7	1	1.79842e-05	0.382	-0.530604	-0.42298	-8.87667	16	20	11	3UTR		0	0
mmu-miR-6953-5p	NM_007798	Ctsb	AAGGGGCAGGGGCAGGGATTCAAGTG#CACTTCCTTTCTTGCCTCACCACATGCCCA#...(((((((((((((((...(((((#)))))...))))))))))......))))).	2526	2556	1	-26.9	0	0.153451	0.426	-0.314598	-0.0584413	-6.51454	20	30	10	3UTR		0	0
mmu-miR-6953-5p	NM_007798	Ctsb	AAGGGGCAGGGGCAGGGATTCAAGTG#TCCTTGGTCCTGTCCTC#..(((((((((.((((((........#)))))).))))))))).	1682	1699	1	-26.5	1	0.00104584	0.559	0.341897	-0.0902171	-8.3038	15	17	9	3UTR		0	0
mmu-miR-6953-3p	NM_007798	Ctsb	CTGACCCAGCCTCTATGTCCCCAG#TGGGGACGGCTGTAATGGTGGC#.(.((((((((.....(((((((.#))))))))))))....))).).	566	588	0.923077	-22.5	0	0.000168631	0.426	4.23834	2.84191	-11.8121	16	22	12	CDS		0	0
mmu-miR-6954-5p	NM_007798	Ctsb	TGGGGCAGTTCTGGGGGCAGAT#GCCTTCAAAGGGCTGTCCCAG#((((((((((((((((((....#)))))))..))))))))))).	3213	3234	0.846154	-28.9	1	3.61681e-05	0.471	-0.084918	-0.049943	-3.93757	18	21	11	3UTR		0	0
mmu-miR-6954-5p	NM_007798	Ctsb	TGGGGCAGTTCTGGGGGCAGAT#CTGGACCAGAGCTGCCTGCCAT#((((((((((((((...(((..#)))..)))))))))))..))).	1289	1311	1	-27.1	1	3.767e-05	0.456	0.164423	0.181572	-4.90607	17	22	11	3UTR		0	0
mmu-miR-6954-5p	NM_007798	Ctsb	TGGGGCAGTTCTGGGGGCAGAT#GTCTGTCCCCCCTACCCCT#.((((.((....((((((((((#)))))))))).)).)))).	3620	3639	0.846154	-25.5	0	0.111107	0.588	0.243629	0.026736	-14.1648	16	19	10	3UTR		0	0
mmu-miR-6954-3p	NM_007798	Ctsb	TGCAGCCAGCTCTTCCCCTAG#AGAGGGAGGGGCTGGTTT#...((((((((((((((((..#)).)))))))))))))).	2335	2353	0.923077	-27.1	0	3.56104e-08	0.426	-0.0961582	-0.0176289	-6.51454	16	18	14	3UTR		0	0
mmu-miR-6955-5p	NM_007798	Ctsb	AGGGCCTCAGGACTCAGGAGGTGA#ACCTGGCTTGGGTACTGGGGCTTTA#((((((((((.(((((((((((..#))))..))))))).)))))))))).	2449	2474	1	-27.7	1	9.67101e-06	0.456	0.237225	-0.0152945	-6.76235	21	25	10	3UTR		0	0
mmu-miR-6955-5p	NM_007798	Ctsb	AGGGCCTCAGGACTCAGGAGGTGA#CACCTCTCAGCTGCATCTTGAAGCTGGTCACTTCTGGGTCTGTGGCAGGCATTCGTCAATGGCCCA#.(((((((((((((((.(((((((#.)))))))))))))).)))...............))))).	1543	1609	0.846154	-27.4	1	0.00666729	0.485	-0.309626	-0.22802	-3.79332	22	40	14	3UTR		0	0
mmu-miR-6955-5p	NM_007798	Ctsb	AGGGCCTCAGGACTCAGGAGGTGA#GCCTCCAGGTTTTGATGTTAGAGACAGTGTCTTATGTAGTCCAGGCCCA#.((((((..(((((((((((((..#))))))............................)).))))))))))).	3792	3841	0.846154	-27.5	1	0.0063109	0.559	0.0647983	-0.0575998	-7.16335	19	49	11	3UTR		0	0
mmu-miR-6955-3p	NM_007798	Ctsb	ACACCTGTCTCCTTTGCCCACA#GGGAATGAGGTAGACAGGG#...(((((((((((..(((...#)))...)))).))))))).	1210	1229	0.846154	-22.3	0	0.0168923	0.544	0.162379	-0.0305869	-7.48304	14	19	7	3UTR		0	0
mmu-miR-6955-3p	NM_007798	Ctsb	ACACCTGTCTCCTTTGCCCACA#TGGAGAAGGAGATACTCCCAGGTGC#.((((((((((((((..(((..#))).))))))))......)))))).	725	750	1	-21.9	1	0.000329202	0.412	2.43849	2.84555	-4.02637	17	25	8	CDS		0	0
mmu-miR-6956-5p	NM_007798	Ctsb	TGAGTGGGTGGGACTGGCCT#GGCTGGAATCCCACGCACTGAC#(.((((.((((((((((((.#))))))..)))))).)))).).	1106	1128	0.923077	-27	0	0.000252058	0.559	3.56965	1.93913	-6.64494	17	22	6	CDS		0	0
mmu-miR-6956-5p	NM_007798	Ctsb	TGAGTGGGTGGGACTGGCCT#GGGTACTGGGGCTTTAGTACTGCAAGACAGTTCCACCGGTCTCAA#(((((.((((((((((((((#.))))...............)))))))))).).)))).	2458	2503	0.923077	-26.3	0	0.00626945	0.5	0.183747	-0.0188901	-5.83853	19	38	10	3UTR		0	0
mmu-miR-6956-5p	NM_007798	Ctsb	TGAGTGGGTGGGACTGGCCT#AGGCTGTCGCGCTGCGCTCGG#((((((((((.(((.(((((#)))))))).)))).)))))).	84	105	0.923077	-24.5	1	0.000244074	0.338	0.0524297	0.473858	-7.4978	18	21	8	5UTR		0	0
mmu-miR-6956-3p	NM_007798	Ctsb	TGACCGGCCTATCCTCTCAG#TGAGAGGGAGGGGCTGGTTT#.(((((((((.((((((((.#))))))))..))))))))).	2333	2353	1	-28.6	1	3.56104e-08	0.426	-0.430635	0.0199538	-6.6181	17	20	9	3UTR		0	0
mmu-miR-6957-5p	NM_007798	Ctsb	CAGAAGAGAGACAGGATCTAG#CTTGGTCCTGTCCTCA#.....(((.(((((((((.((#)).)))))))))))).	1684	1700	1	-19.7	0	0.000649958	0.544	0.202701	-0.0675109	-14.722	14	16	12	3UTR		0	0
mmu-miR-6957-5p	NM_007798	Ctsb	CAGAAGAGAGACAGGATCTAG#AGGCTTTTGTCTCTCCCCCTGG#(((..((((((((((((((..#))).)))))))))))...))).	1991	2013	0.846154	-18.3	0	0.013566	0.5	-0.253858	0.0170502	-11.0886	17	22	11	3UTR		0	0
mmu-miR-6957-3p	NM_007798	Ctsb	TGGATCTCTTGTTTTCTCTTCC#GGAATGAGGTAGACAGGGGAGTCTT#.(((((((((((((((((((((#)))).)))).)))))))))).))).	1211	1236	0.846154	-21	1	0.000274595	0.5	0.358615	0.109231	-3.79332	21	25	10	3UTR		0	0
mmu-miR-6958-5p	NM_007798	Ctsb	GTGGGAGAAGAGGCTGCTGTGG#CTACTGTAGTGTCATTTCTCACA#((((((((.((.(((((.((((#)))).))))).)).)))))))).	4473	4496	1	-24.7	1	0.0228163	0.456	-0.0606862	0.0143505	-8.34077	19	23	8	3UTR		0	0
mmu-miR-6958-5p	NM_007798	Ctsb	GTGGGAGAAGAGGCTGCTGTGG#GCAGTTGGCCTCAGGTATCTTGTCCTACA#((((((.(((((((((((((..#))))).)))))).......)).)))))).	4587	4616	0.923077	-23.7	0	0.00788478	0.471	0.134235	-0.0404838	-5.48126	19	29	6	3UTR		0	0
mmu-miR-6958-3p	NM_007798	Ctsb	TCAGCTGCCTCTTGCCATCACAG#CTGGGATTACTGGTAAGAGTTGTAGCTT#..(((((((((((((((((.(((#))).))....)))))))))..)))))).	3912	3940	1	-22.2	1	0.000862779	0.544	0.121886	0.0501052	-4.957	20	28	9	3UTR		0	0
mmu-miR-6959-5p	NM_007798	Ctsb	TGGGAAACCTGTGTCGGGCTGTG#TAGCCCGACTAGGTCATTTCAG#(((((.(((((.(((((((((..#))))))))))))))..))))).	3000	3022	1	-25	0	6.7794e-05	0.544	-0.198378	0.113819	-9.18534	19	22	14	3UTR		0	0
mmu-miR-6959-5p	NM_007798	Ctsb	TGGGAAACCTGTGTCGGGCTGTG#ACTGCCCGACCATTGGACAGATTAGAGACCAGGGCTCCTG#.((((..((((.(((((((.((.#)).)))))))...................))))..)))).	403	443	0.846154	-24.2	0	0.000268633	0.397	4.09359	3.29457	-10.5848	17	40	7	CDS		0	0
mmu-miR-6959-5p	NM_007798	Ctsb	TGGGAAACCTGTGTCGGGCTGTG#CAGCCTGCCCACAGGGCCTTTTGATGATTCTGTGTTTACACATCCCT#.((((..((((((.(((((((..#)))))))..))))))...........................)))).	2854	2901	1	-24.2	0	0.012766	0.559	-0.0182362	0.00693267	-8.09481	17	47	7	3UTR		0	0
mmu-miR-6959-3p	NM_007798	Ctsb	CTGCACCGACCTGCTCTCCCAG#CTGGGTCTGTGGCAGGCATTCGTCAATGGCCCAGTGCAGT#(((((((((((((((..(((((#))))).....))))))...)))...........)))))).	1576	1616	0.923077	-24.3	1	0.0059608	0.456	-0.544152	-0.303968	-4.17062	20	40	6	3UTR		0	0
mmu-miR-6959-3p	NM_007798	Ctsb	CTGCACCGACCTGCTCTCCCAG#GGAGGGCGGAGCTGCGCGGG#((((.(.(..(((((((((...#)))))))))..).).)))).	3	23	0.846154	-23.3	0	2.19673e-06	0.308	0	0	-11.8992	15	20	9	5UTR		0	0
mmu-miR-6960-5p	NM_007798	Ctsb	CAGGATGAGAAGAGTTTGGCTG#GGCCAGCTCTCCTTGGTCCTGT#((((((.((.((((.((((((.#)))))))))).))..)))))).	1673	1695	0.923077	-23.1	0	0.000753327	0.529	-0.87606	0.0953472	-7.45922	18	22	10	3UTR		0	0
mmu-miR-6960-5p	NM_007798	Ctsb	CAGGATGAGAAGAGTTTGGCTG#CAGCCAACTCTTGGAACCTTGA#((((.....(((((.(((((((#)))))))))))).....)))).	1015	1037	0.980769	-19.4	0	0.0135075	0.515	2.82675	3.47959	-15.6067	16	22	12	CDS		0	0
mmu-miR-6960-3p	NM_007798	Ctsb	AGCCAACCACCTCTCTCCTCAG#TGAGAGGGAGGGGCTGGTTTCTCTGGAAGCCCGCCTTCCCATGTCGGCA#.((((((((((((((((((((.#)))).)))))))).)))))..........................))).	2333	2382	0.846154	-26	1	7.90961e-06	0.485	-0.138039	-0.0416272	-3.79332	20	49	8	3UTR		0	0
mmu-miR-6960-3p	NM_007798	Ctsb	AGCCAACCACCTCTCTCCTCAG#GAGGAGAGAACCACTGTGGCA#.((((......(((((((((..#))))))))).......)))).	1069	1090	0.846154	-23.1	0	0.000399578	0.559	2.72708	3.59733	-14.6753	13	21	9	CDS		0	0
mmu-miR-6961-5p	NM_007798	Ctsb	TGACTGGGAAGGAAATGGCC#GGCTGGTTTCTCTGGAAGCCCGCCTTCCCATGTCGG#((((((((((((....(((.#.)))..)))))))).)))).	2344	2380	1	-23.2	1	3.24079e-05	0.471	-0.286622	0.0210029	-7.05204	15	20	8	3UTR		0	0
mmu-miR-6961-5p	NM_007798	Ctsb	TGACTGGGAAGGAAATGGCC#GGTGGTTTCCTGTGCTCAAGTCAA#((((((((.(((((((.(((#))).)))))))...)))).)))).	2712	2736	0.923077	-21.4	1	0.00438477	0.5	0.112512	0.074268	-4.99396	18	24	7	3UTR		0	0
mmu-miR-6961-3p	NM_007798	Ctsb	TCCTCTTTCTTCCTGGCTCTAG#CTGGGCTGGGGAGTAGAGAATGGAG#(((((((((((((((((.((((#))))))))))))).)))))..))).	975	1000	0.923077	-23.8	1	0.00376266	0.397	4.0266	3.71998	-3.93757	21	25	13	CDS		0	0
mmu-miR-6961-3p	NM_007798	Ctsb	TCCTCTTTCTTCCTGGCTCTAG#CTGGGTGGACCCAAACTGCCAGGAAGGGTTGCGTTCGGTGAGGAC#(((((.(((((((((((.....#.)))))))))))...........))))).	315	360	0.923077	-22.5	0	8.94678e-05	0.471	3.08204	1.88343	-5.83853	16	29	11	CDS		0	0
mmu-miR-6962-5p	NM_007798	Ctsb	AAGGACCTGGTGGGAGATCT#ATCTCTCCAGCCTCCAGGTTTTG#.(((((((((((((((((..#))))).)))....))))))))).	3783	3806	0.846154	-20.3	1	0.000227305	0.515	0.0794423	0.0126266	-3.79332	17	23	9	3UTR		0	0
mmu-miR-6962-5p	NM_007798	Ctsb	AAGGACCTGGTGGGAGATCT#TCTCCCCCTGGTTTCCTG#.((((((.((.((((((...#)))))))).))..)))).	2002	2020	0.923077	-20.3	1	0.0620351	0.515	-0.416716	-0.101962	-8.93173	14	18	8	3UTR		0	0
mmu-miR-6962-5p	NM_007798	Ctsb	AAGGACCTGGTGGGAGATCT#CTCCCACCCCCATCCC#..(((...((((((((....#))))))))....))).	1449	1465	0.846154	-19	0	0.6934	0.368	-1.24667	-0.346249	-10.7153	11	16	8	3UTR		0	0
mmu-miR-6962-3p	NM_007798	Ctsb	TATCTGCCCTTCCCTGTCCTAT#ATGGATCTGTTACTTCCTGCTAAGTGAGAGGGAGGGGCTGGTT#.(((.((((((((((.((((..#.)).)).)))))))))).))).	2309	2352	0.923077	-27.4	0	2.19417e-08	0.426	-0.397925	-0.118005	-8.14541	17	22	10	3UTR		0	0
mmu-miR-6962-3p	NM_007798	Ctsb	TATCTGCCCTTCCCTGTCCTAT#TAGCGGCCCTGGCAGGGAATGAGGTAGAC#..((((((((((((((((....#.))))))))).).)))))).	1196	1225	1	-24	1	0.000604324	0.529	-0.0147787	0.0785695	-4.957	16	20	9	3UTR		0	0
mmu-miR-6963-5p	NM_007798	Ctsb	GGTGGGATGGATGGCAGAACCTGG#CTGCCATACCTCCCACCC#(((((((.(((((((((.......#))))))).))))))))).	1440	1458	0.923077	-28.7	1	0.154374	0.353	-0.930347	-0.378351	-6.25121	16	18	9	3UTR		0	0
mmu-miR-6963-3p	NM_007798	Ctsb	TGCCTCTTGCCTCCATCCCACAG#CTGTGGACAACAGTGGGGTGGCTCGTGCCTATAACTCGTACATTCAGAAGGCTGAGGCAG#((((((..(((((((((((((..#.)))))))))...........................)))).)))))).	4279	4339	0.923077	-31	0	0.000113972	0.544	0.052831	0.13877	-7.7949	19	49	9	3UTR		0	0
mmu-miR-6964-5p	NM_007798	Ctsb	TTGGGGTGTGAGACTGGAAAC#GTTCCACCGGTCTCAACTACACCCAAT#(((((((((((((((((....#.)))))))))..))).))))).	2487	2514	0.923077	-23.6	1	0.0312402	0.515	-0.0456932	0.0173926	-3.93757	17	22	9	3UTR		0	0
mmu-miR-6964-5p	NM_007798	Ctsb	TTGGGGTGTGAGACTGGAAAC#GTGACCAATGAAGTCTCCATGCCCCAGT#(((((((((((((((......#.)))))).))))))))).	4006	4034	1	-22.3	1	0.073336	0.529	0.0194814	-0.0781625	-4.17062	15	18	9	3UTR		0	0
mmu-miR-6964-3p	NM_007798	Ctsb	TTTCTTGTCTTCCACTCTAG#CTGGAGTGGGGGCCAAA#....(((.((((((((((((#)))))))))))).))).	2179	2196	0.923077	-20.3	0	1.14422e-06	0.5	0.0113081	-0.0127031	-11.8602	15	17	12	3UTR		0	0
mmu-miR-6965-5p	NM_007798	Ctsb	AGAGGGAGGCTATTGGGCAGGAGA#CTCCTCCCTTCCTCCCTCCCTCC#.((((((((.....(((.(((((.#))))))))......)))))))).	3873	3896	0.923077	-29.4	1	0.300618	0.441	0.0579616	0.00938012	-13.3534	16	23	8	3UTR		0	1
mmu-miR-6965-5p	NM_007798	Ctsb	AGAGGGAGGCTATTGGGCAGGAGA#TCTCCTGCATGTCCTCTCTCTA#(((((((((.(((...((((((((#))))))))))).))))))))).	4454	4476	1	-28.6	1	0.0224793	0.471	-0.20659	-0.0624498	-7.00542	20	22	11	3UTR		0	1
mmu-miR-6965-3p	NM_007798	Ctsb	TCTGTGCTCGGTCTCGCTCCAG#CTGGAGTGGGGGCCAAAGCTTGCGCAC#..(((((..(((((((((((((#))))))))))).)).......))))).	2179	2206	1	-23.7	0	7.99866e-05	0.5	0.0396442	-0.0127031	-8.32703	18	27	11	3UTR		0	0
mmu-miR-6965-3p	NM_007798	Ctsb	TCTGTGCTCGGTCTCGCTCCAG#CTGGATGCCTGGCGAGTGCTAGAA#(((((((((.(((..(((((((#))))).))..))))))))).))).	2405	2429	0.923077	-21.8	1	5.12536e-06	0.515	0.083747	0.157947	-6.77237	19	24	9	3UTR		0	0
mmu-miR-3547-5p	NM_007798	Ctsb	GTGGGAAGAGGGGTGGGGCCCGGGA#CCTGGCCTCCTCCTAGCCCATCCCACG#((((((.((((((.((((.(((((.#))))))))))))))....).)))))).	1339	1366	0.884615	-31.8	0	0.0051964	0.426	0.366257	-0.162952	-6.3381	21	27	14	3UTR		0	0
mmu-miR-3547-5p	NM_007798	Ctsb	GTGGGAAGAGGGGTGGGGCCCGGGA#TGCCAGGGCGTCGACTCCTGCTTCCTGTCACG#((((((((((((((.((((((((.(#).)).)))).)).)))))).)))))...))).	4417	4449	0.923077	-31.2	1	2.79761e-05	0.412	0.243059	0.00200482	-4.67302	23	32	6	3UTR		0	0
mmu-miR-3547-3p	NM_007798	Ctsb	TGAGCACCACCCCTCTCTCAG#CTATGGATCTGTTACTTCCTGCTAAGTGAGAGGGAGGGGCTGGTTTCTCT#.(((.((((((((((((((..#.)))))))))).))))..))).	2307	2357	1	-28.6	0	6.26364e-06	0.441	-0.299793	-0.137091	-7.91236	17	22	10	3UTR		0	0
mmu-miR-6966-5p	NM_007798	Ctsb	CTCGGGGATGTGGACAGCACA#TGTGTGGTCCTCAAACCTGAGC#((((((..((.((((.(((((#))))).)))).))..)))))).	2944	2966	0.923077	-24.8	0	0.00143788	0.485	0.051496	-0.121528	-10.8527	17	22	6	3UTR		0	0
mmu-miR-6966-5p	NM_007798	Ctsb	CTCGGGGATGTGGACAGCACA#GCCATCCGCATCCTGGGC#.((.((((((((((..((...#))..)))))))))).)).	963	981	1	-23	0	2.44548e-05	0.412	3.09448	3.11324	-7.79385	14	18	10	CDS		0	0
mmu-miR-6966-5p	NM_007798	Ctsb	CTCGGGGATGTGGACAGCACA#GTGCTGAGCCATCTCTCCA#...(((((.((((.((((((.#))))))..)))).))))).	3773	3792	0.846154	-22.9	0	0.000669702	0.485	0	0.0211342	-8.42777	15	19	6	3UTR		0	0
mmu-miR-6966-5p	NM_007798	Ctsb	CTCGGGGATGTGGACAGCACA#GCTGGCTACTCCCCA#...(((((.((((.((((...#)))).))))))))).	765	780	0.846154	-22.1	0	0.00445481	0.485	0.261185	2.36303	-8.42777	13	15	9	CDS		0	0
mmu-miR-6966-3p	NM_007798	Ctsb	TGCTGTGTGCTTCCTCTGCAG#GCGGAGGGCGGAGCTGCGCGGG#..(((((((((((((((((..#)))))))...)))).)))))).	1	23	0.846154	-24.3	1	2.19673e-06	0.308	0	0	-4.957	17	22	7	5UTR		0	0
mmu-miR-6966-3p	NM_007798	Ctsb	TGCTGTGTGCTTCCTCTGCAG#CTGGCAGGGAATGAGGTAGACAGGGG#(.((((.((((((((((((((#))).)))))...)))))).)))).).	1204	1230	1	-21.7	0	0.0118473	0.544	0.0942419	-0.0342664	-6.64494	19	26	6	3UTR		0	0
mmu-miR-6966-3p	NM_007798	Ctsb	TGCTGTGTGCTTCCTCTGCAG#CAGAGGAAGGTAGCAAGCAC#((((((...(((((((((...#)))))))))...))).))).	3252	3272	1	-21.4	0	0.000182991	0.618	0.237449	-0.0505967	-8.85129	15	20	9	3UTR		0	0
mmu-miR-6967-5p	NM_007798	Ctsb	CAGGGAGGGATAAAGACCAGT#GGCTTTTGTCTCTCCCC#..(((((((((((((.((...#)).))))))))))))).	1992	2009	1	-22.6	1	0.0143785	0.485	-0.1228	-0.00800491	-5.19005	15	17	13	3UTR		0	1
mmu-miR-6967-5p	NM_007798	Ctsb	CAGGGAGGGATAAAGACCAGT#CTGGTTTCAGGTGGAGTCTACAATTCTCATGTAGGCTGCTTACCATACACCATCCCTCCCTGC#(((((((((((..........#.))))))))))).	627	690	1	-22	1	0.222726	0.412	3.37088	3.18575	-10.3988	11	13	11	CDS		0	1
mmu-miR-6968-5p	NM_007798	Ctsb	AGGGGGCGAGGGGGCCCTGTGG#CCATTGGACAGATTAGAGACCAGGGCTCCTGCGGCTCTTG#(((((.((.((((((((((...#.)))))))))).)).))))).	412	452	0.846154	-30.3	0	1.32691e-06	0.456	2.82945	3.40531	-6.89492	17	21	10	CDS		0	0
mmu-miR-6968-5p	NM_007798	Ctsb	AGGGGGCGAGGGGGCCCTGTGG#ATGGGGCCCCCCTCATCTTGTACTTTCATCCTCCTA#((((((.(((((((((((((..#))))))))))).))...............)))))).	4516	4552	0.846154	-29.7	0	0.664683	0.559	-0.0490044	-0.0695045	-5.48126	19	36	11	3UTR		0	0
mmu-miR-6968-5p	NM_007798	Ctsb	AGGGGGCGAGGGGGCCCTGTGG#CCACAGGGCCTTTTGATGATTCTGTGTTTACACATCCCTA#(((((...((((((((((((((#))))))))))))))....................))))).	2862	2902	0.923077	-29.3	0	0.0245789	0.559	0.0490054	-0.0107183	-9.69585	19	40	14	3UTR		0	0
mmu-miR-6968-3p	NM_007798	Ctsb	ACAAGCGCTGTCTCCCCTCCAG#CTGGAGAAGGAGATACTCCCAGGTGCA#....(((((((((((.((((((#))))))..)))))).......))))).	724	751	1	-22.5	0	0.00051154	0.426	2.54036	2.77154	-9.77961	17	27	6	CDS		0	0
mmu-miR-6969-5p	NM_007798	Ctsb	CAGCAGAGTAGGGAGCAAAAGA#CTGGGGAGTAGAGAATGGAGTTCCCTACTGGCTGG#((((..((((((((((......#.)))))))))).)))).	980	1015	0.923077	-24.2	0	1.81229e-05	0.426	3.7813	3.4477	-9.95757	14	17	10	CDS		0	0
mmu-miR-6969-5p	NM_007798	Ctsb	CAGCAGAGTAGGGAGCAAAAGA#GCTCCTGCGGCTCTTGTTGG#(((((((((.((((((......#))))))...))))).)))).	436	456	0.923077	-21.1	1	7.18925e-06	0.441	4.72641	3.40271	-5.18008	15	20	6	CDS		0	0
mmu-miR-6969-5p	NM_007798	Ctsb	CAGCAGAGTAGGGAGCAAAAGA#TCACGTGCTCTCTCCTGCA#..((((.(.((((((((...((#))...))))))))))))).	4444	4463	0.846154	-18.8	0	1.42455e-05	0.471	-0.0013622	-0.115681	-7.55708	15	19	13	3UTR		0	0
mmu-miR-6969-3p	NM_007798	Ctsb	TGTTGTTCCCATCTCTGCAG#CTGCTCACACCTCGGAGCACTTCCTCCTGCTTAGAGATAAGGGAGCTACAC#(((.((((((((((((((((#.))))..))))))..)))))).))).	2057	2108	0.923077	-22.5	0	0.000109256	0.5	-0.0659451	0.0483689	-6.9696	19	26	6	3UTR		0	0
mmu-miR-6970-3p	NM_007798	Ctsb	TCACGCCACCCACCCTGTGCT#AGCACATCTTTCTAATAATTATGTCTGGATATGGGTGGGCCTCTGAGAAAGCACACAGATGGTGTA#..(((((((((((((((((((#))))))..........................)))))))....................)))))).	3267	3333	0.846154	-24	1	0.000760733	0.559	0.00831545	0.000722112	-4.957	19	66	7	3UTR		0	0
mmu-miR-6971-5p	NM_007798	Ctsb	TGGGGGAGGGTGTAGAGGCT#GGCTTTTGTCTCTCCCCCT#.(((((((((..((((((((#)))))))).))))))))).	1992	2011	1	-26.8	1	0.0364567	0.5	-0.381917	-0.0800384	-9.9649	17	19	9	3UTR		0	0
mmu-miR-6971-5p	NM_007798	Ctsb	TGGGGGAGGGTGTAGAGGCT#GCCCACCTGCAACTCCCTCCCTA#..(((((((((((((.(((.#)))...)))))...)))))))).	2551	2574	1	-25.9	1	0.186553	0.456	0.269409	-0.183306	-5.19005	16	23	8	3UTR		0	0
mmu-miR-6971-5p	NM_007798	Ctsb	TGGGGGAGGGTGTAGAGGCT#GGTCTCAACTACACCCAATAGTTCCCTCC#.(((((((((((((((((((#))))))...)))))))......)))))).	2495	2524	0.846154	-25.2	1	0.143097	0.485	-0.0696016	0.0713262	-3.79332	19	29	7	3UTR		0	0
mmu-miR-6971-5p	NM_007798	Ctsb	TGGGGGAGGGTGTAGAGGCT#AGCCTTAGCGCTCTCACTTCCAC#(((((((((((((.((((((#)))))).)))))))).)).))).	3153	3176	0.923077	-24.9	1	0.0412599	0.529	-0.101915	-0.0639984	-4.79441	19	23	8	3UTR		0	0
mmu-miR-6971-3p	NM_007798	Ctsb	ACAGCCTCTGCTTCTTCTCAG#GAGAGGGAGGGGCTGG#.((((((((.((((((.....#)))))).)))))))).	2334	2350	0.884615	-23.6	1	1.49194e-08	0.426	-0.385397	0.0263715	-5.03583	14	16	8	3UTR		0	0
mmu-miR-6971-3p	NM_007798	Ctsb	ACAGCCTCTGCTTCTTCTCAG#CTGGGCTGGGGAGTAGAGAATGGAGTTCCCTACTGGCTGG#.((((((((((((((((((((#)))))..)))))))))).................))))).	975	1015	0.923077	-22.4	1	1.81229e-05	0.426	3.80721	3.56422	-3.79332	20	40	10	CDS		0	0
mmu-miR-6972-5p	NM_007798	Ctsb	GCTGGAGGCACAGGGCAGAACAG#CTGTCCTTACCTGGCCTCCTCCTAGCC#(((((((((.((((..((.((((#)))).))..))))))))))....))).	1330	1357	1	-26.2	1	0.00432996	0.441	0.248209	-0.130828	-6.14858	19	27	10	3UTR		0	0
mmu-miR-6972-5p	NM_007798	Ctsb	GCTGGAGGCACAGGGCAGAACAG#CTGTCGCGCTGCGCTCGGTGAGTGCAGGATCCAGCA#(((((((((.(((.((.(.((((#))))))).))).)))..............)))))).	87	123	0.846154	-23.9	1	6.08237e-06	0.397	0.163158	0.654045	-6.03692	19	36	7	5UTR		0	0
mmu-miR-6973a-5p	NM_007798	Ctsb	TACGGTGGGAGGGGTGGAGTTG#CAACTCCTCCCTTCCTCCCT#...((.((((((((.(((((((#))))))).)))))))).)).	3870	3890	0.923077	-29.6	0	0.286884	0.441	0.0258946	0.00248578	-9.15095	17	20	8	3UTR		0	0
[truncated: 871 more rows]

## Sheet: targetscan
miRNA	Position in the UTR	seed match	context++ score	context++ score percentile	weighted context++ score	conserved branch length	Pct
[truncated: 272 more rows]

[truncated: 1 more sheets: 交集]
