# Supplementary material for: Targeting the miR‐96‐5p/Cathepsin B Pathway to Alleviate Neuron‐Derived Neuroinflammation in Alzheimer's Disease
Source: MedComm (2020). 2025 Sep 6;6(9):e70368. doi: 10.1002/mco2.70368 (PMC12413563; doi:10.1002/mco2.70368)
Supplement: Supplementary file 3 — Supporting Table 2: mco270368‐sup‐0001‐tableS2.xlsx [file MCO2-6-e70368-s005.xlsx]

## Sheet: mirDIP
BRPF3
SLC1A1
LRCH2
NEXMIF
FRS2
SPIN1
HBEGF
CYRIB
CD164
PRKAR1A
PHF20L1
HOOK3
SLC39A1
PRKCE
UBE2G1
ITPR1
MSN
REV1
B4GALNT1
RAB8B
TCF7L2
ZBTB41
NLGN2
CTDSP1
OXSR1
ADCY6
BRPF4
SLC1A2
LRCH3
NEXMIF
FRS3
SPIN2
HBEGF
CYRIB
CD165
PRKAR2A
PHF20L2
HOOK4
SLC39A2
PRKCE
UBE2G2
ITPR2
MSN
REV2
B4GALNT2
RAB9B
TCF7L3
ZBTB42
NLGN3
CTDSP2
OXSR2
ADCY7
BRPF5
SLC1A3
LRCH4
NEXMIF
FRS4
SPIN3
HBEGF
CYRIB
CD166
PRKAR3A
PHF20L3
HOOK5
SLC39A3
PRKCE
UBE2G3
ITPR3
MSN
REV3
B4GALNT3
RAB10B
TCF7L4
ZBTB43
NLGN4
CTDSP3
OXSR3
ADCY8
BRPF6
SLC1A4
LRCH5
NEXMIF
FRS5
SPIN4
HBEGF
CYRIB
CD167
PRKAR4A
PHF20L4
HOOK6
SLC39A4
PRKCE
UBE2G4
ITPR4
MSN
REV4
B4GALNT4
RAB11B
TCF7L5
ZBTB44
NLGN5
CTDSP4
OXSR4
ADCY9
BRPF7
SLC1A5
LRCH6
NEXMIF
FRS6
SPIN5
HBEGF
CYRIB
CD168
PRKAR5A
PHF20L5
HOOK7
SLC39A5
PRKCE
UBE2G5
ITPR5
MSN
REV5
B4GALNT5
RAB12B
TCF7L6
ZBTB45
NLGN6
CTDSP5
OXSR5
ADCY10
BRPF8
SLC1A6
LRCH7
NEXMIF
FRS7
SPIN6
HBEGF
CYRIB
CD169
PRKAR6A
PHF20L6
HOOK8
SLC39A6
PRKCE
UBE2G6
ITPR6
MSN
REV6
B4GALNT6
RAB13B
TCF7L7
ZBTB46
NLGN7
CTDSP6
OXSR6
ADCY11
BRPF9
SLC1A7
LRCH8
NEXMIF
FRS8
SPIN7
HBEGF
CYRIB
CD170
PRKAR7A
PHF20L7
HOOK9
SLC39A7
PRKCE
UBE2G7
ITPR7
MSN
REV7
B4GALNT7
RAB14B
TCF7L8
ZBTB47
NLGN8
CTDSP7
OXSR7
ADCY12
BRPF10
SLC1A8
LRCH9
NEXMIF
FRS9
SPIN8
HBEGF
CYRIB
CD171
PRKAR8A
PHF20L8
HOOK10
SLC39A8
PRKCE
UBE2G8
ITPR8
MSN
REV8
B4GALNT8
RAB15B
TCF7L9
ZBTB48
NLGN9
CTDSP8
OXSR8
ADCY13
BRPF11
SLC1A9
LRCH10
NEXMIF
FRS10
SPIN9
HBEGF
CYRIB
CD172
PRKAR9A
PHF20L9
HOOK11
SLC39A9
PRKCE
UBE2G9
ITPR9
MSN
REV9
B4GALNT9
RAB16B
TCF7L10
ZBTB49
NLGN10
CTDSP9
OXSR9
ADCY14
BRPF12
SLC1A10
LRCH11
NEXMIF
FRS11
SPIN10
HBEGF
CYRIB
CD173
PRKAR10A
PHF20L10
HOOK12
SLC39A10
PRKCE
UBE2G10
ITPR10
MSN
REV10
B4GALNT10
RAB17B
TCF7L11
ZBTB50
NLGN11
CTDSP10
OXSR10
ADCY15
BRPF13
SLC1A11
LRCH12
NEXMIF
FRS12
SPIN11
HBEGF
CYRIB
CD174
PRKAR11A
PHF20L11
HOOK13
SLC39A11
PRKCE
UBE2G11
ITPR11
MSN
REV11
B4GALNT11
RAB18B
TCF7L12
ZBTB51
NLGN12
CTDSP11
OXSR11
ADCY16
BRPF14
SLC1A12
LRCH13
NEXMIF
FRS13
SPIN12
HBEGF
CYRIB
CD175
PRKAR12A
PHF20L12
HOOK14
SLC39A12
PRKCE
UBE2G12
ITPR12
MSN
REV12
B4GALNT12
RAB19B
TCF7L13
ZBTB52
NLGN13
CTDSP12
OXSR12
ADCY17
BRPF15
SLC1A13
LRCH14
NEXMIF
FRS14
SPIN13
HBEGF
CYRIB
CD176
PRKAR13A
PHF20L13
HOOK15
SLC39A13
PRKCE
UBE2G13
ITPR13
MSN
REV13
B4GALNT13
RAB20B
TCF7L14
ZBTB53
NLGN14
CTDSP13
OXSR13
ADCY18
BRPF16
SLC1A14
LRCH15
NEXMIF
FRS15
SPIN14
HBEGF
CYRIB
CD177
PRKAR14A
PHF20L14
HOOK16
SLC39A14
PRKCE
UBE2G14
ITPR14
MSN
REV14
B4GALNT14
RAB21B
TCF7L15
ZBTB54
NLGN15
CTDSP14
OXSR14
ADCY19
BRPF17
SLC1A15
LRCH16
NEXMIF
FRS16
SPIN15
HBEGF
CYRIB
CD178
PRKAR15A
PHF20L15
HOOK17
SLC39A15
PRKCE
UBE2G15
ITPR15
MSN
REV15
B4GALNT15
RAB22B
TCF7L16
ZBTB55
NLGN16
CTDSP15
OXSR15
ADCY20
BRPF18
SLC1A16
LRCH17
NEXMIF
FRS17
SPIN16
HBEGF
CYRIB
CD179
PRKAR16A
PHF20L16
HOOK18
SLC39A16
PRKCE
UBE2G16
ITPR16
MSN
REV16
B4GALNT16
RAB23B
TCF7L17
ZBTB56
NLGN17
CTDSP16
OXSR16
ADCY21
BRPF19
SLC1A17
LRCH18
NEXMIF
FRS18
SPIN17
HBEGF
CYRIB
CD180
PRKAR17A
PHF20L17
HOOK19
SLC39A17
PRKCE
UBE2G17
ITPR17
MSN
REV17
B4GALNT17
RAB24B
TCF7L18
ZBTB57
NLGN18
CTDSP17
OXSR17
ADCY22
BRPF20
SLC1A18
LRCH19
NEXMIF
FRS19
SPIN18
HBEGF
CYRIB
CD181
PRKAR18A
PHF20L18
HOOK20
SLC39A18
PRKCE
UBE2G18
ITPR18
MSN
REV18
B4GALNT18
RAB25B
TCF7L19
ZBTB58
NLGN19
CTDSP18
OXSR18
ADCY23
BRPF21
SLC1A19
LRCH20
NEXMIF
FRS20
SPIN19
HBEGF
CYRIB
CD182
PRKAR19A
PHF20L19
HOOK21
SLC39A19
PRKCE
UBE2G19
ITPR19
MSN
REV19
B4GALNT19
RAB26B
TCF7L20
ZBTB59
NLGN20
CTDSP19
OXSR19
ADCY24
BRPF22
SLC1A20
LRCH21
NEXMIF
FRS21
SPIN20
HBEGF
CYRIB
CD183
PRKAR20A
PHF20L20
HOOK22
SLC39A20
PRKCE
UBE2G20
ITPR20
MSN
REV20
B4GALNT20
RAB27B
TCF7L21
ZBTB60
NLGN21
CTDSP20
OXSR20
ADCY25
BRPF23
SLC1A21
LRCH22
NEXMIF
FRS22
SPIN21
HBEGF
CYRIB
CD184
PRKAR21A
PHF20L21
HOOK23
SLC39A21
PRKCE
UBE2G21
ITPR21
MSN
REV21
B4GALNT21
RAB28B
TCF7L22
ZBTB61
NLGN22
CTDSP21
OXSR21
ADCY26
BRPF24
SLC1A22
LRCH23
NEXMIF
FRS23
SPIN22
HBEGF
CYRIB
CD185
PRKAR22A
PHF20L22
HOOK24
SLC39A22
PRKCE
UBE2G22
ITPR22
MSN
REV22
B4GALNT22
RAB29B
TCF7L23
ZBTB62
NLGN23
CTDSP22
OXSR22
ADCY27
BRPF25
SLC1A23
LRCH24
NEXMIF
FRS24
SPIN23
HBEGF
CYRIB
CD186
PRKAR23A
PHF20L23
HOOK25
SLC39A23
PRKCE
UBE2G23
ITPR23
MSN
REV23
B4GALNT23
RAB30B
TCF7L24
ZBTB63
NLGN24
CTDSP23
OXSR23
ADCY28
BRPF26
SLC1A24
LRCH25
NEXMIF
FRS25
SPIN24
HBEGF
CYRIB
CD187
PRKAR24A
PHF20L24
HOOK26
SLC39A24
PRKCE
UBE2G24
ITPR24
MSN
REV24
B4GALNT24
RAB31B
TCF7L25
ZBTB64
NLGN25
CTDSP24
OXSR24
ADCY29
BRPF27
SLC1A25
LRCH26
NEXMIF
FRS26
SPIN25
HBEGF
CYRIB
CD188
PRKAR25A
PHF20L25
HOOK27
SLC39A25
PRKCE
UBE2G25
ITPR25
MSN
REV25
B4GALNT25
RAB32B
TCF7L26
ZBTB65
NLGN26
CTDSP25
OXSR25
ADCY30
BRPF28
SLC1A26
LRCH27
NEXMIF
FRS27
SPIN26
HBEGF
CYRIB
CD189
PRKAR26A
PHF20L26
HOOK28
SLC39A26
PRKCE
UBE2G26
ITPR26
MSN
REV26
B4GALNT26
RAB33B
TCF7L27
ZBTB66
NLGN27
CTDSP26
OXSR26
ADCY31
BRPF29
SLC1A27
LRCH28
NEXMIF
FRS28
SPIN27
HBEGF
CYRIB
CD190
PRKAR27A
PHF20L27
HOOK29
SLC39A27
PRKCE
UBE2G27
ITPR27
MSN
REV27
B4GALNT27
RAB34B
TCF7L28
ZBTB67
NLGN28
CTDSP27
OXSR27
ADCY32
BRPF30
SLC1A28
LRCH29
NEXMIF
FRS29
SPIN28
HBEGF
CYRIB
CD191
PRKAR28A
PHF20L28
HOOK30
SLC39A28
PRKCE
UBE2G28
ITPR28
MSN
REV28
B4GALNT28
RAB35B
TCF7L29
ZBTB68
NLGN29
CTDSP28
OXSR28
ADCY33
BRPF31
SLC1A29
LRCH30
NEXMIF
FRS30
SPIN29
HBEGF
CYRIB
CD192
PRKAR29A
PHF20L29
HOOK31
SLC39A29
PRKCE
UBE2G29
ITPR29
MSN
REV29
B4GALNT29
RAB36B
TCF7L30
ZBTB69
NLGN30
CTDSP29
OXSR29
ADCY34
BRPF32
SLC1A30
LRCH31
NEXMIF
FRS31
SPIN30
HBEGF
CYRIB
CD193
PRKAR30A
PHF20L30
HOOK32
SLC39A30
PRKCE
UBE2G30
ITPR30
MSN
REV30
B4GALNT30
RAB37B
TCF7L31
ZBTB70
NLGN31
CTDSP30
OXSR30
ADCY35
BRPF33
SLC1A31
LRCH32
NEXMIF
FRS32
SPIN31
HBEGF
CYRIB
CD194
PRKAR31A
PHF20L31
HOOK33
SLC39A31
PRKCE
UBE2G31
ITPR31
MSN
REV31
B4GALNT31
RAB38B
TCF7L32
ZBTB71
NLGN32
CTDSP31
OXSR31
ADCY36
BRPF34
SLC1A32
LRCH33
NEXMIF
FRS33
SPIN32
HBEGF
CYRIB
CD195
PRKAR32A
PHF20L32
HOOK34
SLC39A32
PRKCE
UBE2G32
ITPR32
MSN
REV32
B4GALNT32
RAB39B
TCF7L33
ZBTB72
NLGN33
CTDSP32
OXSR32
ADCY37
BRPF35
SLC1A33
LRCH34
NEXMIF
FRS34
SPIN33
HBEGF
CYRIB
CD196
PRKAR33A
PHF20L33
HOOK35
SLC39A33
PRKCE
UBE2G33
ITPR33
MSN
REV33
B4GALNT33
RAB40B
TCF7L34
ZBTB73
NLGN34
CTDSP33
OXSR33
ADCY38
BRPF36
SLC1A34
LRCH35
NEXMIF
FRS35
SPIN34
HBEGF
CYRIB
CD197
PRKAR34A
PHF20L34
HOOK36
SLC39A34
PRKCE
UBE2G34
ITPR34
MSN
REV34
B4GALNT34
RAB41B
TCF7L35
ZBTB74
NLGN35
CTDSP34
OXSR34
ADCY39
BRPF37
SLC1A35
LRCH36
NEXMIF
FRS36
SPIN35
HBEGF
CYRIB
CD198
PRKAR35A
PHF20L35
HOOK37
SLC39A35
PRKCE
UBE2G35
ITPR35
MSN
REV35
B4GALNT35
RAB42B
TCF7L36
ZBTB75
NLGN36
CTDSP35
OXSR35
ADCY40
BRPF38
SLC1A36
LRCH37
NEXMIF
FRS37
SPIN36
HBEGF
CYRIB
CD199
PRKAR36A
PHF20L36
HOOK38
SLC39A36
PRKCE
UBE2G36
ITPR36
MSN
REV36
B4GALNT36
RAB43B
TCF7L37
ZBTB76
NLGN37
CTDSP36
OXSR36
ADCY41
BRPF39
SLC1A37
LRCH38
NEXMIF
FRS38
SPIN37
HBEGF
CYRIB
CD200
PRKAR37A
PHF20L37
HOOK39
SLC39A37
PRKCE
UBE2G37
ITPR37
MSN
REV37
B4GALNT37
RAB44B
TCF7L38
ZBTB77
NLGN38
CTDSP37
OXSR37
ADCY42
BRPF40
SLC1A38
LRCH39
NEXMIF
FRS39
SPIN38
HBEGF
CYRIB
CD201
PRKAR38A
PHF20L38
HOOK40
SLC39A38
PRKCE
UBE2G38
ITPR38
MSN
REV38
B4GALNT38
RAB45B
TCF7L39
ZBTB78
NLGN39
CTDSP38
OXSR38
ADCY43
BRPF41
SLC1A39
LRCH40
NEXMIF
FRS40
SPIN39
HBEGF
CYRIB
CD202
PRKAR39A
PHF20L39
HOOK41
SLC39A39
PRKCE
UBE2G39
ITPR39
MSN
REV39
B4GALNT39
RAB46B
TCF7L40
ZBTB79
NLGN40
CTDSP39
OXSR39
ADCY44
BRPF42
SLC1A40
LRCH41
NEXMIF
FRS41
SPIN40
HBEGF
CYRIB
CD203
PRKAR40A
PHF20L40
HOOK42
SLC39A40
PRKCE
UBE2G40
ITPR40
MSN
REV40
B4GALNT40
RAB47B
TCF7L41
ZBTB80
NLGN41
CTDSP40
OXSR40
ADCY45
BRPF43
SLC1A41
LRCH42
NEXMIF
FRS42
SPIN41
HBEGF
CYRIB
CD204
PRKAR41A
PHF20L41
HOOK43
SLC39A41
PRKCE
UBE2G41
ITPR41
MSN
REV41
B4GALNT41
RAB48B
TCF7L42
ZBTB81
NLGN42
CTDSP41
OXSR41
ADCY46
BRPF44
SLC1A42
LRCH43
NEXMIF
FRS43
SPIN42
HBEGF
CYRIB
CD205
PRKAR42A
PHF20L42
HOOK44
SLC39A42
PRKCE
UBE2G42
ITPR42
MSN
REV42
B4GALNT42
RAB49B
TCF7L43
ZBTB82
NLGN43
CTDSP42
OXSR42
ADCY47
BRPF45
SLC1A43
LRCH44
NEXMIF
FRS44
SPIN43
HBEGF
CYRIB
CD206
PRKAR43A
PHF20L43
HOOK45
SLC39A43
PRKCE
UBE2G43
ITPR43
MSN
REV43
B4GALNT43
RAB50B
TCF7L44
ZBTB83
NLGN44
CTDSP43
OXSR43
ADCY48
BRPF46
SLC1A44
LRCH45
NEXMIF
FRS45
SPIN44
HBEGF
CYRIB
CD207
PRKAR44A
PHF20L44
HOOK46
SLC39A44
PRKCE
UBE2G44
ITPR44
MSN
REV44
B4GALNT44
RAB51B
TCF7L45
ZBTB84
NLGN45
CTDSP44
OXSR44
ADCY49
BRPF47
SLC1A45
LRCH46
NEXMIF
FRS46
SPIN45
HBEGF
CYRIB
CD208
PRKAR45A
PHF20L45
HOOK47
SLC39A45
PRKCE
UBE2G45
ITPR45
MSN
REV45
B4GALNT45
RAB52B
TCF7L46
ZBTB85
NLGN46
CTDSP45
OXSR45
ADCY50
BRPF48
SLC1A46
LRCH47
NEXMIF
FRS47
SPIN46
HBEGF
CYRIB
CD209
PRKAR46A
PHF20L46
HOOK48
SLC39A46
PRKCE
UBE2G46
ITPR46
MSN
REV46
B4GALNT46
RAB53B
TCF7L47
ZBTB86
NLGN47
CTDSP46
OXSR46
ADCY51
BRPF49
SLC1A47
LRCH48
NEXMIF
FRS48
SPIN47
HBEGF
CYRIB
CD210
PRKAR47A
PHF20L47
HOOK49
SLC39A47
PRKCE
UBE2G47
ITPR47
MSN
REV47
B4GALNT47
RAB54B
TCF7L48
ZBTB87
NLGN48
CTDSP47
OXSR47
ADCY52
BRPF50
SLC1A48
LRCH49
NEXMIF
FRS49
SPIN48
HBEGF
CYRIB
CD211
PRKAR48A
PHF20L48
HOOK50
SLC39A48
PRKCE
UBE2G48
ITPR48
MSN
REV48
B4GALNT48
RAB55B
TCF7L49
ZBTB88
NLGN49
CTDSP48
OXSR48
ADCY53
BRPF51
SLC1A49
LRCH50
NEXMIF
FRS50
SPIN49
HBEGF
CYRIB
CD212
PRKAR49A
PHF20L49
HOOK51
SLC39A49
PRKCE
UBE2G49
ITPR49
MSN
REV49
B4GALNT49
RAB56B
TCF7L50
ZBTB89
NLGN50
CTDSP49
OXSR49
ADCY54
BRPF52
SLC1A50
LRCH51
NEXMIF
FRS51
SPIN50
HBEGF
CYRIB
CD213
PRKAR50A
PHF20L50
HOOK52
SLC39A50
PRKCE
UBE2G50
ITPR50
MSN
REV50
B4GALNT50
RAB57B
TCF7L51
ZBTB90
NLGN51
CTDSP50
OXSR50
ADCY55
BRPF53
SLC1A51
LRCH52
NEXMIF
FRS52
SPIN51
HBEGF
CYRIB
CD214
PRKAR51A
PHF20L51
HOOK53
SLC39A51
PRKCE
UBE2G51
ITPR51
MSN
REV51
B4GALNT51
RAB58B
TCF7L52
ZBTB91
NLGN52
CTDSP51
OXSR51
ADCY56
BRPF54
SLC1A52
LRCH53
NEXMIF
FRS53
SPIN52
HBEGF
CYRIB
CD215
PRKAR52A
PHF20L52
HOOK54
SLC39A52
PRKCE
UBE2G52
ITPR52
MSN
REV52
B4GALNT52
RAB59B
TCF7L53
ZBTB92
NLGN53
CTDSP52
OXSR52
ADCY57
BRPF55
SLC1A53
LRCH54
NEXMIF
FRS54
SPIN53
HBEGF
CYRIB
CD216
PRKAR53A
PHF20L53
HOOK55
SLC39A53
PRKCE
UBE2G53
ITPR53
MSN
REV53
B4GALNT53
RAB60B
TCF7L54
ZBTB93
NLGN54
CTDSP53
OXSR53
ADCY58
BRPF56
SLC1A54
LRCH55
NEXMIF
FRS55
SPIN54
HBEGF
CYRIB
CD217
PRKAR54A
PHF20L54
HOOK56
SLC39A54
PRKCE
UBE2G54
ITPR54
MSN
REV54
B4GALNT54
RAB61B
TCF7L55
ZBTB94
NLGN55
CTDSP54
OXSR54
ADCY59
BRPF57
SLC1A55
LRCH56
NEXMIF
FRS56
SPIN55
HBEGF
CYRIB
CD218
PRKAR55A
PHF20L55
HOOK57
SLC39A55
PRKCE
UBE2G55
ITPR55
MSN
REV55
B4GALNT55
RAB62B
TCF7L56
ZBTB95
NLGN56
CTDSP55
OXSR55
ADCY60
BRPF58
SLC1A56
LRCH57
NEXMIF
FRS57
SPIN56
HBEGF
CYRIB
CD219
PRKAR56A
PHF20L56
HOOK58
SLC39A56
PRKCE
UBE2G56
ITPR56
MSN
REV56
B4GALNT56
RAB63B
TCF7L57
ZBTB96
NLGN57
CTDSP56
OXSR56
ADCY61
BRPF59
SLC1A57
LRCH58
NEXMIF
FRS58
SPIN57
HBEGF
CYRIB
CD220
PRKAR57A
PHF20L57
HOOK59
SLC39A57
PRKCE
UBE2G57
ITPR57
MSN
REV57
B4GALNT57
RAB64B
TCF7L58
ZBTB97
NLGN58
CTDSP57
OXSR57
ADCY62
BRPF60
SLC1A58
LRCH59
NEXMIF
FRS59
SPIN58
HBEGF
CYRIB
CD221
PRKAR58A
PHF20L58
HOOK60
SLC39A58
PRKCE
UBE2G58
ITPR58
MSN
REV58
B4GALNT58
RAB65B
TCF7L59
ZBTB98
NLGN59
CTDSP58
OXSR58
ADCY63
BRPF61
SLC1A59
LRCH60
NEXMIF
FRS60
SPIN59
HBEGF
CYRIB
CD222
PRKAR59A
PHF20L59
HOOK61
SLC39A59
PRKCE
UBE2G59
ITPR59
MSN
REV59
B4GALNT59
RAB66B
TCF7L60
ZBTB99
NLGN60
CTDSP59
OXSR59
ADCY64
BRPF62
SLC1A60
LRCH61
NEXMIF
FRS61
SPIN60
HBEGF
CYRIB
CD223
PRKAR60A
PHF20L60
HOOK62
SLC39A60
PRKCE
UBE2G60
ITPR60
MSN
REV60
B4GALNT60
RAB67B
TCF7L61
ZBTB100
NLGN61
CTDSP60
OXSR60
ADCY65
BRPF63
SLC1A61
LRCH62
NEXMIF
FRS62
SPIN61
HBEGF
CYRIB
CD224
PRKAR61A
PHF20L61
HOOK63
SLC39A61
PRKCE
UBE2G61
ITPR61
MSN
REV61
B4GALNT61
RAB68B
TCF7L62
ZBTB101
NLGN62
CTDSP61
OXSR61
ADCY66
BRPF64
SLC1A62
LRCH63
NEXMIF
FRS63
SPIN62
HBEGF
CYRIB
CD225
PRKAR62A
PHF20L62
HOOK64
SLC39A62
PRKCE
UBE2G62
ITPR62
MSN
REV62
B4GALNT62
RAB69B
TCF7L63
ZBTB102
NLGN63
CTDSP62
OXSR62
ADCY67
BRPF65
SLC1A63
LRCH64
NEXMIF
FRS64
SPIN63
HBEGF
CYRIB
CD226
PRKAR63A
PHF20L63
HOOK65
SLC39A63
PRKCE
UBE2G63
ITPR63
MSN
REV63
B4GALNT63
RAB70B
TCF7L64
ZBTB103
NLGN64
CTDSP63
OXSR63
ADCY68
BRPF66
SLC1A64
LRCH65
NEXMIF
FRS65
SPIN64
HBEGF
CYRIB
CD227
PRKAR64A
PHF20L64
HOOK66
SLC39A64
PRKCE
UBE2G64
ITPR64
MSN
REV64
B4GALNT64
RAB71B
TCF7L65
ZBTB104
NLGN65
CTDSP64
OXSR64
ADCY69
BRPF67
SLC1A65
LRCH66
NEXMIF
FRS66
SPIN65
HBEGF
CYRIB
CD228
PRKAR65A
PHF20L65
HOOK67
SLC39A65
PRKCE
UBE2G65
ITPR65
MSN
REV65
B4GALNT65
RAB72B
TCF7L66
ZBTB105
NLGN66
CTDSP65
OXSR65
ADCY70
BRPF68
SLC1A66
LRCH67
NEXMIF
FRS67
SPIN66
HBEGF
CYRIB
CD229
PRKAR66A
PHF20L66
HOOK68
SLC39A66
PRKCE
UBE2G66
ITPR66
MSN
REV66
B4GALNT66
RAB73B
TCF7L67
ZBTB106
NLGN67
CTDSP66
OXSR66
ADCY71
BRPF69
SLC1A67
LRCH68
NEXMIF
FRS68
SPIN67
HBEGF
CYRIB
CD230
PRKAR67A
PHF20L67
HOOK69
SLC39A67
PRKCE
UBE2G67
ITPR67
MSN
REV67
B4GALNT67
RAB74B
TCF7L68
ZBTB107
NLGN68
CTDSP67
OXSR67
ADCY72
BRPF70
SLC1A68
LRCH69
NEXMIF
FRS69
SPIN68
HBEGF
CYRIB
CD231
PRKAR68A
PHF20L68
HOOK70
SLC39A68
PRKCE
UBE2G68
ITPR68
MSN
REV68
B4GALNT68
RAB75B
TCF7L69
ZBTB108
NLGN69
CTDSP68
OXSR68
ADCY73
BRPF71
SLC1A69
LRCH70
NEXMIF
FRS70
SPIN69
HBEGF
CYRIB
CD232
PRKAR69A
PHF20L69
HOOK71
SLC39A69
PRKCE
UBE2G69
ITPR69
MSN
REV69
B4GALNT69
RAB76B
TCF7L70
ZBTB109
NLGN70
CTDSP69
OXSR69
ADCY74
BRPF72
SLC1A70
LRCH71
NEXMIF
FRS71
SPIN70
HBEGF
CYRIB
CD233
PRKAR70A
PHF20L70
HOOK72
SLC39A70
PRKCE
UBE2G70
ITPR70
MSN
REV70
B4GALNT70
RAB77B
TCF7L71
ZBTB110
NLGN71
CTDSP70
OXSR70
ADCY75
BRPF73
SLC1A71
LRCH72
NEXMIF
FRS72
SPIN71
HBEGF
CYRIB
CD234
PRKAR71A
PHF20L71
HOOK73
SLC39A71
PRKCE
UBE2G71
ITPR71
MSN
REV71
B4GALNT71
RAB78B
TCF7L72
ZBTB111
NLGN72
CTDSP71
OXSR71
ADCY76
BRPF74
SLC1A72
LRCH73
NEXMIF
FRS73
SPIN72
HBEGF
CYRIB
CD235
PRKAR72A
PHF20L72
HOOK74
SLC39A72
PRKCE
UBE2G72
ITPR72
MSN
REV72
B4GALNT72
RAB79B
TCF7L73
ZBTB112
NLGN73
CTDSP72
OXSR72
ADCY77
BRPF75
SLC1A73
LRCH74
NEXMIF
FRS74
SPIN73
HBEGF
CYRIB
CD236
PRKAR73A
PHF20L73
HOOK75
SLC39A73
PRKCE
UBE2G73
ITPR73
MSN
REV73
B4GALNT73
RAB80B
TCF7L74
ZBTB113
NLGN74
CTDSP73
OXSR73
ADCY78
BRPF76
SLC1A74
LRCH75
NEXMIF
FRS75
SPIN74
HBEGF
CYRIB
CD237
PRKAR74A
PHF20L74
HOOK76
SLC39A74
PRKCE
UBE2G74
ITPR74
MSN
REV74
B4GALNT74
RAB81B
TCF7L75
ZBTB114
NLGN75
CTDSP74
OXSR74
ADCY79
BRPF77
SLC1A75
LRCH76
NEXMIF
FRS76
SPIN75
HBEGF
CYRIB
CD238
PRKAR75A
PHF20L75
HOOK77
SLC39A75
PRKCE
UBE2G75
ITPR75
MSN
REV75
B4GALNT75
RAB82B
TCF7L76
ZBTB115
NLGN76
CTDSP75
OXSR75
ADCY80
BRPF78
SLC1A76
LRCH77
NEXMIF
FRS77
SPIN76
HBEGF
CYRIB
CD239
PRKAR76A
PHF20L76
HOOK78
SLC39A76
PRKCE
UBE2G76
ITPR76
MSN
REV76
B4GALNT76
RAB83B
TCF7L77
ZBTB116
NLGN77
CTDSP76
OXSR76
ADCY81
BRPF79
SLC1A77
LRCH78
NEXMIF
FRS78
SPIN77
HBEGF
CYRIB
CD240
PRKAR77A
PHF20L77
HOOK79
SLC39A77
PRKCE
UBE2G77
ITPR77
MSN
REV77
B4GALNT77
RAB84B
TCF7L78
ZBTB117
NLGN78
CTDSP77
[truncated: 3,426 more rows]

## Sheet: miRDB
Nexmif
Slc39A1
Plppr4
Phip
Tbr1
Cacnb4
Vamp3
Jmjd1C
Rab3C
Zbtb41
Phf20L1
Slc1A1
Cep170B
Mtss1
Snx30
Brpf3
Nova2
Adcy6
Frs2
Slc6A9
Oxsr1
Tns3
Prkce
Palld
Ttyh3
Nlgn2
Sox6
Spin1
Wipi2
E2F5
Mtor
Tmem145
Tac1
Dock1
Ntn4
Chst1
Sh3Pxd2B
Tmem198
Tsku
Yipf4
Ankrd27
Prrg3
Gulp1
Atxn1
Hook3
Cnnm3
Slain2
Ralgps1
Prtg
Myrip
Pde8B
Spen
Zfp36L1
Chic1
Fut9
Ctdsp1
Foxk2
Med1
Foxq1
Pnpla8
Zfp449
Abcd1
Trib3
Tmem170B
Rasa1
Slc12A6
Galnt2
Alk
Stk17B
Ezr
Inpp5A
Ahr
Serpinb2
Fam171A1
Col25A1
Fam49B
Cnn3
Hbegf
Bcr
Rev1
Insig2
Plod2
Klhl7
Cdh20
Casp2
Stmnd1
Galr1
Dgkh
Tcf7L2
Phyhipl
Frmd5
Nsg1
Nudt13
Cd164
Epha3
Map2K1
B4Galnt1
St6Galnac3
Sdc2
Eif4Ebp2
Farp1
Tut4
Gad2
Zkscan17
Vat1L
Cttn
Umad1
Slc16A9
Magel2
Eif5
2610507B11Rik
Bcl2L12
Nus1
Zcchc3
Rapgef4
Gpc3
Hoxa9
Has2
Pmepa1
Ebf3
Camsap2
Celsr1
Tes
Ube2G1
Stx5A
Tgfbr1
Zfc3H1
Ppp4R3A
Meox2
Hsd3B5
Arpc5L
Abhd18
Gpr21
Ell
Sh3Kbp1
Aqp5
Arsj
Arf2
Grhl2
Cpeb1
Bsdc1
Prrt3
Snx16
Dlat
Unc13C
Rab23
Fndc3B
Arhgap24
Rnf139
Spast
Arhgef3
Olfr613
Grb2
Dock4
Irs1
Ankib1
Nptx2
Slc44A2
Rab2A
Sinhcaf
Ogt
Uck2
Mitf
Slf2
Adam28
Adgra2
Rassf8
Dpy19L3
Soga1
Chst10
Tnfrsf1B
Fundc2
4930402H24Rik
Morf4L1
Itpr2
Gng12
Hsf5
Fign
Xkr4
Prkar1A
Wdr82
Kdm6A
Hacd4
Lrch2
Gm6583
Ywhag
Gm6588
Rundc3B
Arpp19
Morf4L1B
Epb41L3
Zfhx4
Clock
Ostm1
Fem1B
Rab8B
Zhx2
Zfp961
Prrx1
Lmtk3
Nptx1
Pbx2
Ppbp
Cep97
Gpr22
Plekhm1
Nanos1
Zeb1
Lnx2
Nup50
Tbl1X
Spsb1
Cbfa2T3
Foxo1
Ints8
Lamc1
Gp1Bb
Ncald
Usp5
Kif19A
Foxf2
Ppp1R9B
Brms1L
Pappa
Reck
Slc22A5
St8Sia3
Lrig1
Fam168A
Ptp4A1
Anxa11
Ash1L
Taf4B
Camkk2
Rarg
Stag1
Ap3S1
Olfm1
Fbxo41
Riox1
Dcaf10
Bmp2K
Tc2N
Cacna2D2
Gcnt1
Atg9A
Lgi1
Rbm20
Slc7A8
Pard3B
Kpnb1
Dab1
Iqsec1
Usf3
Gria1
Brwd1
Zhx1
Slitrk2
Foxo4
Zyg11B
Gdnf
Rictor
Sh3Bp5
Tarbp1
Map2K3
Sdad1
Cnot6L
Inava
Sox5
Gnai3
Il12A
Cntn1
Slc18A3
Cdc42Bpg
Dok4
Lrrc28
Vangl2
Lmtk2
Klhl4
Gfm2
Reps2
Ube2Q2
Gm14124
Rps6Ka6
Dcun1D1
Asb6
Ppp3R1
Prdm16
Slco3A1
Zfand5
Deptor
Add3
Stxbp5
Lrrc3
Tmem189
Slc38A4
Yipf6
Cep83
Lcp1
Zfp345
Evi5
Adgrb3
Zpbp
Zfp704
Ovol1
H2-Q1
Retreg1
Eif3J2
Bach2
Zbtb37
Bnip3
Dgkk
Tapt1
Rgs2
Pcx
Ddhd1
Sort1
Cdh7
Cnot9
Kcnj14
Igf2Bp1
Creb3L2
B3Gnt2
Phactr4
Grk6
Celsr2
Zic2
Gabrb1
Morf4L2
Lrrc58
Fam43A
Trabd2B
Celf2
Ednrb
Rad23B
Tbx1
Slc12A5
Jazf1
Abca2
Chrna1
Mfap3L
Gid4
Atxn3
Elavl4
Fhl1
Adgrl2
Rhpn2
Pak1
Tet1
Ddah1
Slc25A1
Pcdh17
Itga3
Neurod4
Coro1C
Ehd1
Smad7
Col13A1
Plekha7
Cacna1C
D230025D16Rik
Rimklb
Slc39A9
Cers2
Pdzd8
Slc33A1
Scyl3
Tktl1
Erlin1
Adam23
Klhl8
Rcc2
Syne2
Frem1
F13A1
Atg16L1
Ccdc89
Arhgef12
Pgap1
St7
Prr3
Appl1
N4Bp1
Slc5A7
Hoxa5
Pcnx
Itpr1
Filip1
Mak
Prelid3B
Gpm6A
Ndrg1
Opcml
Taf15
Fbxw11
Tmem163
Pdcd6
Cog5
Apcs
Cobl
Rtl4
St8Sia6
Rnf183
Kras
Ppp3Ca
Homer1
Nckap1
Map3K20
Nek9
Adamts4
Ext1
Sun2
Grin1Os
Msn
Ell2
Brinp2
Aifm3
Nova1
Mapk9
Ccdc50
Med14
Ctsb
Etv3
Nynrin
Rftn1
Tmem178B
Dixdc1
Htr2C
Lekr1
Tspan4
Cav1
Jam2
Slc35A1
Foxo3
Fem1C
Zcchc14
Mfsd5
Myo1C
Dcun1D3
Sypl2
Dmrt3
Anxa2
Rnf152
Ldb3
Pou2F3
Mast4
Ppil1
Trio
Egln1
Azin1
Nrn1
Dmxl1
Ccdc92
Amotl2
Spats2L
Ppp1R12A
Shox2
Cadm1
Bicd2
Celsr3
Igf1R
Slc10A3
Smim13
Plagl1
Zfp185
Clic5
Edem1
Tab3
Fam160A2
Myb
Rgs17
Fgf9
Zdhhc17
Pafah1B1
Aebp2
Gpr146
Scaf11
Yes1
Dennd2C
P2Ry14
L1Cam
Gm10681
Hspa2
Hsd3B4
Tnrc6A
Camta1
Pik3Ca
Fyn
Fam126B
Maoa
Kif23
Plod3
Nr4A3
Smad1
Sema6A
Bicral
1810010H24Rik
Gprc5B
Thbs2
Mras
Tmx4
Nampt
Slc39A10
Gnaq
Clptm1L
Rsf1
Rab35
Pfn1
Napepld
Rdh10
Aatk
Cep170
Tenm4
Paip1
Vat1
Cacna2D1
Foxp2
Polr3F
Mrtfb
Dgkb
Zer1
Fam110B
Ppm1F
Kctd2
Tiam1
Per2
Gnao1
Fnta
Phf10
Ktn1
Vcl
Abat
Rab27A
Gne
Tmem97
Acer2
Jmjd6
Rad51B
Sowahc
Pcmtd1
Pex5
Gabra2
Tacc1
Cables1
Csnk1D
Crebrf
Chmp1B
Sema3A
Slc35C1
Rgs8
Cfl1
Rwdd4A
Specc1
Shc4
Bnc2
Creb1
44450
Slc22A23
Pikfyve
Unc5D
Tmem169
Cpsf7
Kdelr1
Cbx5
Atp8A1
Magi1
Stat6
Gna11
Rab40B
Tmem245
Tectb
Atat1
44448
Kmt2A
C2Cd2
Prdm1
Sh2D1A
Tm9Sf3
Tcf24
Mief2
Daam1
Kdelr2
Eif5A2
Cacnb1
Oxr1
Cadm2
Braf
Trp53Bp1
Dhcr24
Epas1
Mecp2
Pnpla2
Topbp1
Slc44A5
Pja2
Fxr1
Camk2N1
Mgat2
Myocd
Slc25A44
Fam53C
Intu
Jph2
Adam22
Edar
Cxadr
Smcr8
Cnih3
Ptprn2
Slitrk4
Rbm25
Lats2
Slc16A13
Mospd2
Prkacb
Ttl
Npnt
Samd12
Pkn2
Cdc42Bpb
Trp53Inp1
Chmp2B
Aa414768
Zfp354C
Nsd2
Cep250
Onecut2
Sp8
Nacc1
Stk19
Lcorl
Igsf11
Utp23
Pcdh8
Mob1B
Nhlh2
Nrcam
Pik3C2A
Dock9
Paqr8
Rnf208
Arf4
Fmr1
Rab7
Stk26
Ahcyl1
Ghrl
Hfe2
Ints13
Ajap1
Mdm4
Sez6L2
Rhobtb1
Mtrr
Lcor
D1Ertd622E
Mcrip2
Hap1
L3Mbtl4
Slfn5
Selenoi
Col9A1
Slc1A2
Riok3
Dgcr2
Slc7A14
Zfand4
Vamp8
Hdac7
Rufy1
Fam118A
Gm45927
Scamp3
2810459M11Rik
Ago1
Slc25A42
Etl4
Tm9Sf4
Casp3
Acer3
Epm2Aip1
Maf
Asic2
Rell1
Shroom2
Cdc73
Atp2B4
Zfp36
Hbp1
Tbc1D22B
Abca1
Zmynd19
Magi3
Onecut3
Igsf3
Taf12
Ano6
Fam131A
Trp73
Phf6
Baalc
Ryk
Slc35E1
Zdhhc2
Socs7
Zfp850
Mapre1
Hpgds
Tecrl
Atp6V1C1
Sfxn5
Topors
Rac1
Tnrc6B
Nf1
Smo
Trpm3
Dscam
Grm5
Cbx6
Sike1
Lrtm1
Sh3Bgrl2
Ifit3B
Zfp609
Dab2Ip
Tmem260
Ptpn9
Arhgap17
Klhl41
Sybu
Sp3
Spin4
Cdyl2
Lingo4
Astn1
Stmn2
Sppl2A
Tmx1
Nr3C1
Cbarp
Scn1A
Gga2
Terb1
Rnf144A
Rap1Gap2
Mfhas1
Bod1L
Ppp1R11
Pcdh11X
Adam19
Maco1
Ifit3
Pik3R1
1810024B03Rik
Cog3
Galnt16
Ube2K
Mfap3
Aldh1A2
Scin
Ube2L3
Tbx15
Vtcn1
Loxl3
Bco1
Opn3
Ifit1
Rnasel
Pdk2
Usp29
Wwc2
Nipbl
Armcx6
Scn9A
Tnip3
Cd2Ap
Nktr
Psmb11
Dtx4
Nr1D2
Klhl2
Rcor1
Scn2A
Tmem164
Eea1
Zfp111
Piga
Stox2
Gphn
Rimbp2
Thoc1
Ccdc85B
Fam222B
Cpsf6
Zdhhc18
Tpm1
Cand2
Dpp8
Myo19
Clvs2
Mcf2
Bcl11A
Ptprg
Hlf
Tmem50B
Cdc37
Zkscan1
Faf2
Hecw2
Fam167A
Mycbp2
Mtmr12
Gli2
Echdc1
Fam81A
Rnf14
Satb2
Frmpd4
Sec62
Rab10
Gxylt1
Tmem115
Ctnnd1
Lsm14A
Zfp39
Shc1
Slc25A25
Tsnax
C3Ar1
Hus1
Plxdc2
Pygo2
Esyt1
Mtm1
Ctnna3
Ildr2
Impact
Tmod1
Phf7
H6Pd
Denr
Mtmr3
Snx4
Fbf1
Rufy2
Acvr2A
Cobll1
Ephb2
Celf1
Pdzrn4
Zdhhc5
Fdx1
Scnn1G
Fadd
Tfpi
Pcsk5
Pcca
Ugt8A
Adra2C
Dcbld1
Foxc2
Cox15
Secisbp2L
Heatr5A
Cpeb4
Nos1
Mbnl2
Ccdc87
Sh3Bgrl3
Ldlrad4
Ttc23
Ebf1
Prlr
Chrnb1
St3Gal3
Bcl2
Tmbim6
Zdbf2
Sbspon
Sos1
Tmx3
Arid4A
Epb41L4B
Ppfibp1
Armcx1
Cbln4
Wnt5A
Nox4
Galnt7
Zim1
Mpv17L
Acvr2B
Gbp2B
Antxr2
Uimc1
Decr1
Tpcn1
Bcl2L13

## Sheet: Targetscan
GNG12
SLC39A1
MSN
REV1
SLC1A1
LRCH2
ADCY6
CTDSP1
KIAA2022
STMND1
LPPR4
ZFP36L1
NTN4
CAMK2N1
GPC3
ST8SIA3
TMEM257
SPIN1
TBR1
TMEM198
BRPF3
RPA3-AS1
B4GALNT1
FOXQ1
KLHL7
TMEM170B
CD164
FAM49B
CPEB1
PRRT3
UPRT
CACNB1
TCF7L2
CACNB4
RP11-181C3.1
FUT9
EZR
RAPGEF4
DGKH
SH3KBP1
ARL10
SLC25A1
PTP4A1
PET117
HBEGF
TSKU
TES
SNX30
MAP2K1
MTOR
SLC10A3
CHMP2B
ETV3
VAMP3
TMEM203
LRRC3
FRS2
WIPI2
TSPAN4
SUN2
TRIB3
VAT1L
KLHL8
NOVA1
SLC35A1
SLC6A9
ANKRD27
SLC16A9
MOB1B
FHL1
RGS2
ZFAND5
GAD2
SH3BP5
GAP43
MAB21L2
MFSD5
JMJD6
PPM1F
MAP2K3
MDM4
EIF4EBP2
INPP5A
FOXK2
GULP1
NUS1
NOVA2
ASPN
PHF20L1
PROSC
HSPA2
OXSR1
ZNF449
NPTX2
E2F5
TTYH3
LHX1
INSIG2
SPSB1
WDR82
C1orf106
PRKAR1A
SMAD7
PPP3R1
TBX1
RAB27A
PRKCE
UBE2L3
ALK
RUFY2
RNF183
NHLH2
UBE2G1
SLCO4C1
UNC13C
ZHX2
DDAH1
MORF4L2
GPR124
TSC22D3
CASP2
CEP170B
PRIMA1
PLAGL1
CLVS2
ZEB1
OR51E2
TMEM97
PAX5
HOOK3
SLC18A3
DERL2
TNS3
SH3PXD2B
PRRX1
JAZF1
CNTN6
ATG9A
PMEPA1
PTGER3
ZNF496
SAMD12
GRHL2
RYK
FOXP2
EXT1
GDNF
PDK2
LDB2
CDH7
BACH2
CDH20
MITF
RDH10
ZBTB37
ATG16L1
ATXN3
GPM6B
CAPNS1
ST6GALNAC3
MYRIP
FOXO1
VAT1
GRIA1
ZHX1
HOMER1
FAM171A1
ERLIN1
SNX29
RNF130
RUNDC3B
HSPA13
FOXF2
ZBTB41
STK19
BRINP2
RASA1
USP44
SATB2
ZIC2
MAP3K3
RNF121
MAGI3
NLGN2
UCK2
RALGPS1
TMEM169
CNNM3
PAK1
OGFR
RNF152
FTCDNL1
COL25A1
DOCK1
CELF2
FLJ00388
SLC25A25
SLC10A7
HN1L
GPRC5B
JMJD1C
RPL36A-HNRNPH2
DAB1
ONECUT3
CACNA2D2
MYO19
ZNF704
HOXA5
EBF3
RHPN2
FAM167A
AVIL
MCF2
C2CD2
EDEM1
BTBD3
SCAMP3
IRS1
CCNG2
MED1
FYN
C20orf194
CABLES1
LCP1
SLC16A13
LRIG1
COBL
GLB1L
DLAT
RNF112
TPM1
RALGPS2
AP2B1
FOXO4
SRCRB4D
G6PC2
PNPLA8
SHC1
CDC42BPG
TGFBR1
ST7
ATXN1
NAT8L
PRR3
SPRY3
PRM2
SCYL3
SLC33A1
KCNJ6
LMTK3
KMT2A
SECISBP2L
KPNB1
CAPN5
SMEK1
FOSL2
BAI3
AHR
SLC38A4
AJAP1
BASP1
TMX1
EPB41L3
NPTX1
NEUROD4
PTPN9
PDCD6
GPR22
IGSF11
NHLRC3
HAS2
ABCA2
TBX15
TACR3
GPM6A
FILIP1
ANKIB1
PAQR8
TLL1
RBM48
OVOL1
DHCR24
GINM1
TMEM163
RAB8B
MBNL1
FAM81A
BCR
GPRASP2
TMEM178B
PPP1R12C
PHIP
TMEM50B
DCHS1
AIFM3
SLAIN2
RARG
DENND2C
PRRG1
RPS6KA6
TAF15
CNPY3
ATP2B4
BCAT2
ARSJ
CDK5R2
LNX2
EVI5L
TMEM145
FAM131A
CEP97
SLC7A8
PIK3C2A
OGDH
TMEM115
LAS1L
DLGAP2
SLC35E4
RAB6B
ELOVL2
RASSF8
MPP1
CYB561D1
ZDHHC2
SLC35A2
GGA2
TM9SF4
SOCS6
KTN1
SORT1
RAC1
RIMS4
REEP2
COL9A1
OPCML
EPHA3
BCL2L13
FEM1B
SLC25A51
PLEKHM1
ARID5B
ZNF697
PPP4R1L
GPRASP1
RWDD4
CRKL
SLC9A2
TBC1D22B
EGR3
GRM5
SLC35G1
MYO16
PGGT1B
CTNND1
FZD3
ITPR2
IGDCC3
SLC12A5
MTSS1
CHST10
ADD3
ARHGAP29
RAP2B
PHYHIPL
CFL1
CBX5
IDS
RSF1
ZFHX4
YWHAE
HDAC7
STARD7
CTTN
PPIL1
PPP3CA
FLOT1
GRID2
STK17B
SLC22A5
TNFAIP8
CPEB4
PCDH11Y
CLPTM1L
FAM118A
ABCA1
ETF1
ERC2
LDLRAD4
SLC2A13
RAB35
FBXL4
RAB23
SLC12A6
SV2C
BSDC1
RFTN1
CAMKK2
GPRC5C
CCDC92
PAIP2
PFN1
YIPF4
SPAST
FMR1
GLTSCR1L
PDXDC1
GRB2
CNOT6L
DPY19L3
CREB3L2
MAGEL2
ZFAND4
CELF6
CHIC1
RCC2
SNX17
CLVS1
POU2F3
PCGF5
SLC44A2
USP5
KLHL2
RNF217
CORO1C
FAM222B
TRPM3
DUSP22
DGCR2
CORO2B
FBXO41
STK35
DCUN1D3
DEPTOR
AC012215.1
FAM60A
CELSR1
FYTTD1
SGK3
SPATS2L
PCDH17
LGI1
CADM2
CPSF7
PHACTR4
FAM53C
RICTOR
NPNT
FAF2
FAM78A
BNC2
SIK1
ZNF609
TARBP1
CD248
FAM168A
FRMPD4
YWHAG
PDE7B
IFT88
HES1
FXR1
ZDHHC17
TRABD2B
PRDM16
MED14
CCDC88C
RGS17
WASF2
GCNT4
LAMC1
PGAP1
SLC35C1
TRIM44
COL13A1
SHOX2
ZFC3H1
PURA
GABPB2
GK
NCALD
SHC4
CLIC5
CCDC41
FAM43A
C8orf44-SGK3
CBFA2T3
VANGL2
C16orf70
MYB
TCF4
USP6
CUL4A
CDC37
AHCYL1
MFAP3
DUSP13
MTMR12
ANKRD52
BCL2L11
KIAA0087
RAD23B
CDC42BPB
ARHGAP24
NKAP
FURIN
SOX6
KLF3
EVI5
KCNJ14
GXYLT1
GCNT1
DOCK9
FGF9
C19orf26
ASUN
TMEM57
MECOM
SLMO2
SBDS
CEP170
LPHN2
MAP3K2
MYO5B
SEC62
XIAP
TOX3
KPNA3
TIAM1
EIF3J
TAF4B
SEPT11
LDOC1L
PAIP1
GRAMD2
HS3ST1
KIAA1217
DSCAM
ADRA2C
SMCR8
FREM1
PPM1L
XKR4
CELSR2
BOD1L1
ATOH8
CNN3
OGT
SP8
ARRDC3
MFHAS1
SLCO3A1
PLEKHA7
FRMD5
SLC22A23
GAB2
HCN4
EPAS1
MBNL2
CHMP1B
AMPH
PLOD2
SMAD1
CBX2
TMEM218
COBLL1
MYO1C
KIF5A
FAM149B1
CCND3
SLC16A7
PDZD8
USP13
FAM126B
GJA3
SNAP23
ST3GAL3
PTPRG
PCDH8
MARCH3
LHX3
YES1
INTS6
FOXO3
F13A1
SH3BGRL3
GPR39
CELF1
ZNRF1
TCF19
CREB1
MAF
PCNX
GNAQ
DENR
ELAVL4
CYGB
FGF14
HBP1
FAM178A
GAN
ESYT1
FBXW11
REEP1
ARHGEF3
TSPAN9
TMEM127
KCNK10
RP1-170O19.20
CBLN4
CELSR3
SYNE2
MYCBP2
COG3
KIF19
GPR155
PHF21B
ATF2
PBX2
ABAT
POLR3G
ARL4C
PTPN4
NAMPT
WNK2
BMP2K
ARPC5L
NUAK1
TAPT1
ELL2
RCOR1
VPS26B
SCARB1
FBXO33
CCNJ
WDR47
ACER2
LUZP1
ELL
LMOD1
KIAA2018
PAPPA
CDYL2
HHIP
CTDP1
DENND6A
SLC43A2
MAK
NUMB
PAFAH1B1
NRN1
CACNA2D1
FAM134B
ACVR1
BRMS1L
LPHN1
SLC6A6
GAB4
QKI
RAB11FIP5
ARPP19
DRGX
BRWD1
DOCK4
PARD3B
ADAMTS18
TNRC6A
BICD1
CBX6
NUP37
AATK
KRAS
CDC27
ZIC3
SLITRK4
DOK4
RHOBTB1
LSM14A
ZADH2
PP13439
SOX5
SLC7A14
DIXDC1
CXADR
KCNC3
EBF1
L1CAM
RAP1GAP2
IGF2BP1
XKR7
ADAM23
TPM2
MST4
UBE2W
TMEM86A
ZCCHC14
ARHGEF12
ERO1LB
PCSK5
PLEKHA8
RAD51
CHAMP1
SCN1A
EFNB2
DDHD1
PPP1R9B
ZBTB7A
TAF4
ATP9A
MTCH2
INTU
NDRG1
FAM110B
SCN9A
SCAI
ZNF532
GREB1
UBXN10
ENTPD1
MLLT1
CCND2
MYADM
TP53INP2
STOX2
PPFIBP1
KDELR2
BRWD3
IGF1R
SLC25A42
NT5DC3
IGSF3
ONECUT2
FEM1C
KLHDC10
AGO1
TOX
TNKS2
GNAI3
STAG1
ARCN1
DAAM1
MGAT5
EIF5
NSG1
RNF144B
PHF13
PCMTD1
GPHN
SCRT1
PCDH10
ARID2
DCUN1D1
AREL1
DMRT3
RDX
MRAS
ARID4A
NAGPA
TRIM71
SLC35B4
N4BP1
PAK3
AMOTL2
MTF1
PTAR1
DUSP4
EEA1
KLF13
MFRP
RILPL1
ZNF398
TLN1
PIK3R1
CSRNP3
ISL1
FNDC3B
ATP8A1
ATP6V1C1
TMX4
GIT1
DMXL1
LMTK2
KAT7
PREPL
PRDM1
PPP1R11
SEZ6L2
ABI2
BCL2
SCN2A
LDB1
APPL1
SP3
PPP1R12A
NR4A3
CLOCK
KCTD2
PPP4R2
CERS2
C1GALT1
PHF15
C1orf198
TACC1
NANOS1
PCLO
PKN2
ANTXR2
CEP85L
FIBCD1
FARP1
RAB21
ATF7IP
EI24
STMN2
BICD2
ACVR2A
MCTP2
PDGFRA
ADAM22
EPT1
CAMSAP2
TENM4
CNIH4
SMIM14
PHLDB1
ADAM19
RIMS3
PLXDC2
RAB2A
TMEM246
KCNJ13
FOXN3
TNS1
MAGI1
TP53INP1
RIMKLA
FBXO42
VCL
C7orf41
ARHGDIA
SCN3A
RAB3C
IRF6
ELAVL2
RNF208
PAX6
EDC3
CSNK1D
TRIO
DCX
ARHGAP19-SLIT1
EML5
PYGO2
ARID3A
CDC42BPA
CCDC88A
UNC5D
KCTD16
PPP1R15B
HDAC9
MTMR3
MYO1D
KCTD7
LDB3
MKL2
TNRC6B
ITPR1
RAB10
NF1
ETNK2
CREBRF
PC
CSRNP1
ASTN1
CTSB
FNBP1
SOS1
NACC1
SAP30L
TTBK2
GPR85
PLCB4
DPYSL5
RNF139
TSPAN14
AGO2
KCNH5
GRID1
DAB2IP
ANXA11
C12orf52
MAPRE1
VLDLR
POU4F1
MED12L
FYCO1
UBE2K
FAT3
BEND4
MTDH
ST3GAL2
PDE8B
DYRK2
SLC30A10
IPO9
REPS2
PIK3CA
NOP9
PAN3
NUFIP2
TFDP2
TMBIM6
ESRRG
SCUBE3
UNKL
AGO3
TFAP2B
ZCCHC11
ZNF322
ST3GAL6
LIMS1
CPSF6
C6orf106
KIAA1244
NAA50
THBS2
GID4
EPB41L4B
LMNB2
HECW2
C5orf30
PIAS1
EIF2S1
SDC2
AEBP2
DYNC1LI2
TAOK1
FRMD4A
ATXN1L
SLC39A13
BZRAP1
LPHN3
PRC1
PHF12
TNIK
TEAD1
EP300
SEMA6A
LCOR
PLCG1
SNX16
SH3RF2
SOCS7
TPD52
ZDHHC5
NCKAP1
MON2
SPECC1
NIPBL
KDELR1
VGLL3
ANP32B
SESN3
CCNY
KLHL18
PTCHD1
OBFC1
PDIA4
EMILIN2
COA4
FUT4
KDM6A
AZIN1
DNAJC30
PCMT1
SLC30A9
GALNT2
MORF4L1
MGAT2
ATG7
CHST1
DDI2
RABIF
CADM1
SLC8A1
SURF2
S1PR1
GABRB1
SPEN
SLC24A4
ZBTB20
PLXNA3
POU2F2
TSC22D2
GATSL2
CACNA1B
NKAPL
MYOZ2
SPPL2A
VPS53
MEF2D
CACNA1C
LARP4B
ELMO1
BNIP3
MAP4K2
PRR11
