# Supplementary material for: Targeting the miR‐96‐5p/Cathepsin B Pathway to Alleviate Neuron‐Derived Neuroinflammation in Alzheimer's Disease
Source: MedComm (2020). 2025 Sep 6;6(9):e70368. doi: 10.1002/mco2.70368 (PMC12413563; doi:10.1002/mco2.70368)
Supplement: Supplementary file 4 — Supporting Table 3: mco270368‐sup‐0001‐tableS3.xlsx [file MCO2-6-e70368-s003.xlsx]

## Sheet: jaspar
Matrix ID	Name	Score	Relative score	Sequence ID	Start	End	Strand	Predicted sequence
MA1996.2	MA1996.2.Nr1H2	11.5946	1	mm10_dna	1722	1727	+	AGGTCA
MA1110.3	MA1110.3.Nr1H4	11.6162	1	mm10_dna	1722	1727	+	AGGTCA
MA1993.2	MA1993.2.Neurod2	11.9241	1	mm10_dna	1966	1971	+	CAGCTG
MA1993.2	MA1993.2.Neurod2	11.9241	1	mm10_dna	1966	1971	-	CAGCTG
MA0869.3	MA0869.3.Sox11	14.6586	1	mm10_dna	407	414	-	GAACAAAG
MA1153.2	MA1153.2.Smad4	12.2509	1	mm10_dna	1680	1686	-	TGTCTAG
MA2337.1	MA2337.1.Nr1h3	11.061	1	mm10_dna	1722	1727	+	AGGTCA
MA1997.2	MA1997.2.Olig2	11.8949	1	mm10_dna	1966	1971	+	CAGCTG
MA1997.2	MA1997.2.Olig2	11.8949	1	mm10_dna	1966	1971	-	CAGCTG
MA1628.2	MA1628.2.Zic1::Zic2	13.3634	1	mm10_dna	303	309	-	CAGCAGG
MA1628.2	MA1628.2.Zic1::Zic2	13.3634	1	mm10_dna	1562	1568	-	CAGCAGG
MA2002.2	MA2002.2.Zfp335	12.0677	1	mm10_dna	934	940	-	TCAGGCA
MA1628.1	MA1628.1.Zic1::Zic2	14.9459	0.995091	mm10_dna	301	311	-	CGCAGCAGGCG
MA1684.1	MA1684.1.Foxn1	9.69471	0.9923	mm10_dna	379	384	+	GGAAGC
MA1684.1	MA1684.1.Foxn1	9.69471	0.9923	mm10_dna	1125	1130	-	GGAAGC
MA2337.1	MA2337.1.Nr1h3	10.5751	0.989479	mm10_dna	17	22	-	AGGGCA
MA2337.1	MA2337.1.Nr1h3	10.5751	0.989479	mm10_dna	1506	1511	-	AGGGCA
MA1110.2	MA1110.2.Nr1H4	12.0711	0.985912	mm10_dna	1720	1729	+	CGAGGTCAAT
MA0869.2	MA0869.2.Sox11	15.5631	0.979591	mm10_dna	405	416	-	GGGAACAAAGAG
MA1684.1	MA1684.1.Foxn1	8.9932	0.97745	mm10_dna	771	776	+	TGACGC
MA2002.1	MA2002.1.Zfp335	12.7208	0.975765	mm10_dna	932	942	-	CATCAGGCACC
MA1684.1	MA1684.1.Foxn1	8.89716	0.975417	mm10_dna	1793	1798	-	AGAAGC
MA1627.2	MA1627.2.Wt1	15.741	0.969124	mm10_dna	82	91	+	CCTCCCCCGC
MA1628.1	MA1628.1.Zic1::Zic2	13.2693	0.965646	mm10_dna	1560	1570	-	GCCAGCAGGAA
MA2122.1	MA2122.1.Ebf4	16.9467	0.962689	mm10_dna	1156	1166	-	TTCCCAGGGGA
MA1996.1	MA1996.1.Nr1H2	11.6041	0.960629	mm10_dna	1719	1729	+	CCGAGGTCAAT
MA1997.1	MA1997.1.Olig2	10.6695	0.959632	mm10_dna	1964	1973	+	CACAGCTGAG
MA1997.1	MA1997.1.Olig2	10.6695	0.959632	mm10_dna	1964	1973	-	CTCAGCTGTG
MA1153.1	MA1153.1.Smad4	11.2932	0.958444	mm10_dna	1679	1686	-	TGTCTAGG
MA1604.1	MA1604.1.Ebf2	15.5351	0.955739	mm10_dna	1154	1166	-	TTCCCAGGGGACT
MA1627.1	MA1627.1.Wt1	17.1481	0.955245	mm10_dna	80	93	+	TCCCTCCCCCGCCC
MA1620.2	MA1620.2.Ptf1A	12.0499	0.952939	mm10_dna	243	250	+	ACACCTGG
MA1604.2	MA1604.2.Ebf2	13.8705	0.952077	mm10_dna	1156	1164	-	CCCAGGGGA
MA1993.1	MA1993.1.Neurod2	10.136	0.949485	mm10_dna	1964	1973	+	CACAGCTGAG
MA1993.1	MA1993.1.Neurod2	10.136	0.949485	mm10_dna	1964	1973	-	CTCAGCTGTG
MA1992.2	MA1992.2.Ikzf3	13.3081	0.946848	mm10_dna	377	385	+	CAGGAAGCG
MA2126.1	MA2126.1.Zfp961	12.1783	0.94288	mm10_dna	1420	1427	-	GGGTGCCA
MA1629.2	MA1629.2.Zic2	13.2396	0.942858	mm10_dna	303	311	-	CGCAGCAGG
MA1619.1	MA1619.1.Ptf1A	12.2068	0.942012	mm10_dna	1963	1974	+	GCACAGCTGAGC
MA1619.1	MA1619.1.Ptf1A	12.1895	0.941674	mm10_dna	1963	1974	-	GCTCAGCTGTGC
MA1153.2	MA1153.2.Smad4	9.63255	0.94043	mm10_dna	1656	1662	+	AGTCTAG
MA1619.2	MA1619.2.Ptf1A	11.1284	0.938965	mm10_dna	1965	1972	+	ACAGCTGA
MA1619.2	MA1619.2.Ptf1A	11.1111	0.938609	mm10_dna	1965	1972	-	TCAGCTGT
MA2338.1	MA2338.1.Ppara	10.2555	0.937313	mm10_dna	455	461	+	AAGGTCC
MA1620.1	MA1620.1.Ptf1A	12.2827	0.934453	mm10_dna	241	252	+	TCACACCTGGTG
MA1624.2	MA1624.2.Stat5a	12.7295	0.933264	mm10_dna	1736	1744	+	TTCTAAGAA
MA2123.1	MA2123.1.Hand1	12.1545	0.931365	mm10_dna	355	363	+	TGCAGACCT
MA1992.2	MA1992.2.Ikzf3	12.5303	0.929589	mm10_dna	1017	1025	+	GAGGAAGTG
MA1628.1	MA1628.1.Zic1::Zic2	11.2045	0.929385	mm10_dna	414	424	-	CCCAGCGGGGG
MA1628.2	MA1628.2.Zic1::Zic2	9.58012	0.92771	mm10_dna	416	422	-	CAGCGGG
MA1630.1	MA1630.1.Znf281	14.4148	0.927457	mm10_dna	82	92	-	GGCGGGGGAGG
MA1153.1	MA1153.1.Smad4	9.75345	0.924998	mm10_dna	1656	1663	+	AGTCTAGC
MA2001.2	MA2001.2.Six4	9.8477	0.922781	mm10_dna	1698	1704	-	AACATGA
MA1624.2	MA1624.2.Stat5a	12.1033	0.92096	mm10_dna	1173	1181	+	GTCCAAGAA
MA1624.1	MA1624.1.Stat5a	12.7757	0.919401	mm10_dna	1735	1746	+	CTTCTAAGAAAC
MA1567.3	MA1567.3.Tbx6	11.7265	0.918999	mm10_dna	240	248	-	AGGTGTGAC
MA1625.2	MA1625.2.Stat5b	12.1809	0.918927	mm10_dna	1736	1744	+	TTCTAAGAA
MA1615.2	MA1615.2.Plagl1	10.9464	0.918059	mm10_dna	388	395	-	TGGGGCCG
MA1625.2	MA1625.2.Stat5b	12.064	0.916602	mm10_dna	1736	1744	-	TTCTTAGAA
MA1099.1	MA1099.1.Hes1	8.58945	0.91652	mm10_dna	496	505	+	GGCACGCCTC
MA2126.1	MA2126.1.Zfp961	10.8966	0.915585	mm10_dna	472	479	+	GGGCGCCG
MA2126.1	MA2126.1.Zfp961	10.8966	0.915585	mm10_dna	1515	1522	+	GGGCGCCG
MA1623.2	MA1623.2.Stat2	13.2254	0.914508	mm10_dna	1711	1720	-	GGAACAGAAA
MA0869.3	MA0869.3.Sox11	10.4853	0.913701	mm10_dna	889	896	+	GAAGAAAG
MA2002.2	MA2002.2.Zfp335	9.17125	0.913003	mm10_dna	1359	1365	+	CCAGGCA
MA2002.2	MA2002.2.Zfp335	9.17125	0.913003	mm10_dna	1993	1999	-	CCAGGCA
MA1472.2	MA1472.2.Bhlha15	10.8396	0.9125	mm10_dna	1963	1974	+	GCACAGCTGAGC
MA1472.2	MA1472.2.Bhlha15	10.8396	0.9125	mm10_dna	1963	1974	-	GCTCAGCTGTGC
MA1472.3	MA1472.3.Bhlha15	9.89472	0.910636	mm10_dna	1965	1972	+	ACAGCTGA
MA1472.3	MA1472.3.Bhlha15	9.89472	0.910636	mm10_dna	1965	1972	-	TCAGCTGT
MA1608.2	MA1608.2.Isl1	8.99346	0.910581	mm10_dna	952	958	-	ACATTAG
MA2001.2	MA2001.2.Six4	9.38977	0.909981	mm10_dna	504	510	-	AACTTGA
MA1629.1	MA1629.1.Zic2	13.7571	0.90859	mm10_dna	300	313	-	CACGCAGCAGGCGG
MA1624.1	MA1624.1.Stat5a	12.1617	0.907841	mm10_dna	1172	1183	+	GGTCCAAGAACT
MA1110.3	MA1110.3.Nr1H4	7.36389	0.907763	mm10_dna	1571	1576	-	AGGTTA
MA2122.1	MA2122.1.Ebf4	13.8235	0.906054	mm10_dna	1156	1166	+	TCCCCTGGGAA
MA2340.1	MA2340.1.Zbtb2	12.5619	0.905491	mm10_dna	1339	1348	+	ACCGGCAGTG
MA1110.2	MA1110.2.Nr1H4	8.11042	0.905042	mm10_dna	1569	1578	-	GGAGGTTAGC
MA2001.1	MA2001.1.Six4	10.9634	0.903852	mm10_dna	1696	1706	-	GAAACATGATG
MA1567.2	MA1567.2.Tbx6	11.7617	0.90328	mm10_dna	238	249	-	CAGGTGTGACGA
MA0881.2	MA0881.2.Dlx4	6.77081	0.90319	mm10_dna	165	170	+	TCATTA
MA0881.2	MA0881.2.Dlx4	6.75758	0.90281	mm10_dna	1860	1865	+	CAATTT
MA1988.2	MA1988.2.Atf3	8.7454	0.90173	mm10_dna	55	61	+	TGAATCA
MA1988.2	MA1988.2.Atf3	8.7454	0.90173	mm10_dna	55	61	-	TGATTCA
MA1629.2	MA1629.2.Zic2	11.0208	0.900786	mm10_dna	1107	1115	+	CACTGCAGG
													Jun
Matrix ID	Name	Score	Relative score	Sequence ID	Start	End	Strand	Predicted sequence			Name		Lef1
MA0006.2	MA0006.2.Ahr::Arnt	8.84403	1	mm10_dna	14	18	+	GCGTG			MA0006.2.	Ahr::Arnt	Nkx2-5
MA0006.2	MA0006.2.Ahr::Arnt	8.84403	1	mm10_dna	309	313	+	GCGTG			MA0006.2.	Ahr::Arnt	Hoxa13
MA0006.2	MA0006.2.Ahr::Arnt	8.84403	1	mm10_dna	498	502	-	GCGTG			MA0006.2.	Ahr::Arnt	Foxo3
MA0259.2	MA0259.2.ARNT::HIF1A	9.08275	1	mm10_dna	745	749	-	ACGTG			MA0259.2.	ARNT::HIF1A	Stat6
MA0259.2	MA0259.2.ARNT::HIF1A	9.08275	1	mm10_dna	1626	1630	-	ACGTG			MA0259.2.	ARNT::HIF1A	Nr5A2
MA0259.2	MA0259.2.ARNT::HIF1A	9.08275	1	mm10_dna	1948	1952	+	ACGTG			MA0259.2.	ARNT::HIF1A	Esrrb
MA0087.1	MA0087.1.Sox5	10.898	1	mm10_dna	1857	1863	-	ATTGTTT			MA0087.1.	Sox5	HOXA5
MA0152.1	MA0152.1.NFATC2	11.3597	1	mm10_dna	1907	1913	+	TTTTCCA			MA0152.1.	NFATC2	Meis1
MA0633.3	MA0633.3.Twist2	11.9175	1	mm10_dna	1966	1971	+	CAGCTG			MA0633.3.	Twist2	Nanog
MA0633.3	MA0633.3.Twist2	11.9175	1	mm10_dna	1966	1971	-	CAGCTG			MA0633.3.	Twist2	Foxf1
MA0136.4	MA0136.4.Elf5	14.4177	1	mm10_dna	794	801	-	AAGGAAGT			MA0136.4.	Elf5	Prdm4
MA0521.3	MA0521.3.Tcf12	11.6877	1	mm10_dna	1966	1971	+	CAGCTG			MA0521.3.	Tcf12	Hoxd9
MA0521.3	MA0521.3.Tcf12	11.6877	1	mm10_dna	1966	1971	-	CAGCTG			MA0521.3.	Tcf12
MA0442.1	MA0442.1.SOX10	8.90979	1	mm10_dna	407	412	+	CTTTGT			MA0442.1.	SOX10
MA0442.1	MA0442.1.SOX10	8.90979	1	mm10_dna	1848	1853	-	CTTTGT			MA0442.1.	SOX10
MA0697.3	MA0697.3.Zic3	13.1828	1	mm10_dna	303	309	-	CAGCAGG			MA0697.3.	Zic3
MA0697.3	MA0697.3.Zic3	13.1828	1	mm10_dna	1562	1568	-	CAGCAGG			MA0697.3.	Zic3
MA0035.1	MA0035.1.Gata1	7.10487	1	mm10_dna	393	398	-	GGATGG			MA0035.1.	Gata1
MA0624.3	MA0624.3.Nfatc1	11.6625	1	mm10_dna	1908	1913	-	TGGAAA			MA0624.3.	Nfatc1
MA0006.1	MA0006.1.Ahr::Arnt	9.60282	1	mm10_dna	308	313	+	TGCGTG			MA0006.1.	Ahr::Arnt
MA0039.2	MA0039.2.Klf4	15.3557	0.997399	mm10_dna	1145	1154	-	TGGGCGGGGC			MA0039.2.	Klf4
MA0035.1	MA0035.1.Gata1	6.92224	0.990064	mm10_dna	1492	1497	+	AGATGG			MA0035.1.	Gata1
MA0611.1	MA0611.1.Dux	12.3474	0.989208	mm10_dna	1725	1732	+	TCAATCAA			MA0611.1.	Dux
MA0146.3	MA0146.3.Zfx	14.3955	0.987546	mm10_dna	340	349	+	GCCGGGGCCT			MA0146.3.	Zfx
MA0039.2	MA0039.2.Klf4	14.577	0.984171	mm10_dna	632	641	+	GGGGCGGGGC			MA0039.2.	Klf4
MA0035.1	MA0035.1.Gata1	6.6862	0.977221	mm10_dna	815	820	+	GGATGC			MA0035.1.	Gata1
MA0035.1	MA0035.1.Gata1	6.6862	0.977221	mm10_dna	864	869	-	GGATGC			MA0035.1.	Gata1
MA0035.1	MA0035.1.Gata1	6.6862	0.977221	mm10_dna	1460	1465	+	GGATGC			MA0035.1.	Gata1
MA0519.2	MA0519.2.Stat5a::Stat5b	13.4778	0.976034	mm10_dna	1736	1744	+	TTCTAAGAA			MA0519.2.	Stat5a::Stat5b
MA0705.1	MA0705.1.Lhx8	10.5118	0.975791	mm10_dna	1470	1477	-	CTAATCAG			MA0705.1.	Lhx8
MA0705.2	MA0705.2.Lhx8	8.74665	0.973291	mm10_dna	1471	1476	-	TAATCA			MA0705.2.	Lhx8
MA0035.1	MA0035.1.Gata1	6.59777	0.97241	mm10_dna	1350	1355	+	CGATGC			MA0035.1.	Gata1
MA0633.2	MA0633.2.Twist2	11.2318	0.972021	mm10_dna	1964	1973	+	CACAGCTGAG			MA0633.2.	Twist2
MA0633.2	MA0633.2.Twist2	11.2318	0.972021	mm10_dna	1964	1973	-	CTCAGCTGTG			MA0633.2.	Twist2
MA0705.1	MA0705.1.Lhx8	10.1963	0.969831	mm10_dna	1470	1477	+	CTGATTAG			MA0705.1.	Lhx8
MA0147.2	MA0147.2.Myc	13.1653	0.968052	mm10_dna	853	862	+	CCATGTGCAC			MA0147.2.	Myc
MA0518.2	MA0518.2.Stat4	13.798	0.968032	mm10_dna	1736	1745	+	TTCTAAGAAA			MA0518.2.	Stat4
MA0705.2	MA0705.2.Lhx8	8.43122	0.966717	mm10_dna	1471	1476	+	TGATTA			MA0705.2.	Lhx8
MA0624.2	MA0624.2.Nfatc1	13.8568	0.966655	mm10_dna	1905	1916	-	TAGTGGAAAATA			MA0624.2.	Nfatc1
MA0461.1	MA0461.1.Atoh1	11.772	0.965647	mm10_dna	302	309	-	CAGCAGGC			MA0461.1.	Atoh1
MA0132.1	MA0132.1.Pdx1	8.72988	0.965433	mm10_dna	952	957	+	CTAATG			MA0132.1.	Pdx1
MA0039.1	MA0039.1.Klf4	10.4535	0.96371	mm10_dna	1406	1415	-	TGAAGGAAGG			MA0039.1.	Klf4
MA0605.1	MA0605.1.Atf3	12.2502	0.963496	mm10_dna	769	776	+	GATGACGC			MA0605.1.	Atf3
MA0632.1	MA0632.1.Tcfl5	8.78173	0.962886	mm10_dna	382	391	+	AGCGCGCGGC			MA0632.1.	Tcfl5
MA0632.1	MA0632.1.Tcfl5	8.78173	0.962886	mm10_dna	382	391	-	GCCGCGCGCT			MA0632.1.	Tcfl5
MA0519.2	MA0519.2.Stat5a::Stat5b	12.4025	0.962337	mm10_dna	1736	1744	-	TTCTTAGAA			MA0519.2.	Stat5a::Stat5b
MA0039.1	MA0039.1.Klf4	10.3144	0.959624	mm10_dna	1191	1200	-	AGAAGGAAGG			MA0039.1.	Klf4
MA0099.2	MA0099.2.FOS::JUN	9.5563	0.959568	mm10_dna	55	61	+	TGAATCA			MA0099.2.	FOS::JUN
MA0519.1	MA0519.1.Stat5a::Stat5b	13.4407	0.958032	mm10_dna	1736	1746	-	GTTTCTTAGAA			MA0519.1.	Stat5a::Stat5b
MA0521.2	MA0521.2.Tcf12	12.0464	0.957608	mm10_dna	1963	1974	+	GCACAGCTGAGC			MA0521.2.	Tcf12
MA0521.2	MA0521.2.Tcf12	12.0462	0.957605	mm10_dna	1963	1974	-	GCTCAGCTGTGC			MA0521.2.	Tcf12
MA0519.2	MA0519.2.Stat5a::Stat5b	11.9672	0.956792	mm10_dna	1276	1284	+	TCCCCAGAA			MA0519.2.	Stat5a::Stat5b
MA0035.1	MA0035.1.Gata1	6.29441	0.955905	mm10_dna	938	943	+	TGATGC			MA0035.1.	Gata1
MA0035.1	MA0035.1.Gata1	6.29441	0.955905	mm10_dna	1363	1368	-	TGATGC			MA0035.1.	Gata1
MA0035.1	MA0035.1.Gata1	6.29441	0.955905	mm10_dna	1666	1671	-	TGATGC			MA0035.1.	Gata1
MA0035.1	MA0035.1.Gata1	6.29441	0.955905	mm10_dna	1695	1700	-	TGATGC			MA0035.1.	Gata1
MA0259.1	MA0259.1.ARNT::HIF1A	9.65682	0.953992	mm10_dna	1946	1953	+	GAACGTGC			MA0259.1.	ARNT::HIF1A
MA0474.1	MA0474.1.Erg	13.5416	0.952168	mm10_dna	1016	1026	+	GGAGGAAGTGC			MA0474.1.	Erg
MA0518.2	MA0518.2.Stat4	12.7507	0.952015	mm10_dna	223	232	-	TTCAAGGAAG			MA0518.2.	Stat4
MA0259.1	MA0259.1.ARNT::HIF1A	9.58959	0.951986	mm10_dna	1625	1632	-	GGACGTGT			MA0259.1.	ARNT::HIF1A
MA0522.1	MA0522.1.Tcf3	12.4714	0.951139	mm10_dna	242	252	+	CACACCTGGTG			MA0522.1.	Tcf3
MA0259.1	MA0259.1.ARNT::HIF1A	9.54246	0.95058	mm10_dna	12	19	+	GGGCGTGC			MA0259.1.	ARNT::HIF1A
MA0079.2	MA0079.2.SP1	12.6615	0.950166	mm10_dna	834	843	-	CCCCGTCCCC			MA0079.2.	SP1
MA0697.2	MA0697.2.Zic3	15.0113	0.948342	mm10_dna	299	311	-	CGCAGCAGGCGGG			MA0697.2.	Zic3
MA0500.1	MA0500.1.Myog	11.516	0.94831	mm10_dna	1964	1974	+	CACAGCTGAGC			MA0500.1.	Myog
MA0136.4	MA0136.4.Elf5	11.9299	0.947581	mm10_dna	1017	1024	+	GAGGAAGT			MA0136.4.	Elf5
MA0514.1	MA0514.1.Sox3	12.2724	0.947282	mm10_dna	406	415	+	TCTTTGTTCC			MA0514.1.	Sox3
MA0136.4	MA0136.4.Elf5	11.8957	0.946861	mm10_dna	222	229	-	AAGGAAGG			MA0136.4.	Elf5
MA0136.4	MA0136.4.Elf5	11.8957	0.946861	mm10_dna	1191	1198	-	AAGGAAGG			MA0136.4.	Elf5
MA0136.4	MA0136.4.Elf5	11.8957	0.946861	mm10_dna	1406	1413	-	AAGGAAGG			MA0136.4.	Elf5
MA0519.1	MA0519.1.Stat5a::Stat5b	12.4623	0.946075	mm10_dna	1734	1744	+	CCTTCTAAGAA			MA0519.1.	Stat5a::Stat5b
MA0705.2	MA0705.2.Lhx8	7.40426	0.945312	mm10_dna	1726	1731	+	CAATCA			MA0705.2.	Lhx8
MA0035.1	MA0035.1.Gata1	6.06648	0.943504	mm10_dna	1533	1538	+	AGATAG			MA0035.1.	Gata1
MA0512.1	MA0512.1.Rxra	12.3171	0.941746	mm10_dna	738	748	+	CAGAGGCCACG			MA0512.1.	Rxra
MA0515.1	MA0515.1.Sox6	11.9188	0.941682	mm10_dna	406	415	+	TCTTTGTTCC			MA0515.1.	Sox6
MA0608.1	MA0608.1.Creb3l2	11.6848	0.940475	mm10_dna	743	751	+	GCCACGTCG			MA0608.1.	Creb3l2
MA0259.1	MA0259.1.ARNT::HIF1A	9.19645	0.940258	mm10_dna	744	751	-	CGACGTGG			MA0259.1.	ARNT::HIF1A
MA0518.1	MA0518.1.Stat4	13.7452	0.939411	mm10_dna	1735	1748	+	CTTCTAAGAAACCC			MA0518.1.	Stat4
MA0606.3	MA0606.3.Nfat5	11.8271	0.939189	mm10_dna	1907	1914	-	GTGGAAAA			MA0606.3.	Nfat5
MA0519.2	MA0519.2.Stat5a::Stat5b	10.527	0.938448	mm10_dna	224	232	+	TTCCTTGAA			MA0519.2.	Stat5a::Stat5b
MA0035.1	MA0035.1.Gata1	5.9664	0.938059	mm10_dna	1307	1312	+	GGATGT			MA0035.1.	Gata1
MA0705.2	MA0705.2.Lhx8	7.04008	0.937721	mm10_dna	1726	1731	-	TGATTG			MA0705.2.	Lhx8
MA0136.3	MA0136.3.Elf5	13.2242	0.936802	mm10_dna	1189	1200	-	AGAAGGAAGGCA			MA0136.3.	Elf5
MA0259.2	MA0259.2.ARNT::HIF1A	7.42617	0.936362	mm10_dna	14	18	+	GCGTG			MA0259.2.	ARNT::HIF1A
MA0259.2	MA0259.2.ARNT::HIF1A	7.42617	0.936362	mm10_dna	309	313	+	GCGTG			MA0259.2.	ARNT::HIF1A
MA0259.2	MA0259.2.ARNT::HIF1A	7.42617	0.936362	mm10_dna	498	502	-	GCGTG			MA0259.2.	ARNT::HIF1A
MA0521.1	MA0521.1.Tcf12	11.1104	0.935996	mm10_dna	1964	1974	+	CACAGCTGAGC			MA0521.1.	Tcf12
MA0039.1	MA0039.1.Klf4	9.49625	0.935609	mm10_dna	347	356	-	CAGGGGAAGG			MA0039.1.	Klf4
MA0122.1	MA0122.1.Nkx3-2	9.02454	0.93559	mm10_dna	1433	1441	+	CTAAGTAGA			MA0122.1.	Nkx3-2
MA0519.1	MA0519.1.Stat5a::Stat5b	11.5634	0.93509	mm10_dna	1274	1284	+	GGTCCCCAGAA			MA0519.1.	Stat5a::Stat5b
MA0079.2	MA0079.2.SP1	12.0232	0.934091	mm10_dna	86	95	+	CCCCGCCCCA			MA0079.2.	SP1
MA0079.2	MA0079.2.SP1	12.0232	0.934091	mm10_dna	631	640	-	CCCCGCCCCG			MA0079.2.	SP1
MA0512.1	MA0512.1.Rxra	11.7801	0.93401	mm10_dna	1719	1729	+	CCGAGGTCAAT			MA0512.1.	Rxra
MA0146.2	MA0146.2.Zfx	13.8446	0.933858	mm10_dna	337	350	+	TCGGCCGGGGCCTT			MA0146.2.	Zfx
MA0146.1	MA0146.1.Zfx	13.8253	0.933653	mm10_dna	337	350	+	TCGGCCGGGGCCTT			MA0146.1.	Zfx
MA0039.1	MA0039.1.Klf4	9.42688	0.933573	mm10_dna	541	550	-	CAAAAAAAGG			MA0039.1.	Klf4
MA0002.3	MA0002.3.Runx1	11.1156	0.933535	mm10_dna	755	763	+	CTGTGGCCT			MA0002.3.	Runx1
MA0160.1	MA0160.1.NR4A2	9.73828	0.933227	mm10_dna	757	764	-	AAGGCCAC			MA0160.1.	NR4A2
MA0469.1	MA0469.1.E2F3	14.8235	0.933217	mm10_dna	877	891	-	TTCCCGCCCCGGGAA			MA0469.1.	E2F3
MA0136.3	MA0136.3.Elf5	13.0344	0.93317	mm10_dna	792	803	-	CCAAGGAAGTCA			MA0136.3.	Elf5
MA0704.2	MA0704.2.Lhx4	7.80413	0.93305	mm10_dna	1471	1476	-	TAATCA			MA0704.2.	Lhx4
MA0739.2	MA0739.2.Hic1	9.80875	0.932014	mm10_dna	1418	1425	-	GTGCCAAG			MA0739.2.	Hic1
MA0704.2	MA0704.2.Lhx4	7.74663	0.931603	mm10_dna	165	170	+	TCATTA			MA0704.2.	Lhx4
MA0035.2	MA0035.2.Gata1	10.8263	0.931523	mm10_dna	165	175	-	AGAGATAATGA			MA0035.2.	Gata1
MA0035.1	MA0035.1.Gata1	5.83043	0.930662	mm10_dna	1201	1206	-	GGATAC			MA0035.1.	Gata1
MA0035.1	MA0035.1.Gata1	5.83043	0.930662	mm10_dna	1224	1229	+	GGATAC			MA0035.1.	Gata1
MA0035.1	MA0035.1.Gata1	5.83043	0.930662	mm10_dna	1326	1331	-	GGATAC			MA0035.1.	Gata1
MA0152.3	MA0152.3.Nfatc2	11.4913	0.930619	mm10_dna	1908	1915	-	AGTGGAAA			MA0152.3.	Nfatc2
MA0004.1	MA0004.1.Arnt	8.60921	0.930503	mm10_dna	1947	1952	+	AACGTG			MA0004.1.	Arnt
MA0472.1	MA0472.1.Egr2	14.8268	0.929249	mm10_dna	622	636	-	GCCCCGCACACTCAC			MA0472.1.	Egr2
MA0039.2	MA0039.2.Klf4	11.2997	0.928489	mm10_dna	85	94	-	GGGGCGGGGG			MA0039.2.	Klf4
MA0480.1	MA0480.1.Foxo1	12.2309	0.928416	mm10_dna	1777	1787	+	ACTTGTTTTCT			MA0480.1.	Foxo1
MA0136.1	MA0136.1.ELF5	9.37303	0.927544	mm10_dna	793	801	+	GACTTCCTT			MA0136.1.	ELF5
MA0601.2	MA0601.2.Arid3b	8.80947	0.926768	mm10_dna	1840	1846	-	TAATAAT			MA0601.2.	Arid3b
MA0259.1	MA0259.1.ARNT::HIF1A	8.73963	0.92663	mm10_dna	497	504	-	AGGCGTGC			MA0259.1.	ARNT::HIF1A
MA0136.1	MA0136.1.ELF5	9.33693	0.926364	mm10_dna	1017	1025	-	CACTTCCTC			MA0136.1.	ELF5
MA0463.1	MA0463.1.Bcl6	15.336	0.926312	mm10_dna	1732	1745	-	TTTCTTAGAAGGCT			MA0463.1.	Bcl6
MA0039.2	MA0039.2.Klf4	11.1637	0.926178	mm10_dna	128	137	+	CGGGCGGGGC			MA0039.2.	Klf4
MA0682.1	MA0682.1.Pitx1	9.27939	0.925813	mm10_dna	1478	1485	-	CTAATCTC			MA0682.1.	Pitx1
MA0099.1	MA0099.1.Fos::Jun	9.4927	0.924786	mm10_dna	54	61	+	GTGAATCA			MA0099.1.	Fos::Jun
MA0467.1	MA0467.1.Crx	12.4151	0.924309	mm10_dna	1475	1485	+	TAGGAGATTAG			MA0467.1.	Crx
MA0039.1	MA0039.1.Klf4	9.11022	0.924277	mm10_dna	540	549	-	AAAAAAAGGG			MA0039.1.	Klf4
MA0136.3	MA0136.3.Elf5	12.5607	0.924102	mm10_dna	1015	1026	+	GGGAGGAAGTGC			MA0136.3.	Elf5
MA0615.2	MA0615.2.Gmeb1	6.83843	0.923408	mm10_dna	1069	1074	+	TGCGTC			MA0615.2.	Gmeb1
MA0615.2	MA0615.2.Gmeb1	6.83843	0.923408	mm10_dna	1069	1074	-	GACGCA			MA0615.2.	Gmeb1
MA0518.1	MA0518.1.Stat4	12.5735	0.922927	mm10_dna	220	233	-	GTTCAAGGAAGGAG			MA0518.1.	Stat4
MA0697.2	MA0697.2.Zic3	13.7246	0.922407	mm10_dna	1558	1570	-	GCCAGCAGGAAAC			MA0697.2.	Zic3
MA0002.2	MA0002.2.Runx1	11.4875	0.922072	mm10_dna	753	763	+	GGCTGTGGCCT			MA0002.2.	Runx1
MA0472.1	MA0472.1.Egr2	14.289	0.921899	mm10_dna	1825	1839	-	CTCCCACCCACTGAC			MA0472.1.	Egr2
MA0739.1	MA0739.1.Hic1	10.0144	0.921867	mm10_dna	898	906	-	ATGCCCCCC			MA0739.1.	Hic1
MA0604.1	MA0604.1.Atf1	9.39561	0.921424	mm10_dna	770	777	+	ATGACGCG			MA0604.1.	Atf1
MA0611.1	MA0611.1.Dux	9.20471	0.920768	mm10_dna	1470	1477	-	CTAATCAG			MA0611.1.	Dux
MA0493.1	MA0493.1.Klf1	12.3484	0.920362	mm10_dna	1144	1154	+	TGCCCCGCCCA			MA0493.1.	Klf1
MA0099.1	MA0099.1.Fos::Jun	9.35741	0.920306	mm10_dna	55	62	-	ATGATTCA			MA0099.1.	Fos::Jun
MA0704.2	MA0704.2.Lhx4	7.29492	0.920232	mm10_dna	1471	1476	+	TGATTA			MA0704.2.	Lhx4
MA0152.1	MA0152.1.NFATC2	9.18689	0.919862	mm10_dna	1162	1168	-	TTTTCCC			MA0152.1.	NFATC2
MA0442.1	MA0442.1.SOX10	7.09699	0.919521	mm10_dna	1618	1623	+	CTGTGT			MA0442.1.	SOX10
MA0442.1	MA0442.1.SOX10	7.09357	0.919369	mm10_dna	1881	1886	+	CCTTGT			MA0442.1.	SOX10
MA0614.1	MA0614.1.Foxj2	9.55606	0.919364	mm10_dna	1779	1786	-	GAAAACAA			MA0614.1.	Foxj2
MA0739.2	MA0739.2.Hic1	9.21112	0.919213	mm10_dna	899	906	-	ATGCCCCC			MA0739.2.	Hic1
MA0124.3	MA0124.3.Nkx3-1	8.88891	0.919109	mm10_dna	1434	1440	-	CTACTTA			MA0124.3.	Nkx3-1
MA0006.1	MA0006.1.Ahr::Arnt	7.68027	0.918429	mm10_dna	13	18	+	GGCGTG			MA0006.1.	Ahr::Arnt
MA0006.1	MA0006.1.Ahr::Arnt	7.68027	0.918429	mm10_dna	498	503	-	GGCGTG			MA0006.1.	Ahr::Arnt
MA0154.1	MA0154.1.EBF1	10.8383	0.918266	mm10_dna	1156	1165	-	TCCCAGGGGA			MA0154.1.	EBF1
MA0592.2	MA0592.2.Esrra	13.7518	0.917251	mm10_dna	48	58	+	TTCAAGGTGAA			MA0592.2.	Esrra
MA0160.1	MA0160.1.NR4A2	9.26919	0.916745	mm10_dna	1721	1728	+	GAGGTCAA			MA0160.1.	NR4A2
MA0136.3	MA0136.3.Elf5	12.1325	0.915906	mm10_dna	1404	1415	-	TGAAGGAAGGGC			MA0136.3.	Elf5
MA0606.2	MA0606.2.Nfat5	12.5793	0.915287	mm10_dna	1905	1916	-	TAGTGGAAAATA			MA0606.2.	Nfat5
MA0705.1	MA0705.1.Lhx8	7.30872	0.915287	mm10_dna	1725	1732	+	TCAATCAA			MA0705.1.	Lhx8
MA0643.2	MA0643.2.Esrrg	10.2203	0.914268	mm10_dna	49	57	+	TCAAGGTGA			MA0643.2.	Esrrg
MA0682.1	MA0682.1.Pitx1	8.80047	0.913877	mm10_dna	1837	1844	-	ATAATCTC			MA0682.1.	Pitx1
MA0704.2	MA0704.2.Lhx4	7.03158	0.913603	mm10_dna	1841	1846	+	TTATTA			MA0704.2.	Lhx4
MA0704.1	MA0704.1.Lhx4	8.2165	0.913332	mm10_dna	1470	1477	-	CTAATCAG			MA0704.1.	Lhx4
MA0079.2	MA0079.2.SP1	11.1871	0.913034	mm10_dna	80	89	+	TCCCTCCCCC			MA0079.2.	SP1
MA0136.3	MA0136.3.Elf5	11.9702	0.912801	mm10_dna	220	231	-	TCAAGGAAGGAG			MA0136.3.	Elf5
MA0035.1	MA0035.1.Gata1	5.49794	0.912572	mm10_dna	768	773	+	GGATGA			MA0035.1.	Gata1
MA0035.1	MA0035.1.Gata1	5.49794	0.912572	mm10_dna	1413	1418	-	GGATGA			MA0035.1.	Gata1
MA0035.1	MA0035.1.Gata1	5.49794	0.912572	mm10_dna	1768	1773	-	GGATGA			MA0035.1.	Gata1
MA0519.2	MA0519.2.Stat5a::Stat5b	8.44547	0.911934	mm10_dna	224	232	-	TTCAAGGAA			MA0519.2.	Stat5a::Stat5b
MA0499.1	MA0499.1.Myod1	9.45152	0.911714	mm10_dna	1961	1973	-	CTCAGCTGTGCAC			MA0499.1.	Myod1
MA0136.1	MA0136.1.ELF5	8.87167	0.911159	mm10_dna	221	229	+	TCCTTCCTT			MA0136.1.	ELF5
MA0489.2	MA0489.2.Jun	10.9438	0.911023	mm10_dna	53	64	+	GGTGAATCATCT			MA0489.2.	Jun
MA0643.2	MA0643.2.Esrrg	9.97149	0.910472	mm10_dna	1719	1727	+	CCGAGGTCA			MA0643.2.	Esrrg
MA0768.3	MA0768.3.Lef1	10.7382	0.910384	mm10_dna	1764	1771	+	CCTTTCAT			MA0768.3.	Lef1
MA0519.1	MA0519.1.Stat5a::Stat5b	9.5115	0.910013	mm10_dna	222	232	+	CCTTCCTTGAA			MA0519.1.	Stat5a::Stat5b
MA0472.1	MA0472.1.Egr2	13.4049	0.909817	mm10_dna	79	93	+	GTCCCTCCCCCGCCC			MA0472.1.	Egr2
MA0697.3	MA0697.3.Zic3	9.5127	0.909656	mm10_dna	416	422	-	CAGCGGG			MA0697.3.	Zic3
MA0643.1	MA0643.1.Esrrg	10.4261	0.909551	mm10_dna	49	58	+	TCAAGGTGAA			MA0643.1.	Esrrg
MA0489.3	MA0489.3.Jun	10.3354	0.90912	mm10_dna	55	62	+	TGAATCAT			MA0489.3.	Jun
MA0063.1	MA0063.1.Nkx2-5	7.0587	0.909071	mm10_dna	1776	1782	-	ACAAGTG			MA0063.1.	Nkx2-5
MA0650.4	MA0650.4.Hoxa13	9.99899	0.90862	mm10_dna	1747	1754	+	CCAGTAAA			MA0650.4.	Hoxa13
MA0518.2	MA0518.2.Stat4	9.911	0.908587	mm10_dna	1735	1744	-	TTCTTAGAAG			MA0518.2.	Stat4
MA0705.1	MA0705.1.Lhx8	6.94443	0.908406	mm10_dna	1725	1732	-	TTGATTGA			MA0705.1.	Lhx8
MA0035.1	MA0035.1.Gata1	5.40348	0.907433	mm10_dna	1726	1731	-	TGATTG			MA0035.1.	Gata1
MA0442.1	MA0442.1.SOX10	6.81243	0.906887	mm10_dna	1602	1607	-	CAGTGT			MA0442.1.	SOX10
MA0499.1	MA0499.1.Myod1	9.05907	0.906669	mm10_dna	614	626	-	CTCACCTGCGCCG			MA0499.1.	Myod1
MA0739.1	MA0739.1.Hic1	9.26883	0.906423	mm10_dna	1417	1425	-	GTGCCAAGG			MA0739.1.	Hic1
MA0122.1	MA0122.1.Nkx3-2	8.23889	0.90627	mm10_dna	1774	1782	-	ACAAGTGGA			MA0122.1.	Nkx3-2
MA0157.3	MA0157.3.Foxo3	10.5472	0.906104	mm10_dna	1777	1788	-	AAGAAAACAAGT			MA0157.3.	Foxo3
MA0035.1	MA0035.1.Gata1	5.37659	0.905969	mm10_dna	1282	1287	-	GGATTC			MA0035.1.	Gata1
MA0520.2	MA0520.2.Stat6	10.0883	0.90596	mm10_dna	1864	1873	-	TTACAGTGAA			MA0520.2.	Stat6
MA0643.1	MA0643.1.Esrrg	10.1777	0.905898	mm10_dna	1719	1728	+	CCGAGGTCAA			MA0643.1.	Esrrg
MA0157.4	MA0157.4.Foxo3	9.14569	0.905764	mm10_dna	1780	1786	-	GAAAACA			MA0157.4.	Foxo3
MA0505.3	MA0505.3.Nr5A2	11.2594	0.905537	mm10_dna	49	57	-	TCACCTTGA			MA0505.3.	Nr5A2
MA0079.2	MA0079.2.SP1	10.8848	0.905422	mm10_dna	123	132	-	GCCCGCCCCC			MA0079.2.	SP1
MA0141.2	MA0141.2.Esrrb	11.3057	0.905314	mm10_dna	1716	1727	+	GTTCCGAGGTCA			MA0141.2.	Esrrb
MA0141.1	MA0141.1.Esrrb	11.2873	0.904657	mm10_dna	1716	1727	+	GTTCCGAGGTCA			MA0141.1.	Esrrb
MA0136.1	MA0136.1.ELF5	8.65818	0.904181	mm10_dna	553	561	+	TAGTTCCTC			MA0136.1.	ELF5
MA0158.1	MA0158.1.HOXA5	7.11664	0.903519	mm10_dna	786	793	-	CAGGAATT			MA0158.1.	HOXA5
MA0035.1	MA0035.1.Gata1	5.32681	0.903261	mm10_dna	1370	1375	+	GGATCG			MA0035.1.	Gata1
MA0474.4	MA0474.4.Erg	11.9588	0.903087	mm10_dna	1016	1025	+	GGAGGAAGTG			MA0474.4.	Erg
MA0480.3	MA0480.3.Foxo1	9.10647	0.902818	mm10_dna	1780	1786	-	GAAAACA			MA0480.3.	Foxo1
MA0035.1	MA0035.1.Gata1	5.31531	0.902635	mm10_dna	59	64	-	AGATGA			MA0035.1.	Gata1
MA0146.3	MA0146.3.Zfx	10.1163	0.902154	mm10_dna	754	763	+	GCTGTGGCCT			MA0146.3.	Zfx
MA0498.1	MA0498.1.Meis1	12.4096	0.901858	mm10_dna	360	374	+	ACCTGTCACCCGACA			MA0498.1.	Meis1
MA0704.1	MA0704.1.Lhx4	7.70689	0.901611	mm10_dna	1470	1477	+	CTGATTAG			MA0704.1.	Lhx4
MA0474.1	MA0474.1.Erg	9.83067	0.901578	mm10_dna	1404	1414	-	GAAGGAAGGGC			MA0474.1.	Erg
MA0739.2	MA0739.2.Hic1	8.38224	0.901459	mm10_dna	828	835	+	GTGCCAGG			MA0739.2.	Hic1
MA0146.3	MA0146.3.Zfx	10.0535	0.900901	mm10_dna	1205	1214	+	CCTCCGGCCT			MA0146.3.	Zfx
MA0704.1	MA0704.1.Lhx4	7.67281	0.900827	mm10_dna	1725	1732	+	TCAATCAA			MA0704.1.	Lhx4
MA0124.3	MA0124.3.Nkx3-1	8.00357	0.900809	mm10_dna	1775	1781	+	CCACTTG			MA0124.3.	Nkx3-1

## Sheet: transmir
TF name	miRNA name	TSS	Binding site	Action type	SRAID/PMID	Evidence	Tissue	Species
Bhlhe40	mmu-mir-96	chr6: 30169737	chr6: 30173851-30174003(score=386)	Regulation	SRX140385	level 1	Blood	M.musculus
Bhlhe40	mmu-mir-96	chr6: 30174125(NR_126540)	chr6: 30173851-30174003(score=386)	Regulation	SRX140385	level 1	Blood	M.musculus
Bmi1	mmu-mir-96	chr6: 30169737	chr6: 30172061-30172468(score=420)	Regulation	SRX109472	level 1	Neural	M.musculus
Btaf1	mmu-mir-96	chr6: 30169737	chr6: 30173231-30174461(score=1000)	Regulation	SRX2894851	level 1	Pluripotent stem cell	M.musculus
Btaf1	mmu-mir-96	chr6: 30169737	chr6: 30173253-30174431(score=948)	Regulation	SRX2609731	level 1	Pluripotent stem cell	M.musculus
Btaf1	mmu-mir-96	chr6: 30174125(NR_126540)	chr6: 30173231-30174461(score=1000)	Regulation	SRX2894851	level 1	Pluripotent stem cell	M.musculus
Btaf1	mmu-mir-96	chr6: 30174125(NR_126540)	chr6: 30173253-30174431(score=948)	Regulation	SRX2609731	level 1	Pluripotent stem cell	M.musculus
Cbx8	mmu-mir-96	chr6: 30169737	chr6: 30172123-30172581(score=791)	Regulation	SRX2353886	level 1	Pluripotent stem cell	M.musculus
Cebpa	mmu-mir-96	chr6: 30169737	chr6: 30170326-30170451(score=578)	Regulation	SRX884090	level 1	Blood	M.musculus
Cebpa	mmu-mir-96	chr6: 30169737	chr6: 30170328-30170460(score=533)	Regulation	SRX884092	level 1	Blood	M.musculus
Cebpa	mmu-mir-96	chr6: 30169737	chr6: 30170335-30170460(score=954)	Regulation	SRX884091	level 1	Blood	M.musculus
Ctcf	mmu-mir-96	chr6: 30169737	chr6: 30173111-30173510(score=1000)	Regulation	SRX285627	level 1	Blood	M.musculus
Ctcf	mmu-mir-96	chr6: 30169737	chr6: 30173114-30173481(score=1000)	Regulation	SRX285626	level 1	Blood	M.musculus
Ctcf	mmu-mir-96	chr6: 30169737	chr6: 30173160-30173476(score=476)	Regulation	SRX041879	level 1	Blood	M.musculus
Ctcf	mmu-mir-96	chr6: 30169737	chr6: 30173177-30173448(score=752)	Regulation	SRX1487060	level 1	Blood	M.musculus
Ctcf	mmu-mir-96	chr6: 30169737	chr6: 30173181-30173430(score=1000)	Regulation	SRX310198	level 1	Blood	M.musculus
Ctcf	mmu-mir-96	chr6: 30169737	chr6: 30173192-30173396(score=651)	Regulation	SRX245508	level 1	Blood	M.musculus
Ctcf	mmu-mir-96	chr6: 30169737	chr6: 30173194-30173403(score=579)	Regulation	SRX1487062	level 1	Blood	M.musculus
Ctcf	mmu-mir-96	chr6: 30169737	chr6: 30173199-30173383(score=468)	Regulation	SRX298035	level 1	Blood	M.musculus
Ctcf	mmu-mir-96	chr6: 30169737	chr6: 30173203-30173393(score=1000)	Regulation	SRX187209	level 1	Blood	M.musculus
Ctcf	mmu-mir-96	chr6: 30169737	chr6: 30173204-30173393(score=623)	Regulation	SRX1487059	level 1	Blood	M.musculus
Ctcf	mmu-mir-96	chr6: 30169737	chr6: 30173208-30173409(score=936)	Regulation	SRX2345168	level 1	Blood	M.musculus
Ctcf	mmu-mir-96	chr6: 30169737	chr6: 30173208-30173461(score=695)	Regulation	SRX1815535	level 1	Blood	M.musculus
Ctcf	mmu-mir-96	chr6: 30169737	chr6: 30173209-30173385(score=1000)	Regulation	SRX2345176	level 1	Blood	M.musculus
Ctcf	mmu-mir-96	chr6: 30169737	chr6: 30173211-30173339(score=677)	Regulation	SRX682466	level 1	Blood	M.musculus
Ctcf	mmu-mir-96	chr6: 30169737	chr6: 30173211-30173348(score=767)	Regulation	SRX1487064	level 1	Blood	M.musculus
Ctcf	mmu-mir-96	chr6: 30169737	chr6: 30173212-30173415(score=1000)	Regulation	SRX2345170	level 1	Blood	M.musculus
Ctcf	mmu-mir-96	chr6: 30169737	chr6: 30173213-30173373(score=372)	Regulation	SRX1487066	level 1	Blood	M.musculus
Ctcf	mmu-mir-96	chr6: 30169737	chr6: 30173214-30173403(score=407)	Regulation	SRX1815534	level 1	Blood	M.musculus
Ctcf	mmu-mir-96	chr6: 30169737	chr6: 30173216-30173407(score=676)	Regulation	SRX140372	level 1	Blood	M.musculus
Ctcf	mmu-mir-96	chr6: 30169737	chr6: 30173221-30173374(score=694)	Regulation	SRX2345173	level 1	Blood	M.musculus
Ctcf	mmu-mir-96	chr6: 30169737	chr6: 30173222-30173343(score=723)	Regulation	SRX107321	level 1	Blood	M.musculus
Ctcf	mmu-mir-96	chr6: 30169737	chr6: 30173225-30173379(score=761)	Regulation	SRX187207	level 1	Blood	M.musculus
Ctcf	mmu-mir-96	chr6: 30169737	chr6: 30173226-30173370(score=668)	Regulation	SRX273261	level 1	Blood	M.musculus
Ctcf	mmu-mir-96	chr6: 30169737	chr6: 30173230-30173366(score=771)	Regulation	SRX2345174	level 1	Blood	M.musculus
Ctcf	mmu-mir-96	chr6: 30169737	chr6: 30173233-30173388(score=585)	Regulation	SRX140359	level 1	Blood	M.musculus
Ctcf	mmu-mir-96	chr6: 30169737	chr6: 30173247-30173364(score=700)	Regulation	SRX2345171	level 1	Blood	M.musculus
Ctcf	mmu-mir-96	chr6: 30169737	chr6: 30173255-30173342(score=690)	Regulation	SRX143836	level 1	Blood	M.musculus
Ctcf	mmu-mir-96	chr6: 30169737	chr6: 30173259-30173357(score=439)	Regulation	SRX187208	level 1	Blood	M.musculus
Ctcf	mmu-mir-96	chr6: 30174125(NR_126540)	chr6: 30173160-30173476(score=476)	Regulation	SRX041879	level 1	Blood	M.musculus
Ctcf	mmu-mir-96	chr6: 30174125(NR_126540)	chr6: 30173177-30173448(score=752)	Regulation	SRX1487060	level 1	Blood	M.musculus
Ctcf	mmu-mir-96	chr6: 30174125(NR_126540)	chr6: 30173181-30173430(score=1000)	Regulation	SRX310198	level 1	Blood	M.musculus
Ctcf	mmu-mir-96	chr6: 30174125(NR_126540)	chr6: 30173192-30173396(score=651)	Regulation	SRX245508	level 1	Blood	M.musculus
Ctcf	mmu-mir-96	chr6: 30174125(NR_126540)	chr6: 30173194-30173403(score=579)	Regulation	SRX1487062	level 1	Blood	M.musculus
Ctcf	mmu-mir-96	chr6: 30174125(NR_126540)	chr6: 30173199-30173383(score=468)	Regulation	SRX298035	level 1	Blood	M.musculus
Ctcf	mmu-mir-96	chr6: 30174125(NR_126540)	chr6: 30173203-30173393(score=1000)	Regulation	SRX187209	level 1	Blood	M.musculus
Ctcf	mmu-mir-96	chr6: 30174125(NR_126540)	chr6: 30173204-30173393(score=623)	Regulation	SRX1487059	level 1	Blood	M.musculus
Ctcf	mmu-mir-96	chr6: 30174125(NR_126540)	chr6: 30173208-30173409(score=936)	Regulation	SRX2345168	level 1	Blood	M.musculus
Ctcf	mmu-mir-96	chr6: 30174125(NR_126540)	chr6: 30173208-30173461(score=695)	Regulation	SRX1815535	level 1	Blood	M.musculus
Ctcf	mmu-mir-96	chr6: 30174125(NR_126540)	chr6: 30173209-30173385(score=1000)	Regulation	SRX2345176	level 1	Blood	M.musculus
Ctcf	mmu-mir-96	chr6: 30174125(NR_126540)	chr6: 30173211-30173339(score=677)	Regulation	SRX682466	level 1	Blood	M.musculus
Ctcf	mmu-mir-96	chr6: 30174125(NR_126540)	chr6: 30173211-30173348(score=767)	Regulation	SRX1487064	level 1	Blood	M.musculus
Ctcf	mmu-mir-96	chr6: 30174125(NR_126540)	chr6: 30173212-30173415(score=1000)	Regulation	SRX2345170	level 1	Blood	M.musculus
Ctcf	mmu-mir-96	chr6: 30174125(NR_126540)	chr6: 30173213-30173373(score=372)	Regulation	SRX1487066	level 1	Blood	M.musculus
Ctcf	mmu-mir-96	chr6: 30174125(NR_126540)	chr6: 30173214-30173403(score=407)	Regulation	SRX1815534	level 1	Blood	M.musculus
Ctcf	mmu-mir-96	chr6: 30174125(NR_126540)	chr6: 30173216-30173407(score=676)	Regulation	SRX140372	level 1	Blood	M.musculus
Ctcf	mmu-mir-96	chr6: 30174125(NR_126540)	chr6: 30173221-30173374(score=694)	Regulation	SRX2345173	level 1	Blood	M.musculus
Ctcf	mmu-mir-96	chr6: 30174125(NR_126540)	chr6: 30173222-30173343(score=723)	Regulation	SRX107321	level 1	Blood	M.musculus
Ctcf	mmu-mir-96	chr6: 30174125(NR_126540)	chr6: 30173225-30173379(score=761)	Regulation	SRX187207	level 1	Blood	M.musculus
Ctcf	mmu-mir-96	chr6: 30174125(NR_126540)	chr6: 30173226-30173370(score=668)	Regulation	SRX273261	level 1	Blood	M.musculus
Ctcf	mmu-mir-96	chr6: 30174125(NR_126540)	chr6: 30173230-30173366(score=771)	Regulation	SRX2345174	level 1	Blood	M.musculus
Ctcf	mmu-mir-96	chr6: 30174125(NR_126540)	chr6: 30173233-30173388(score=585)	Regulation	SRX140359	level 1	Blood	M.musculus
Ctcf	mmu-mir-96	chr6: 30174125(NR_126540)	chr6: 30173247-30173364(score=700)	Regulation	SRX2345171	level 1	Blood	M.musculus
Ctcf	mmu-mir-96	chr6: 30174125(NR_126540)	chr6: 30173255-30173342(score=690)	Regulation	SRX143836	level 1	Blood	M.musculus
Ctcf	mmu-mir-96	chr6: 30174125(NR_126540)	chr6: 30173259-30173357(score=439)	Regulation	SRX187208	level 1	Blood	M.musculus
Ctcf	mmu-mir-96	chr6: 30169737	chr6: 30173170-30173442(score=895)	Regulation	SRX2737319	level 1	Breast	M.musculus
Ctcf	mmu-mir-96	chr6: 30169737	chr6: 30173209-30173420(score=605)	Regulation	SRX2737321	level 1	Breast	M.musculus
Ctcf	mmu-mir-96	chr6: 30169737	chr6: 30173210-30173457(score=731)	Regulation	SRX2737320	level 1	Breast	M.musculus
Ctcf	mmu-mir-96	chr6: 30169737	chr6: 30173216-30173427(score=619)	Regulation	SRX2436015	level 1	Breast	M.musculus
Ctcf	mmu-mir-96	chr6: 30169737	chr6: 30173239-30173344(score=566)	Regulation	SRX697703	level 1	Breast	M.musculus
Ctcf	mmu-mir-96	chr6: 30169737	chr6: 30173240-30173398(score=332)	Regulation	SRX2737337	level 1	Breast	M.musculus
Ctcf	mmu-mir-96	chr6: 30174125(NR_126540)	chr6: 30173170-30173442(score=895)	Regulation	SRX2737319	level 1	Breast	M.musculus
Ctcf	mmu-mir-96	chr6: 30174125(NR_126540)	chr6: 30173209-30173420(score=605)	Regulation	SRX2737321	level 1	Breast	M.musculus
Ctcf	mmu-mir-96	chr6: 30174125(NR_126540)	chr6: 30173210-30173457(score=731)	Regulation	SRX2737320	level 1	Breast	M.musculus
Ctcf	mmu-mir-96	chr6: 30174125(NR_126540)	chr6: 30173216-30173427(score=619)	Regulation	SRX2436015	level 1	Breast	M.musculus
Ctcf	mmu-mir-96	chr6: 30174125(NR_126540)	chr6: 30173239-30173344(score=566)	Regulation	SRX697703	level 1	Breast	M.musculus
Ctcf	mmu-mir-96	chr6: 30174125(NR_126540)	chr6: 30173240-30173398(score=332)	Regulation	SRX2737337	level 1	Breast	M.musculus
Ctcf	mmu-mir-96	chr6: 30169737	chr6: 30173254-30173415(score=400)	Regulation	SRX143801	level 1	Digestive tract	M.musculus
Ctcf	mmu-mir-96	chr6: 30174125(NR_126540)	chr6: 30173254-30173415(score=400)	Regulation	SRX143801	level 1	Digestive tract	M.musculus
Ctcf	mmu-mir-96	chr6: 30169737	chr6: 30173164-30173479(score=972)	Regulation	SRX2636937	level 1	Embryo	M.musculus
Ctcf	mmu-mir-96	chr6: 30169737	chr6: 30173231-30173362(score=503)	Regulation	SRX143822	level 1	Embryo	M.musculus
Ctcf	mmu-mir-96	chr6: 30169737	chr6: 30173245-30173376(score=285)	Regulation	SRX143833	level 1	Embryo	M.musculus
Ctcf	mmu-mir-96	chr6: 30174125(NR_126540)	chr6: 30173164-30173479(score=972)	Regulation	SRX2636937	level 1	Embryo	M.musculus
Ctcf	mmu-mir-96	chr6: 30174125(NR_126540)	chr6: 30173231-30173362(score=503)	Regulation	SRX143822	level 1	Embryo	M.musculus
Ctcf	mmu-mir-96	chr6: 30174125(NR_126540)	chr6: 30173245-30173376(score=285)	Regulation	SRX143833	level 1	Embryo	M.musculus
Ctcf	mmu-mir-96	chr6: 30169737	chr6: 30173112-30173517(score=1000)	Regulation	SRX2599775	level 1	Embryonic fibroblast	M.musculus
Ctcf	mmu-mir-96	chr6: 30169737	chr6: 30173119-30173480(score=1000)	Regulation	SRX2599774	level 1	Embryonic fibroblast	M.musculus
Ctcf	mmu-mir-96	chr6: 30169737	chr6: 30173136-30173459(score=1000)	Regulation	SRX2599773	level 1	Embryonic fibroblast	M.musculus
Ctcf	mmu-mir-96	chr6: 30169737	chr6: 30173138-30173487(score=1000)	Regulation	SRX2599776	level 1	Embryonic fibroblast	M.musculus
Ctcf	mmu-mir-96	chr6: 30169737	chr6: 30173159-30173497(score=1000)	Regulation	SRX2599779	level 1	Embryonic fibroblast	M.musculus
Ctcf	mmu-mir-96	chr6: 30169737	chr6: 30173162-30173503(score=924)	Regulation	SRX2599782	level 1	Embryonic fibroblast	M.musculus
Ctcf	mmu-mir-96	chr6: 30169737	chr6: 30173166-30173455(score=769)	Regulation	SRX2599780	level 1	Embryonic fibroblast	M.musculus
Ctcf	mmu-mir-96	chr6: 30169737	chr6: 30173186-30173363(score=650)	Regulation	SRX019369	level 1	Embryonic fibroblast	M.musculus
Ctcf	mmu-mir-96	chr6: 30169737	chr6: 30173187-30173462(score=858)	Regulation	SRX2599778	level 1	Embryonic fibroblast	M.musculus
Ctcf	mmu-mir-96	chr6: 30169737	chr6: 30173187-30173469(score=688)	Regulation	SRX2599781	level 1	Embryonic fibroblast	M.musculus
Ctcf	mmu-mir-96	chr6: 30169737	chr6: 30173188-30173401(score=824)	Regulation	SRX019376	level 1	Embryonic fibroblast	M.musculus
Ctcf	mmu-mir-96	chr6: 30169737	chr6: 30173200-30173362(score=755)	Regulation	SRX1500052	level 1	Embryonic fibroblast	M.musculus
Ctcf	mmu-mir-96	chr6: 30169737	chr6: 30173201-30173437(score=618)	Regulation	SRX2599777	level 1	Embryonic fibroblast	M.musculus
Ctcf	mmu-mir-96	chr6: 30169737	chr6: 30173219-30173345(score=439)	Regulation	SRX1500055	level 1	Embryonic fibroblast	M.musculus
Ctcf	mmu-mir-96	chr6: 30174125(NR_126540)	chr6: 30173136-30173459(score=1000)	Regulation	SRX2599773	level 1	Embryonic fibroblast	M.musculus
Ctcf	mmu-mir-96	chr6: 30174125(NR_126540)	chr6: 30173138-30173487(score=1000)	Regulation	SRX2599776	level 1	Embryonic fibroblast	M.musculus
Ctcf	mmu-mir-96	chr6: 30174125(NR_126540)	chr6: 30173159-30173497(score=1000)	Regulation	SRX2599779	level 1	Embryonic fibroblast	M.musculus
Ctcf	mmu-mir-96	chr6: 30174125(NR_126540)	chr6: 30173162-30173503(score=924)	Regulation	SRX2599782	level 1	Embryonic fibroblast	M.musculus
Ctcf	mmu-mir-96	chr6: 30174125(NR_126540)	chr6: 30173166-30173455(score=769)	Regulation	SRX2599780	level 1	Embryonic fibroblast	M.musculus
Ctcf	mmu-mir-96	chr6: 30174125(NR_126540)	chr6: 30173186-30173363(score=650)	Regulation	SRX019369	level 1	Embryonic fibroblast	M.musculus
Ctcf	mmu-mir-96	chr6: 30174125(NR_126540)	chr6: 30173187-30173462(score=858)	Regulation	SRX2599778	level 1	Embryonic fibroblast	M.musculus
Ctcf	mmu-mir-96	chr6: 30174125(NR_126540)	chr6: 30173187-30173469(score=688)	Regulation	SRX2599781	level 1	Embryonic fibroblast	M.musculus
Ctcf	mmu-mir-96	chr6: 30174125(NR_126540)	chr6: 30173188-30173401(score=824)	Regulation	SRX019376	level 1	Embryonic fibroblast	M.musculus
Ctcf	mmu-mir-96	chr6: 30174125(NR_126540)	chr6: 30173200-30173362(score=755)	Regulation	SRX1500052	level 1	Embryonic fibroblast	M.musculus
Ctcf	mmu-mir-96	chr6: 30174125(NR_126540)	chr6: 30173201-30173437(score=618)	Regulation	SRX2599777	level 1	Embryonic fibroblast	M.musculus
Ctcf	mmu-mir-96	chr6: 30174125(NR_126540)	chr6: 30173219-30173345(score=439)	Regulation	SRX1500055	level 1	Embryonic fibroblast	M.musculus
Ctcf	mmu-mir-96	chr6: 30169737	chr6: 30173233-30173367(score=619)	Regulation	SRX1091832	level 1	Gonad	M.musculus
Ctcf	mmu-mir-96	chr6: 30174125(NR_126540)	chr6: 30173233-30173367(score=619)	Regulation	SRX1091832	level 1	Gonad	M.musculus
Ctcf	mmu-mir-96	chr6: 30169737	chr6: 30173200-30173418(score=468)	Regulation	SRX661586	level 1	Kidney	M.musculus
Ctcf	mmu-mir-96	chr6: 30169737	chr6: 30173232-30173366(score=511)	Regulation	SRX062960	level 1	Kidney	M.musculus
Ctcf	mmu-mir-96	chr6: 30169737	chr6: 30173232-30173366(score=513)	Regulation	SRX143823	level 1	Kidney	M.musculus
Ctcf	mmu-mir-96	chr6: 30174125(NR_126540)	chr6: 30173200-30173418(score=468)	Regulation	SRX661586	level 1	Kidney	M.musculus
Ctcf	mmu-mir-96	chr6: 30174125(NR_126540)	chr6: 30173232-30173366(score=511)	Regulation	SRX062960	level 1	Kidney	M.musculus
Ctcf	mmu-mir-96	chr6: 30174125(NR_126540)	chr6: 30173232-30173366(score=513)	Regulation	SRX143823	level 1	Kidney	M.musculus
Ctcf	mmu-mir-96	chr6: 30169737	chr6: 30173186-30173377(score=1000)	Regulation	ERX113002	level 1	Liver	M.musculus
Ctcf	mmu-mir-96	chr6: 30169737	chr6: 30173200-30173368(score=1000)	Regulation	ERX008734	level 1	Liver	M.musculus
Ctcf	mmu-mir-96	chr6: 30169737	chr6: 30173203-30173334(score=629)	Regulation	ERX008729	level 1	Liver	M.musculus
Ctcf	mmu-mir-96	chr6: 30169737	chr6: 30173206-30173350(score=622)	Regulation	ERX008758	level 1	Liver	M.musculus
Ctcf	mmu-mir-96	chr6: 30169737	chr6: 30173220-30173368(score=1000)	Regulation	SRX062966	level 1	Liver	M.musculus
Ctcf	mmu-mir-96	chr6: 30169737	chr6: 30173220-30173368(score=1000)	Regulation	SRX143807	level 1	Liver	M.musculus
Ctcf	mmu-mir-96	chr6: 30169737	chr6: 30173254-30173375(score=317)	Regulation	ERX113011	level 1	Liver	M.musculus
Ctcf	mmu-mir-96	chr6: 30174125(NR_126540)	chr6: 30173186-30173377(score=1000)	Regulation	ERX113002	level 1	Liver	M.musculus
Ctcf	mmu-mir-96	chr6: 30174125(NR_126540)	chr6: 30173200-30173368(score=1000)	Regulation	ERX008734	level 1	Liver	M.musculus
Ctcf	mmu-mir-96	chr6: 30174125(NR_126540)	chr6: 30173203-30173334(score=629)	Regulation	ERX008729	level 1	Liver	M.musculus
Ctcf	mmu-mir-96	chr6: 30174125(NR_126540)	chr6: 30173206-30173350(score=622)	Regulation	ERX008758	level 1	Liver	M.musculus
Ctcf	mmu-mir-96	chr6: 30174125(NR_126540)	chr6: 30173220-30173368(score=1000)	Regulation	SRX062966	level 1	Liver	M.musculus
Ctcf	mmu-mir-96	chr6: 30174125(NR_126540)	chr6: 30173220-30173368(score=1000)	Regulation	SRX143807	level 1	Liver	M.musculus
Ctcf	mmu-mir-96	chr6: 30174125(NR_126540)	chr6: 30173254-30173375(score=317)	Regulation	ERX113011	level 1	Liver	M.musculus
Ctcf	mmu-mir-96	chr6: 30169737	chr6: 30173162-30173439(score=1000)	Regulation	SRX160416	level 1	Placenta	M.musculus
Ctcf	mmu-mir-96	chr6: 30169737	chr6: 30173162-30173439(score=1000)	Regulation	SRX183978	level 1	Placenta	M.musculus
Ctcf	mmu-mir-96	chr6: 30169737	chr6: 30173175-30173420(score=867)	Regulation	SRX367113	level 1	Placenta	M.musculus
Ctcf	mmu-mir-96	chr6: 30174125(NR_126540)	chr6: 30173162-30173439(score=1000)	Regulation	SRX160416	level 1	Placenta	M.musculus
Ctcf	mmu-mir-96	chr6: 30174125(NR_126540)	chr6: 30173162-30173439(score=1000)	Regulation	SRX183978	level 1	Placenta	M.musculus
Ctcf	mmu-mir-96	chr6: 30174125(NR_126540)	chr6: 30173175-30173420(score=867)	Regulation	SRX367113	level 1	Placenta	M.musculus
Ctcf	mmu-mir-96	chr6: 30169737	chr6: 30173119-30173495(score=983)	Regulation	SRX2402721	level 1	Pluripotent stem cell	M.musculus
Ctcf	mmu-mir-96	chr6: 30169737	chr6: 30173141-30173457(score=1000)	Regulation	SRX080171	level 1	Pluripotent stem cell	M.musculus
Ctcf	mmu-mir-96	chr6: 30169737	chr6: 30173157-30173429(score=706)	Regulation	SRX080169	level 1	Pluripotent stem cell	M.musculus
Ctcf	mmu-mir-96	chr6: 30169737	chr6: 30173158-30173462(score=1000)	Regulation	SRX2402717	level 1	Pluripotent stem cell	M.musculus
Ctcf	mmu-mir-96	chr6: 30169737	chr6: 30173162-30173427(score=1000)	Regulation	SRX080170	level 1	Pluripotent stem cell	M.musculus
Ctcf	mmu-mir-96	chr6: 30169737	chr6: 30173174-30173434(score=1000)	Regulation	SRX1704883	level 1	Pluripotent stem cell	M.musculus
Ctcf	mmu-mir-96	chr6: 30169737	chr6: 30173196-30173362(score=721)	Regulation	SRX310196	level 1	Pluripotent stem cell	M.musculus
Ctcf	mmu-mir-96	chr6: 30169737	chr6: 30173214-30173368(score=603)	Regulation	SRX080168	level 1	Pluripotent stem cell	M.musculus
Ctcf	mmu-mir-96	chr6: 30169737	chr6: 30173215-30173365(score=840)	Regulation	SRX080167	level 1	Pluripotent stem cell	M.musculus
Ctcf	mmu-mir-96	chr6: 30169737	chr6: 30173232-30173351(score=474)	Regulation	SRX125274	level 1	Pluripotent stem cell	M.musculus
Ctcf	mmu-mir-96	chr6: 30174125(NR_126540)	chr6: 30173141-30173457(score=1000)	Regulation	SRX080171	level 1	Pluripotent stem cell	M.musculus
Ctcf	mmu-mir-96	chr6: 30174125(NR_126540)	chr6: 30173157-30173429(score=706)	Regulation	SRX080169	level 1	Pluripotent stem cell	M.musculus
Ctcf	mmu-mir-96	chr6: 30174125(NR_126540)	chr6: 30173158-30173462(score=1000)	Regulation	SRX2402717	level 1	Pluripotent stem cell	M.musculus
Ctcf	mmu-mir-96	chr6: 30174125(NR_126540)	chr6: 30173162-30173427(score=1000)	Regulation	SRX080170	level 1	Pluripotent stem cell	M.musculus
Ctcf	mmu-mir-96	chr6: 30174125(NR_126540)	chr6: 30173174-30173434(score=1000)	Regulation	SRX1704883	level 1	Pluripotent stem cell	M.musculus
Ctcf	mmu-mir-96	chr6: 30174125(NR_126540)	chr6: 30173196-30173362(score=721)	Regulation	SRX310196	level 1	Pluripotent stem cell	M.musculus
Ctcf	mmu-mir-96	chr6: 30174125(NR_126540)	chr6: 30173214-30173368(score=603)	Regulation	SRX080168	level 1	Pluripotent stem cell	M.musculus
Ctcf	mmu-mir-96	chr6: 30174125(NR_126540)	chr6: 30173215-30173365(score=840)	Regulation	SRX080167	level 1	Pluripotent stem cell	M.musculus
Ctcf	mmu-mir-96	chr6: 30174125(NR_126540)	chr6: 30173232-30173351(score=474)	Regulation	SRX125274	level 1	Pluripotent stem cell	M.musculus
Dr1	mmu-mir-96	chr6: 30169737	chr6: 30173579-30174357(score=866)	Regulation	SRX2609733	level 1	Pluripotent stem cell	M.musculus
Dr1	mmu-mir-96	chr6: 30174125(NR_126540)	chr6: 30173235-30174823(score=1000)	Regulation	SRX2894853	level 1	Pluripotent stem cell	M.musculus
Dr1	mmu-mir-96	chr6: 30174125(NR_126540)	chr6: 30173579-30174357(score=866)	Regulation	SRX2609733	level 1	Pluripotent stem cell	M.musculus
Dr1	mmu-mir-96	chr6: 30174125(NR_126540)	chr6: 30175586-30176005(score=1000)	Regulation	SRX2894853	level 1	Pluripotent stem cell	M.musculus
Ebf1	mmu-mir-96	chr6: 30169737	chr6: 30172989-30173305(score=620)	Regulation	SRX2162539	level 1	Blood	M.musculus
Ebf2	mmu-mir-96	chr6: 30169737	chr6: 30172993-30173390(score=955)	Regulation	SRX1706969	level 1	Pluripotent stem cell	M.musculus
Ebf2	mmu-mir-96	chr6: 30169737	chr6: 30173009-30173358(score=970)	Regulation	SRX1706970	level 1	Pluripotent stem cell	M.musculus
Ebf2	mmu-mir-96	chr6: 30174125(NR_126540)	chr6: 30174748-30174953(score=695)	Regulation	SRX1706969	level 1	Pluripotent stem cell	M.musculus
Ebf2	mmu-mir-96	chr6: 30174125(NR_126540)	chr6: 30175975-30176256(score=1000)	Regulation	SRX1706969	level 1	Pluripotent stem cell	M.musculus
Ebf2	mmu-mir-96	chr6: 30174125(NR_126540)	chr6: 30176006-30176222(score=626)	Regulation	SRX1706970	level 1	Pluripotent stem cell	M.musculus
Ebf4	mmu-mir-96	chr6: 30169737	chr6: 30170399-30170576(score=371)	Regulation	SRX2487348	level 1	Neural	M.musculus
Ell3	mmu-mir-96	chr6: 30174125(NR_126540)	chr6: 30174705-30174827(score=407)	Regulation	SRX149001	level 1	Pluripotent stem cell	M.musculus
Ep300	mmu-mir-96	chr6: 30174125(NR_126540)	chr6: 30177573-30177688(score=362)	Regulation	SRX062994	level 1	Pluripotent stem cell	M.musculus
Ep300	mmu-mir-96	chr6: 30174125(NR_126540)	chr6: 30177573-30177688(score=363)	Regulation	SRX143842	level 1	Pluripotent stem cell	M.musculus
Erg	mmu-mir-96	chr6: 30169737	chr6: 30173873-30173965(score=441)	Regulation	SRX884089	level 1	Blood	M.musculus
Erg	mmu-mir-96	chr6: 30174125(NR_126540)	chr6: 30173873-30173965(score=441)	Regulation	SRX884089	level 1	Blood	M.musculus
Fosl2	mmu-mir-96	chr6: 30169737	chr6: 30174191-30174311(score=507)	Regulation	SRX187215	level 1	Blood	M.musculus
Fosl2	mmu-mir-96	chr6: 30174125(NR_126540)	chr6: 30174191-30174311(score=507)	Regulation	SRX187215	level 1	Blood	M.musculus
Fosl2	mmu-mir-96	chr6: 30169737	chr6: 30174164-30174339(score=808)	Regulation	SRX216285	level 1	Embryo	M.musculus
Fosl2	mmu-mir-96	chr6: 30169737	chr6: 30174171-30174336(score=585)	Regulation	SRX216284	level 1	Embryo	M.musculus
Fosl2	mmu-mir-96	chr6: 30174125(NR_126540)	chr6: 30174164-30174339(score=808)	Regulation	SRX216285	level 1	Embryo	M.musculus
Fosl2	mmu-mir-96	chr6: 30174125(NR_126540)	chr6: 30174171-30174336(score=585)	Regulation	SRX216284	level 1	Embryo	M.musculus
Gtf3c1	mmu-mir-96	chr6: 30169737	chr6: 30173466-30174012(score=335)	Regulation	SRX1688323	level 1	Pluripotent stem cell	M.musculus
Gtf3c1	mmu-mir-96	chr6: 30169737	chr6: 30173596-30174011(score=269)	Regulation	SRX1688327	level 1	Pluripotent stem cell	M.musculus
Gtf3c1	mmu-mir-96	chr6: 30174125(NR_126540)	chr6: 30173466-30174012(score=335)	Regulation	SRX1688323	level 1	Pluripotent stem cell	M.musculus
Gtf3c1	mmu-mir-96	chr6: 30174125(NR_126540)	chr6: 30173596-30174011(score=269)	Regulation	SRX1688327	level 1	Pluripotent stem cell	M.musculus
Hdac2	mmu-mir-96	chr6: 30169737	chr6: 30173269-30173520(score=335)	Regulation	SRX2599797	level 1	Embryonic fibroblast	M.musculus
Hdac2	mmu-mir-96	chr6: 30174125(NR_126540)	chr6: 30173269-30173520(score=335)	Regulation	SRX2599797	level 1	Embryonic fibroblast	M.musculus
Ino80	mmu-mir-96	chr6: 30169737	chr6: 30173386-30174355(score=1000)	Regulation	SRX2609732	level 1	Pluripotent stem cell	M.musculus
Ino80	mmu-mir-96	chr6: 30169737	chr6: 30173400-30174367(score=1000)	Regulation	SRX2894852	level 1	Pluripotent stem cell	M.musculus
Ino80	mmu-mir-96	chr6: 30174125(NR_126540)	chr6: 30173386-30174355(score=1000)	Regulation	SRX2609732	level 1	Pluripotent stem cell	M.musculus
Ino80	mmu-mir-96	chr6: 30174125(NR_126540)	chr6: 30173400-30174367(score=1000)	Regulation	SRX2894852	level 1	Pluripotent stem cell	M.musculus
Jun	mmu-mir-96	chr6: 30169737	chr6: 30174204-30174336(score=466)	Regulation	SRX1281904	level 1	Bone	M.musculus
Jun	mmu-mir-96	chr6: 30174125(NR_126540)	chr6: 30174204-30174336(score=466)	Regulation	SRX1281904	level 1	Bone	M.musculus
Junb	mmu-mir-96	n/a	n/a	Activation	26458334	literature	n/a	M.musculus
Jund	mmu-mir-96	chr6: 30169737	chr6: 30174198-30174339(score=550)	Regulation	SRX172347	level 1	Blood	M.musculus
Jund	mmu-mir-96	chr6: 30174125(NR_126540)	chr6: 30174198-30174339(score=550)	Regulation	SRX172347	level 1	Blood	M.musculus
Kdm5a	mmu-mir-96	chr6: 30169737	chr6: 30173473-30173679(score=232)	Regulation	SRX1949146	level 1	Embryonic fibroblast	M.musculus
Kdm5a	mmu-mir-96	chr6: 30174125(NR_126540)	chr6: 30173473-30173679(score=232)	Regulation	SRX1949146	level 1	Embryonic fibroblast	M.musculus
Mbd3	mmu-mir-96	chr6: 30169737	chr6: 30174402-30174653(score=319)	Regulation	ERX080476	level 1	Pluripotent stem cell	M.musculus
Mbd3	mmu-mir-96	chr6: 30174125(NR_126540)	chr6: 30174402-30174653(score=319)	Regulation	ERX080476	level 1	Pluripotent stem cell	M.musculus
Myc	mmu-mir-96	chr6: 30169737	chr6: 30173362-30173670(score=302)	Regulation	SRX2774518	level 1	Embryonic fibroblast	M.musculus
Myc	mmu-mir-96	chr6: 30169737	chr6: 30173409-30173997(score=293)	Regulation	SRX2774520	level 1	Embryonic fibroblast	M.musculus
Myc	mmu-mir-96	chr6: 30174125(NR_126540)	chr6: 30173362-30173670(score=302)	Regulation	SRX2774518	level 1	Embryonic fibroblast	M.musculus
Myc	mmu-mir-96	chr6: 30174125(NR_126540)	chr6: 30173409-30173997(score=293)	Regulation	SRX2774520	level 1	Embryonic fibroblast	M.musculus
Myc	mmu-mir-96	chr6: 30169737	chr6: 30169364-30169551(score=520)	Regulation	SRX821474	level 1	Neural	M.musculus
Myod1	mmu-mir-96	chr6: 30169737	chr6: 30169154-30169353(score=398)	Regulation	SRX837361	level 1	Pluripotent stem cell	M.musculus
Myod1	mmu-mir-96	chr6: 30169737	chr6: 30169186-30169392(score=447)	Regulation	SRX837359	level 1	Pluripotent stem cell	M.musculus
Nanog	mmu-mir-96	chr6: 30169737	chr6: 30174146-30174285(score=445)	Regulation	ERX238064	level 1	Pluripotent stem cell	M.musculus
Nanog	mmu-mir-96	chr6: 30174125(NR_126540)	chr6: 30174146-30174285(score=445)	Regulation	ERX238064	level 1	Pluripotent stem cell	M.musculus
Nelfa	mmu-mir-96	chr6: 30169737	chr6: 30173976-30174143(score=437)	Regulation	SRX017058	level 1	Pluripotent stem cell	M.musculus
Nelfa	mmu-mir-96	chr6: 30174125(NR_126540)	chr6: 30173976-30174143(score=437)	Regulation	SRX017058	level 1	Pluripotent stem cell	M.musculus
Nelfe	mmu-mir-96	chr6: 30169737	chr6: 30173996-30174130(score=488)	Regulation	SRX140395	level 1	Blood	M.musculus
Nelfe	mmu-mir-96	chr6: 30174125(NR_126540)	chr6: 30173996-30174130(score=488)	Regulation	SRX140395	level 1	Blood	M.musculus
Neurod2	mmu-mir-96	chr6: 30169737	chr6: 30169206-30169383(score=372)	Regulation	SRX977541	level 1	Embryo	M.musculus
Neurod2	mmu-mir-96	chr6: 30169737	chr6: 30168778-30168912(score=460)	Regulation	SRX114685	level 1	Embryonic fibroblast	M.musculus
Neurod2	mmu-mir-96	chr6: 30169737	chr6: 30169189-30169355(score=458)	Regulation	SRX114685	level 1	Embryonic fibroblast	M.musculus
Neurod2	mmu-mir-96	chr6: 30169737	chr6: 30169111-30169448(score=1000)	Regulation	SRX837363	level 1	Pluripotent stem cell	M.musculus
Neurod2	mmu-mir-96	chr6: 30169737	chr6: 30169149-30169457(score=1000)	Regulation	SRX114682	level 1	Pluripotent stem cell	M.musculus
Neurog2	mmu-mir-96	chr6: 30169737	chr6: 30169079-30169512(score=1000)	Regulation	SRX1706938	level 1	Pluripotent stem cell	M.musculus
Neurog2	mmu-mir-96	chr6: 30169737	chr6: 30169121-30169445(score=1000)	Regulation	SRX1706961	level 1	Pluripotent stem cell	M.musculus
Neurog2	mmu-mir-96	chr6: 30169737	chr6: 30169167-30169338(score=487)	Regulation	SRX1706960	level 1	Pluripotent stem cell	M.musculus
Neurog2	mmu-mir-96	chr6: 30174125(NR_126540)	chr6: 30178400-30178600(score=665)	Regulation	SRX1706939	level 1	Pluripotent stem cell	M.musculus
Nr3c1	mmu-mir-96	chr6: 30169737	chr6: 30170277-30170461(score=1000)	Regulation	SRX821802	level 1	Adipocyte	M.musculus
Otx2	mmu-mir-96	chr6: 30174125(NR_126540)	chr6: 30175076-30175280(score=433)	Regulation	SRX429085	level 1	Neural	M.musculus
Otx2	mmu-mir-96	chr6: 30174125(NR_126540)	chr6: 30175019-30175291(score=1000)	Regulation	SRX499143	level 1	Pluripotent stem cell	M.musculus
Pcgf2	mmu-mir-96	chr6: 30174125(NR_126540)	chr6: 30177600-30177846(score=305)	Regulation	SRX1372673	level 1	Pluripotent stem cell	M.musculus
Pou5f1	mmu-mir-96	chr6: 30169737	chr6: 30173204-30173324(score=576)	Regulation	ERX238063	level 1	Pluripotent stem cell	M.musculus
Pou5f1	mmu-mir-96	chr6: 30169737	chr6: 30174236-30174425(score=432)	Regulation	ERX238063	level 1	Pluripotent stem cell	M.musculus
Pou5f1	mmu-mir-96	chr6: 30169737	chr6: 30174254-30174385(score=383)	Regulation	ERX238062	level 1	Pluripotent stem cell	M.musculus
Pou5f1	mmu-mir-96	chr6: 30174125(NR_126540)	chr6: 30173204-30173324(score=576)	Regulation	ERX238063	level 1	Pluripotent stem cell	M.musculus
Pou5f1	mmu-mir-96	chr6: 30174125(NR_126540)	chr6: 30174236-30174425(score=432)	Regulation	ERX238063	level 1	Pluripotent stem cell	M.musculus
Pou5f1	mmu-mir-96	chr6: 30174125(NR_126540)	chr6: 30174254-30174385(score=383)	Regulation	ERX238062	level 1	Pluripotent stem cell	M.musculus
Pparg	mmu-mir-96	n/a	n/a	Activation	22319216	literature	n/a	M.musculus
Rela	mmu-mir-96	chr6: 30169737	chr6: 30173285-30173582(score=483)	Regulation	SRX2901317	level 1	Blood	M.musculus
Rela	mmu-mir-96	chr6: 30169737	chr6: 30173296-30173667(score=621)	Regulation	SRX2901318	level 1	Blood	M.musculus
Rela	mmu-mir-96	chr6: 30169737	chr6: 30173309-30173601(score=432)	Regulation	SRX2901323	level 1	Blood	M.musculus
Rela	mmu-mir-96	chr6: 30169737	chr6: 30173313-30173675(score=535)	Regulation	SRX2901322	level 1	Blood	M.musculus
Rela	mmu-mir-96	chr6: 30169737	chr6: 30173334-30173577(score=337)	Regulation	SRX2901321	level 1	Blood	M.musculus
Rela	mmu-mir-96	chr6: 30169737	chr6: 30173348-30173625(score=467)	Regulation	SRX2901316	level 1	Blood	M.musculus
Rela	mmu-mir-96	chr6: 30169737	chr6: 30173367-30173597(score=448)	Regulation	SRX1650088	level 1	Blood	M.musculus
Rela	mmu-mir-96	chr6: 30169737	chr6: 30173421-30173619(score=857)	Regulation	SRX319890	level 1	Blood	M.musculus
Rela	mmu-mir-96	chr6: 30174125(NR_126540)	chr6: 30173285-30173582(score=483)	Regulation	SRX2901317	level 1	Blood	M.musculus
Rela	mmu-mir-96	chr6: 30174125(NR_126540)	chr6: 30173296-30173667(score=621)	Regulation	SRX2901318	level 1	Blood	M.musculus
Rela	mmu-mir-96	chr6: 30174125(NR_126540)	chr6: 30173309-30173601(score=432)	Regulation	SRX2901323	level 1	Blood	M.musculus
Rela	mmu-mir-96	chr6: 30174125(NR_126540)	chr6: 30173313-30173675(score=535)	Regulation	SRX2901322	level 1	Blood	M.musculus
Rela	mmu-mir-96	chr6: 30174125(NR_126540)	chr6: 30173334-30173577(score=337)	Regulation	SRX2901321	level 1	Blood	M.musculus
Rela	mmu-mir-96	chr6: 30174125(NR_126540)	chr6: 30173348-30173625(score=467)	Regulation	SRX2901316	level 1	Blood	M.musculus
Rela	mmu-mir-96	chr6: 30174125(NR_126540)	chr6: 30173367-30173597(score=448)	Regulation	SRX1650088	level 1	Blood	M.musculus
Rela	mmu-mir-96	chr6: 30174125(NR_126540)	chr6: 30173421-30173619(score=857)	Regulation	SRX319890	level 1	Blood	M.musculus
Rnf2	mmu-mir-96	chr6: 30169737	chr6: 30172257-30172529(score=304)	Regulation	SRX1067061	level 1	Embryo	M.musculus
Rnf2	mmu-mir-96	chr6: 30174125(NR_126540)	chr6: 30177636-30178173(score=431)	Regulation	SRX1067060	level 1	Embryo	M.musculus
Rnf2	mmu-mir-96	chr6: 30174125(NR_126540)	chr6: 30177651-30178031(score=292)	Regulation	SRX1067061	level 1	Embryo	M.musculus
Rnf2	mmu-mir-96	chr6: 30169737	chr6: 30172098-30172320(score=285)	Regulation	SRX680479	level 1	Neural	M.musculus
Rnf2	mmu-mir-96	chr6: 30174125(NR_126540)	chr6: 30175642-30175876(score=465)	Regulation	SRX186547	level 1	Pluripotent stem cell	M.musculus
Six2	mmu-mir-96	chr6: 30169737	chr6: 30169214-30169452(score=569)	Regulation	SRX1318627	level 1	Embryo	M.musculus
Smad2	mmu-mir-96	n/a	n/a	Activation	25531317	literature	n/a	M.musculus
Smad3	mmu-mir-96	n/a	n/a	Activation	25531317	literature	n/a	M.musculus
Smad4	mmu-mir-96	n/a	n/a	Activation	25531317	literature	n/a	M.musculus
Snai1	mmu-mir-96	chr6: 30169737	chr6: 30173985-30174137(score=1000)	Regulation	SRX695880	level 1	Breast	M.musculus
Snai1	mmu-mir-96	chr6: 30169737	chr6: 30174272-30174460(score=664)	Regulation	SRX695880	level 1	Breast	M.musculus
Snai1	mmu-mir-96	chr6: 30174125(NR_126540)	chr6: 30173985-30174137(score=1000)	Regulation	SRX695880	level 1	Breast	M.musculus
Snai1	mmu-mir-96	chr6: 30174125(NR_126540)	chr6: 30174272-30174460(score=664)	Regulation	SRX695880	level 1	Breast	M.musculus
Spi1	mmu-mir-96	chr6: 30169737	chr6: 30173095-30173393(score=593)	Regulation	SRX197233	level 1	Blood	M.musculus
Spi1	mmu-mir-96	chr6: 30169737	chr6: 30173097-30173489(score=1000)	Regulation	SRX1583886	level 1	Blood	M.musculus
Spi1	mmu-mir-96	chr6: 30169737	chr6: 30173098-30173577(score=1000)	Regulation	SRX498823	level 1	Blood	M.musculus
Spi1	mmu-mir-96	chr6: 30169737	chr6: 30173109-30173489(score=961)	Regulation	SRX2403195	level 1	Blood	M.musculus
Spi1	mmu-mir-96	chr6: 30169737	chr6: 30173111-30173440(score=1000)	Regulation	SRX498825	level 1	Blood	M.musculus
Spi1	mmu-mir-96	chr6: 30169737	chr6: 30173119-30173446(score=1000)	Regulation	SRX150880	level 1	Blood	M.musculus
Spi1	mmu-mir-96	chr6: 30169737	chr6: 30173124-30173436(score=1000)	Regulation	SRX498822	level 1	Blood	M.musculus
Spi1	mmu-mir-96	chr6: 30169737	chr6: 30173125-30173443(score=1000)	Regulation	SRX150874	level 1	Blood	M.musculus
Spi1	mmu-mir-96	chr6: 30169737	chr6: 30173126-30173435(score=1000)	Regulation	SRX150877	level 1	Blood	M.musculus
Spi1	mmu-mir-96	chr6: 30169737	chr6: 30173126-30173454(score=712)	Regulation	SRX197284	level 1	Blood	M.musculus
Spi1	mmu-mir-96	chr6: 30169737	chr6: 30173127-30173429(score=1000)	Regulation	SRX498827	level 1	Blood	M.musculus
Spi1	mmu-mir-96	chr6: 30169737	chr6: 30173127-30173433(score=1000)	Regulation	SRX150878	level 1	Blood	M.musculus
Spi1	mmu-mir-96	chr6: 30169737	chr6: 30173127-30173438(score=1000)	Regulation	SRX150879	level 1	Blood	M.musculus
Spi1	mmu-mir-96	chr6: 30169737	chr6: 30173127-30173438(score=881)	Regulation	SRX197253	level 1	Blood	M.musculus
Spi1	mmu-mir-96	chr6: 30169737	chr6: 30173127-30173474(score=1000)	Regulation	SRX498826	level 1	Blood	M.musculus
Spi1	mmu-mir-96	chr6: 30169737	chr6: 30173130-30173467(score=1000)	Regulation	SRX1939448	level 1	Blood	M.musculus
Spi1	mmu-mir-96	chr6: 30169737	chr6: 30173132-30173421(score=1000)	Regulation	SRX1583887	level 1	Blood	M.musculus
Spi1	mmu-mir-96	chr6: 30169737	chr6: 30173133-30173444(score=1000)	Regulation	SRX150881	level 1	Blood	M.musculus
Spi1	mmu-mir-96	chr6: 30169737	chr6: 30173135-30173442(score=1000)	Regulation	SRX150883	level 1	Blood	M.musculus
Spi1	mmu-mir-96	chr6: 30169737	chr6: 30173137-30173447(score=621)	Regulation	SRX197283	level 1	Blood	M.musculus
Spi1	mmu-mir-96	chr6: 30169737	chr6: 30173138-30173413(score=450)	Regulation	SRX348403	level 1	Blood	M.musculus
Spi1	mmu-mir-96	chr6: 30169737	chr6: 30173139-30173429(score=809)	Regulation	SRX498824	level 1	Blood	M.musculus
Spi1	mmu-mir-96	chr6: 30169737	chr6: 30173140-30173429(score=1000)	Regulation	SRX310205	level 1	Blood	M.musculus
Spi1	mmu-mir-96	chr6: 30169737	chr6: 30173142-30173408(score=500)	Regulation	SRX197282	level 1	Blood	M.musculus
Spi1	mmu-mir-96	chr6: 30169737	chr6: 30173147-30173440(score=589)	Regulation	SRX197234	level 1	Blood	M.musculus
Spi1	mmu-mir-96	chr6: 30169737	chr6: 30173148-30173443(score=1000)	Regulation	SRX150882	level 1	Blood	M.musculus
Spi1	mmu-mir-96	chr6: 30169737	chr6: 30173148-30173461(score=1000)	Regulation	SRX1583888	level 1	Blood	M.musculus
Spi1	mmu-mir-96	chr6: 30169737	chr6: 30173152-30173448(score=590)	Regulation	SRX197231	level 1	Blood	M.musculus
Spi1	mmu-mir-96	chr6: 30169737	chr6: 30173164-30173427(score=813)	Regulation	SRX390504	level 1	Blood	M.musculus
Spi1	mmu-mir-96	chr6: 30169737	chr6: 30173173-30173370(score=1000)	Regulation	SRX319873	level 1	Blood	M.musculus
Spi1	mmu-mir-96	chr6: 30169737	chr6: 30173173-30173378(score=552)	Regulation	SRX2242858	level 1	Blood	M.musculus
Spi1	mmu-mir-96	chr6: 30169737	chr6: 30173185-30173355(score=883)	Regulation	SRX319871	level 1	Blood	M.musculus
Spi1	mmu-mir-96	chr6: 30169737	chr6: 30173185-30173361(score=692)	Regulation	SRX202957	level 1	Blood	M.musculus
Spi1	mmu-mir-96	chr6: 30169737	chr6: 30173188-30173368(score=1000)	Regulation	SRX319872	level 1	Blood	M.musculus
Spi1	mmu-mir-96	chr6: 30169737	chr6: 30173194-30173346(score=624)	Regulation	SRX319875	level 1	Blood	M.musculus
Spi1	mmu-mir-96	chr6: 30169737	chr6: 30173194-30173367(score=919)	Regulation	SRX319884	level 1	Blood	M.musculus
Spi1	mmu-mir-96	chr6: 30169737	chr6: 30173194-30173369(score=1000)	Regulation	SRX884085	level 1	Blood	M.musculus
Spi1	mmu-mir-96	chr6: 30169737	chr6: 30173195-30173353(score=1000)	Regulation	SRX150873	level 1	Blood	M.musculus
Spi1	mmu-mir-96	chr6: 30169737	chr6: 30173198-30173358(score=1000)	Regulation	SRX150875	level 1	Blood	M.musculus
Spi1	mmu-mir-96	chr6: 30169737	chr6: 30173199-30173353(score=448)	Regulation	SRX019781	level 1	Blood	M.musculus
Spi1	mmu-mir-96	chr6: 30169737	chr6: 30173199-30173360(score=1000)	Regulation	SRX150876	level 1	Blood	M.musculus
Spi1	mmu-mir-96	chr6: 30169737	chr6: 30173200-30173369(score=638)	Regulation	SRX264595	level 1	Blood	M.musculus
Spi1	mmu-mir-96	chr6: 30169737	chr6: 30173201-30173377(score=767)	Regulation	SRX319888	level 1	Blood	M.musculus
Spi1	mmu-mir-96	chr6: 30169737	chr6: 30173203-30173406(score=506)	Regulation	SRX2242857	level 1	Blood	M.musculus
Spi1	mmu-mir-96	chr6: 30169737	chr6: 30173209-30173345(score=890)	Regulation	SRX884084	level 1	Blood	M.musculus
Spi1	mmu-mir-96	chr6: 30169737	chr6: 30173210-30173330(score=582)	Regulation	SRX091672	level 1	Blood	M.musculus
Spi1	mmu-mir-96	chr6: 30169737	chr6: 30173221-30173387(score=527)	Regulation	SRX348401	level 1	Blood	M.musculus
Spi1	mmu-mir-96	chr6: 30169737	chr6: 30174420-30174614(score=769)	Regulation	SRX310205	level 1	Blood	M.musculus
Spi1	mmu-mir-96	chr6: 30169737	chr6: 30174449-30174586(score=649)	Regulation	SRX884085	level 1	Blood	M.musculus
Spi1	mmu-mir-96	chr6: 30174125(NR_126540)	chr6: 30173125-30173443(score=1000)	Regulation	SRX150874	level 1	Blood	M.musculus
Spi1	mmu-mir-96	chr6: 30174125(NR_126540)	chr6: 30173126-30173435(score=1000)	Regulation	SRX150877	level 1	Blood	M.musculus
Spi1	mmu-mir-96	chr6: 30174125(NR_126540)	chr6: 30173126-30173454(score=712)	Regulation	SRX197284	level 1	Blood	M.musculus
Spi1	mmu-mir-96	chr6: 30174125(NR_126540)	chr6: 30173127-30173429(score=1000)	Regulation	SRX498827	level 1	Blood	M.musculus
Spi1	mmu-mir-96	chr6: 30174125(NR_126540)	chr6: 30173127-30173433(score=1000)	Regulation	SRX150878	level 1	Blood	M.musculus
Spi1	mmu-mir-96	chr6: 30174125(NR_126540)	chr6: 30173127-30173438(score=1000)	Regulation	SRX150879	level 1	Blood	M.musculus
Spi1	mmu-mir-96	chr6: 30174125(NR_126540)	chr6: 30173127-30173438(score=881)	Regulation	SRX197253	level 1	Blood	M.musculus
Spi1	mmu-mir-96	chr6: 30174125(NR_126540)	chr6: 30173127-30173474(score=1000)	Regulation	SRX498826	level 1	Blood	M.musculus
Spi1	mmu-mir-96	chr6: 30174125(NR_126540)	chr6: 30173130-30173467(score=1000)	Regulation	SRX1939448	level 1	Blood	M.musculus
Spi1	mmu-mir-96	chr6: 30174125(NR_126540)	chr6: 30173132-30173421(score=1000)	Regulation	SRX1583887	level 1	Blood	M.musculus
Spi1	mmu-mir-96	chr6: 30174125(NR_126540)	chr6: 30173133-30173444(score=1000)	Regulation	SRX150881	level 1	Blood	M.musculus
Spi1	mmu-mir-96	chr6: 30174125(NR_126540)	chr6: 30173135-30173442(score=1000)	Regulation	SRX150883	level 1	Blood	M.musculus
Spi1	mmu-mir-96	chr6: 30174125(NR_126540)	chr6: 30173137-30173447(score=621)	Regulation	SRX197283	level 1	Blood	M.musculus
Spi1	mmu-mir-96	chr6: 30174125(NR_126540)	chr6: 30173138-30173413(score=450)	Regulation	SRX348403	level 1	Blood	M.musculus
Spi1	mmu-mir-96	chr6: 30174125(NR_126540)	chr6: 30173139-30173429(score=809)	Regulation	SRX498824	level 1	Blood	M.musculus
Spi1	mmu-mir-96	chr6: 30174125(NR_126540)	chr6: 30173140-30173429(score=1000)	Regulation	SRX310205	level 1	Blood	M.musculus
Spi1	mmu-mir-96	chr6: 30174125(NR_126540)	chr6: 30173142-30173408(score=500)	Regulation	SRX197282	level 1	Blood	M.musculus
Spi1	mmu-mir-96	chr6: 30174125(NR_126540)	chr6: 30173147-30173440(score=589)	Regulation	SRX197234	level 1	Blood	M.musculus
Spi1	mmu-mir-96	chr6: 30174125(NR_126540)	chr6: 30173148-30173443(score=1000)	Regulation	SRX150882	level 1	Blood	M.musculus
Spi1	mmu-mir-96	chr6: 30174125(NR_126540)	chr6: 30173148-30173461(score=1000)	Regulation	SRX1583888	level 1	Blood	M.musculus
Spi1	mmu-mir-96	chr6: 30174125(NR_126540)	chr6: 30173152-30173448(score=590)	Regulation	SRX197231	level 1	Blood	M.musculus
Spi1	mmu-mir-96	chr6: 30174125(NR_126540)	chr6: 30173164-30173427(score=813)	Regulation	SRX390504	level 1	Blood	M.musculus
Spi1	mmu-mir-96	chr6: 30174125(NR_126540)	chr6: 30173173-30173370(score=1000)	Regulation	SRX319873	level 1	Blood	M.musculus
Spi1	mmu-mir-96	chr6: 30174125(NR_126540)	chr6: 30173173-30173378(score=552)	Regulation	SRX2242858	level 1	Blood	M.musculus
Spi1	mmu-mir-96	chr6: 30174125(NR_126540)	chr6: 30173185-30173355(score=883)	Regulation	SRX319871	level 1	Blood	M.musculus
Spi1	mmu-mir-96	chr6: 30174125(NR_126540)	chr6: 30173185-30173361(score=692)	Regulation	SRX202957	level 1	Blood	M.musculus
Spi1	mmu-mir-96	chr6: 30174125(NR_126540)	chr6: 30173188-30173368(score=1000)	Regulation	SRX319872	level 1	Blood	M.musculus
Spi1	mmu-mir-96	chr6: 30174125(NR_126540)	chr6: 30173194-30173346(score=624)	Regulation	SRX319875	level 1	Blood	M.musculus
Spi1	mmu-mir-96	chr6: 30174125(NR_126540)	chr6: 30173194-30173367(score=919)	Regulation	SRX319884	level 1	Blood	M.musculus
Spi1	mmu-mir-96	chr6: 30174125(NR_126540)	chr6: 30173194-30173369(score=1000)	Regulation	SRX884085	level 1	Blood	M.musculus
Spi1	mmu-mir-96	chr6: 30174125(NR_126540)	chr6: 30173195-30173353(score=1000)	Regulation	SRX150873	level 1	Blood	M.musculus
Spi1	mmu-mir-96	chr6: 30174125(NR_126540)	chr6: 30173198-30173358(score=1000)	Regulation	SRX150875	level 1	Blood	M.musculus
Spi1	mmu-mir-96	chr6: 30174125(NR_126540)	chr6: 30173199-30173353(score=448)	Regulation	SRX019781	level 1	Blood	M.musculus
Spi1	mmu-mir-96	chr6: 30174125(NR_126540)	chr6: 30173199-30173360(score=1000)	Regulation	SRX150876	level 1	Blood	M.musculus
Spi1	mmu-mir-96	chr6: 30174125(NR_126540)	chr6: 30173200-30173369(score=638)	Regulation	SRX264595	level 1	Blood	M.musculus
Spi1	mmu-mir-96	chr6: 30174125(NR_126540)	chr6: 30173201-30173377(score=767)	Regulation	SRX319888	level 1	Blood	M.musculus
Spi1	mmu-mir-96	chr6: 30174125(NR_126540)	chr6: 30173203-30173406(score=506)	Regulation	SRX2242857	level 1	Blood	M.musculus
Spi1	mmu-mir-96	chr6: 30174125(NR_126540)	chr6: 30173209-30173345(score=890)	Regulation	SRX884084	level 1	Blood	M.musculus
Spi1	mmu-mir-96	chr6: 30174125(NR_126540)	chr6: 30173210-30173330(score=582)	Regulation	SRX091672	level 1	Blood	M.musculus
Spi1	mmu-mir-96	chr6: 30174125(NR_126540)	chr6: 30173221-30173387(score=527)	Regulation	SRX348401	level 1	Blood	M.musculus
Spi1	mmu-mir-96	chr6: 30174125(NR_126540)	chr6: 30174420-30174614(score=769)	Regulation	SRX310205	level 1	Blood	M.musculus
Spi1	mmu-mir-96	chr6: 30174125(NR_126540)	chr6: 30174449-30174586(score=649)	Regulation	SRX884085	level 1	Blood	M.musculus
Spi1	mmu-mir-96	chr6: 30169737	chr6: 30173163-30173360(score=841)	Regulation	SRX316159	level 1	Embryonic fibroblast	M.musculus
Spi1	mmu-mir-96	chr6: 30174125(NR_126540)	chr6: 30173163-30173360(score=841)	Regulation	SRX316159	level 1	Embryonic fibroblast	M.musculus
Spi1	mmu-mir-96	chr6: 30169737	chr6: 30173187-30173388(score=1000)	Regulation	SRX1035405	level 1	Pluripotent stem cell	M.musculus
Spi1	mmu-mir-96	chr6: 30174125(NR_126540)	chr6: 30173187-30173388(score=1000)	Regulation	SRX1035405	level 1	Pluripotent stem cell	M.musculus
Srebf2	mmu-mir-96	n/a	n/a	Activation	23823476	literature	n/a	M.musculus
Stat3	mmu-mir-96	chr6: 30169737	chr6: 30174235-30174411(score=535)	Regulation	SRX865029	level 1	Blood	M.musculus
Stat3	mmu-mir-96	chr6: 30169737	chr6: 30174256-30174431(score=725)	Regulation	SRX037909	level 1	Blood	M.musculus
Stat3	mmu-mir-96	chr6: 30169737	chr6: 30174262-30174424(score=560)	Regulation	SRX865031	level 1	Blood	M.musculus
Stat3	mmu-mir-96	chr6: 30169737	chr6: 30174274-30174434(score=463)	Regulation	SRX865022	level 1	Blood	M.musculus
Stat3	mmu-mir-96	chr6: 30169737	chr6: 30174278-30174430(score=495)	Regulation	SRX865024	level 1	Blood	M.musculus
Stat3	mmu-mir-96	chr6: 30174125(NR_126540)	chr6: 30174235-30174411(score=535)	Regulation	SRX865029	level 1	Blood	M.musculus
Stat3	mmu-mir-96	chr6: 30174125(NR_126540)	chr6: 30174256-30174431(score=725)	Regulation	SRX037909	level 1	Blood	M.musculus
Stat3	mmu-mir-96	chr6: 30174125(NR_126540)	chr6: 30174262-30174424(score=560)	Regulation	SRX865031	level 1	Blood	M.musculus
Stat3	mmu-mir-96	chr6: 30174125(NR_126540)	chr6: 30174274-30174434(score=463)	Regulation	SRX865022	level 1	Blood	M.musculus
Stat3	mmu-mir-96	chr6: 30174125(NR_126540)	chr6: 30174278-30174430(score=495)	Regulation	SRX865024	level 1	Blood	M.musculus
Stat3	mmu-mir-96	n/a	n/a	Activation	27332731	literature	n/a	M.musculus
Stat5a	mmu-mir-96	chr6: 30169737	chr6: 30170862-30171013(score=753)	Regulation	SRX037910	level 1	Blood	M.musculus
Stat5a	mmu-mir-96	chr6: 30169737	chr6: 30174246-30174358(score=345)	Regulation	SRX037910	level 1	Blood	M.musculus
Stat5a	mmu-mir-96	chr6: 30174125(NR_126540)	chr6: 30174246-30174358(score=345)	Regulation	SRX037910	level 1	Blood	M.musculus
Suz12	mmu-mir-96	chr6: 30174125(NR_126540)	chr6: 30175365-30175607(score=537)	Regulation	SRX121227	level 1	Pluripotent stem cell	M.musculus
Suz12	mmu-mir-96	chr6: 30174125(NR_126540)	chr6: 30175583-30175768(score=313)	Regulation	SRX554634	level 1	Pluripotent stem cell	M.musculus
Suz12	mmu-mir-96	chr6: 30174125(NR_126540)	chr6: 30176076-30176302(score=277)	Regulation	SRX121227	level 1	Pluripotent stem cell	M.musculus
Tbx1	mmu-mir-96	n/a	n/a	Repression	25556186	literature	n/a	M.musculus
Tcf3	mmu-mir-96	chr6: 30174125(NR_126540)	chr6: 30174689-30175015(score=458)	Regulation	SRX1080398	level 1	Pluripotent stem cell	M.musculus
Tcf3	mmu-mir-96	chr6: 30174125(NR_126540)	chr6: 30174704-30175034(score=593)	Regulation	SRX1080393	level 1	Pluripotent stem cell	M.musculus
Tfap2c	mmu-mir-96	chr6: 30169737	chr6: 30173221-30173786(score=572)	Regulation	SRX700365	level 1	Breast	M.musculus
Tfap2c	mmu-mir-96	chr6: 30169737	chr6: 30174280-30174484(score=635)	Regulation	SRX700365	level 1	Breast	M.musculus
Tfap2c	mmu-mir-96	chr6: 30174125(NR_126540)	chr6: 30173221-30173786(score=572)	Regulation	SRX700365	level 1	Breast	M.musculus
Tfap2c	mmu-mir-96	chr6: 30174125(NR_126540)	chr6: 30174280-30174484(score=635)	Regulation	SRX700365	level 1	Breast	M.musculus
Tfap4	mmu-mir-96	chr6: 30169737	chr6: 30174210-30174551(score=1000)	Regulation	SRX554972	level 1	Blood	M.musculus
Tfap4	mmu-mir-96	chr6: 30174125(NR_126540)	chr6: 30174210-30174551(score=1000)	Regulation	SRX554972	level 1	Blood	M.musculus
Trim28	mmu-mir-96	chr6: 30174125(NR_126540)	chr6: 30174938-30175135(score=665)	Regulation	SRX2228737	level 1	Liver	M.musculus
Vdr	mmu-mir-96	chr6: 30169737	chr6: 30173694-30174133(score=355)	Regulation	SRX1037022	level 1	Digestive tract	M.musculus
Vdr	mmu-mir-96	chr6: 30174125(NR_126540)	chr6: 30173694-30174133(score=355)	Regulation	SRX1037022	level 1	Digestive tract	M.musculus
Zeb1	mmu-mir-96	chr6: 30169737	chr6: 30173535-30174031(score=378)	Regulation	ERX459475	level 1	Embryonic fibroblast	M.musculus
Zeb1	mmu-mir-96	chr6: 30174125(NR_126540)	chr6: 30173535-30174031(score=378)	Regulation	ERX459475	level 1	Embryonic fibroblast	M.musculus
Zfp281	mmu-mir-96	chr6: 30169737	chr6: 30169185-30169336(score=493)	Regulation	SRX1540623	level 1	Pluripotent stem cell	M.musculus
Zfp281	mmu-mir-96	chr6: 30169737	chr6: 30174344-30174546(score=389)	Regulation	SRX2455331	level 1	Pluripotent stem cell	M.musculus
Zfp281	mmu-mir-96	chr6: 30174125(NR_126540)	chr6: 30174130-30175231(score=1000)	Regulation	SRX1540623	level 1	Pluripotent stem cell	M.musculus
Zfp281	mmu-mir-96	chr6: 30174125(NR_126540)	chr6: 30174344-30174546(score=389)	Regulation	SRX2455331	level 1	Pluripotent stem cell	M.musculus
Zfp281	mmu-mir-96	chr6: 30174125(NR_126540)	chr6: 30178065-30178244(score=877)	Regulation	SRX1540623	level 1	Pluripotent stem cell	M.musculus
Zic1	mmu-mir-96	chr6: 30169737	chr6: 30169191-30169456(score=382)	Regulation	SRX685919	level 1	Neural	M.musculus

## Sheet: animal TFDB
TF	source	sequence	start	stop	strand	score	p-value	Q-value	matched sequence
BTAF1	hTFtarget	mm10_dna	168	192	-	22.1974	7.74e-09	9.42e-06	AACCTACTCCCCCCACCCCACCCCC
RREB1	database	mm10_dna	163	182	-	23.0092	1.8e-08	2.88e-05	CCCCACCCCACCCCCACTGC
ZNF281	database	mm10_dna	743	757	+	20.898	1.9e-08	2.73e-05	GCGGTGGGGGTGGGG
ZNF148	database	mm10_dna	743	757	+	20.9213	1.93e-08	2.8e-05	GCGGTGGGGGTGGGG
E2F7	hTFtarget	mm10_dna	743	758	+	21.5143	2.99e-08	4.32e-05	GCGGTGGGGGTGGGGG
TBL1XR1	hTFtarget	mm10_dna	744	759	-	19.7895	4.33e-08	5.73e-05	ACCCCCACCCCCACCG
RREB1	database	mm10_dna	162	183	+	21.2323	4.36e-08	6.2e-05	AGCAGTGGGGGTGGGGTGGGGG
RREB1	database	mm10_dna	162	183	+	21.2222	4.43e-08	6.38e-05	AGCAGTGGGGGTGGGGTGGGGG
TFAP2C	hTFtarget	mm10_dna	677	692	-	18.697	5.98e-08	8.76e-05	TCTGGCCTCAGGCAGT
RREB1	database	mm10_dna	169	182	-	20.8349	6.22e-08	0.000104	CCCCACCCCACCCC
TFAP2C	hTFtarget	mm10_dna	677	692	+	18.0152	6.31e-08	8.93e-05	ACTGCCTGAGGCCAGA
ZNF281	database	mm10_dna	163	177	+	19.6633	8.31e-08	5.96e-05	GCAGTGGGGGTGGGG
ZNF148	database	mm10_dna	163	177	+	19.6854	8.34e-08	6.05e-05	GCAGTGGGGGTGGGG
ORC1	hTFtarget	mm10_dna	169	184	-	20.3143	8.54e-08	0.000112	CCCCCCACCCCACCCC
EGR1	database	mm10_dna	745	758	-	19.4615	8.7e-08	0.000144	CCCCCACCCCCACC
TFAP2A	database	mm10_dna	676	690	+	18.4909	9.78e-08	0.000145	CACTGCCTGAGGCCA
MAZ	database	mm10_dna	169	185	+	19.573	1.03e-07	0.000138	GGGGTGGGGTGGGGGGA
MAZ	database	mm10_dna	169	185	+	19.551	1.03e-07	0.000138	GGGGTGGGGTGGGGGGA
FLI1	hTFtarget	mm10_dna	169	184	-	18.9868	1.04e-07	0.000169	CCCCCCACCCCACCCC
SREBF2	database	mm10_dna	170	182	+	15.7364	1.05e-07	0.000149	GGGTGGGGTGGGG
SREBF2	database	mm10_dna	170	182	-	15.6909	1.05e-07	0.000149	CCCCACCCCACCC
FOXA2	hTFtarget	mm10_dna	162	186	+	19.75	1.16e-07	0.000119	AGCAGTGGGGGTGGGGTGGGGGGAG
ELK3	hTFtarget	mm10_dna	168	183	+	19.4474	1.32e-07	0.000209	GGGGGTGGGGTGGGGG
HDAC2	hTFtarget	mm10_dna	734	758	+	19.4143	1.44e-07	0.000128	GAGATGCTTGCGGTGGGGGTGGGGG
BTAF1	hTFtarget	mm10_dna	165	189	-	15.9868	1.48e-07	6.23e-05	CTACTCCCCCCACCCCACCCCCACT
BRD4	hTFtarget	mm10_dna	162	183	+	19.4675	1.49e-07	0.000132	AGCAGTGGGGGTGGGGTGGGGG
BTAF1	hTFtarget	mm10_dna	166	190	-	15.9079	1.53e-07	6.23e-05	CCTACTCCCCCCACCCCACCCCCAC
SP1	database	mm10_dna	168	186	+	18.9663	1.56e-07	0.000193	GGGGGTGGGGTGGGGGGAG
TFAP2C	hTFtarget	mm10_dna	678	691	-	17.5152	1.58e-07	0.000225	CTGGCCTCAGGCAG
MYC	hTFtarget	mm10_dna	586	607	-	18.8158	1.61e-07	0.000233	AGGGAGCCAGTGAGACACACAG
TFAP2C	hTFtarget	mm10_dna	677	692	-	17.7121	1.71e-07	0.000245	TCTGGCCTCAGGCAGT
E2F7	hTFtarget	mm10_dna	743	758	-	19.0429	1.78e-07	0.000276	CCCCCACCCCCACCGC
MAZ	hTFtarget	mm10_dna	168	183	-	17.9351	2.05e-07	0.000349	CCCCCACCCCACCCCC
MAZ	database	mm10_dna	168	181	+	18.2135	2.14e-07	0.000338	GGGGGTGGGGTGGG
MAZ	hTFtarget	mm10_dna	169	190	+	18.8857	2.16e-07	0.000269	GGGGTGGGGTGGGGGGAGTAGG
VEZF1	hTFtarget	mm10_dna	165	186	-	18.9143	2.17e-07	0.00026	CTCCCCCCACCCCACCCCCACT
IRF1	hTFtarget	mm10_dna	555	579	+	18.4026	2.19e-07	0.000206	GCCACGTTCACCTCCCCCGGCATCC
ZBTB33	hTFtarget	mm10_dna	168	183	-	19.0526	2.19e-07	0.000322	CCCCCACCCCACCCCC
E2F7	hTFtarget	mm10_dna	743	758	-	19.3816	2.21e-07	0.000323	CCCCCACCCCCACCGC
MAZ	hTFtarget	mm10_dna	169	184	-	18.8485	2.25e-07	0.000332	CCCCCCACCCCACCCC
MAZ	hTFtarget	mm10_dna	169	184	-	18.8857	2.26e-07	0.000335	CCCCCCACCCCACCCC
SPI1	hTFtarget	mm10_dna	168	183	+	18.8571	2.35e-07	0.000371	GGGGGTGGGGTGGGGG
TFAP2C	hTFtarget	mm10_dna	676	690	+	17.3939	2.86e-07	0.000416	CACTGCCTGAGGCCA
WT1	database	mm10_dna	746	758	+	17.8427	2.87e-07	0.000383	GTGGGGGTGGGGG
WT1	database	mm10_dna	746	758	+	17.8265	2.91e-07	0.000388	GTGGGGGTGGGGG
ZNF219	database	mm10_dna	175	186	-	19.2927	3.01e-07	0.000411	CTCCCCCCACCC
ZBTB7B	database	mm10_dna	162	183	+	18.6122	3.05e-07	0.000297	AGCAGTGGGGGTGGGGTGGGGG
SP1	database	mm10_dna	743	761	+	18.2135	3.06e-07	0.000193	GCGGTGGGGGTGGGGGTCG
ZBTB7A	hTFtarget	mm10_dna	749	762	-	17.697	3.07e-07	0.000425	GCGACCCCCACCCC
ZBTB7B	database	mm10_dna	162	183	+	18.5816	3.08e-07	0.000295	AGCAGTGGGGGTGGGGTGGGGG
CREBBP	hTFtarget	mm10_dna	169	180	-	17.0526	3.09e-07	0.00052	CCACCCCACCCC
E2F7	hTFtarget	mm10_dna	745	760	-	18.8143	3.17e-07	0.000251	GACCCCCACCCCCACC
KLF9	hTFtarget	mm10_dna	168	183	+	18.6571	3.21e-07	0.000481	GGGGGTGGGGTGGGGG
E2F7	hTFtarget	mm10_dna	165	180	-	18.7857	3.24e-07	0.000251	CCACCCCACCCCCACT
CTBP2	hTFtarget	mm10_dna	168	183	+	17.9	3.33e-07	0.000534	GGGGGTGGGGTGGGGG
E2F7	hTFtarget	mm10_dna	163	178	+	18.7	3.41e-07	0.000246	GCAGTGGGGGTGGGGT
TRIM28	hTFtarget	mm10_dna	207	218	+	16.9474	3.42e-07	0.000591	AGAAGGCAGCTG
BRD4	hTFtarget	mm10_dna	168	189	-	17.8442	3.54e-07	0.000551	CTACTCCCCCCACCCCACCCCC
SREBF1	database	mm10_dna	170	184	-	15	3.56e-07	0.000551	CCCCCCACCCCACCC
SPI1	hTFtarget	mm10_dna	168	183	-	18.3143	3.63e-07	0.000542	CCCCCACCCCACCCCC
SP1	hTFtarget	mm10_dna	171	186	+	18.0857	3.86e-07	0.000552	GGTGGGGTGGGGGGAG
STAT5A	hTFtarget	mm10_dna	795	810	-	17.4474	4.04e-07	0.000666	AAGGAGGAGGAGCCCA
ZBTB7A	hTFtarget	mm10_dna	749	764	+	17.803	4.04e-07	0.000526	GGGGTGGGGGTCGCCA
SPI1	hTFtarget	mm10_dna	165	189	-	18.0429	4.17e-07	0.000591	CTACTCCCCCCACCCCACCCCCACT
SP1	database	mm10_dna	174	184	+	18.1284	4.32e-07	0.000529	GGGGTGGGGGG
TFAP2C	hTFtarget	mm10_dna	676	691	-	16.8939	4.64e-07	0.000649	CTGGCCTCAGGCAGTG
YY1	hTFtarget	mm10_dna	743	758	+	17.9737	4.66e-07	0.000635	GCGGTGGGGGTGGGGG
EGR1	hTFtarget	mm10_dna	164	183	-	18.1061	4.67e-07	0.000414	CCCCCACCCCACCCCCACTG
SPI1	hTFtarget	mm10_dna	168	183	+	17.8571	4.69e-07	0.000727	GGGGGTGGGGTGGGGG
EGR1	hTFtarget	mm10_dna	164	184	+	17.9429	4.8e-07	0.000683	CAGTGGGGGTGGGGTGGGGGG
TFAP2A	hTFtarget	mm10_dna	676	691	-	17.1667	5.52e-07	0.000795	CTGGCCTCAGGCAGTG
BRD4	hTFtarget	mm10_dna	742	757	-	17.6184	5.8e-07	0.000548	CCCCACCCCCACCGCA
TFAP2C	hTFtarget	mm10_dna	679	690	-	16.4545	5.85e-07	0.000841	TGGCCTCAGGCA
FOXA2	hTFtarget	mm10_dna	747	758	+	17.6974	5.99e-07	0.000782	TGGGGGTGGGGG
TFAP2C	hTFtarget	mm10_dna	678	692	-	16.7424	6.14e-07	0.000847	TCTGGCCTCAGGCAG
ZNF143	hTFtarget	mm10_dna	166	185	-	17.4286	6.26e-07	0.000661	TCCCCCCACCCCACCCCCAC
CDK8	hTFtarget	mm10_dna	738	762	-	17.3377	6.32e-07	0.000608	GCGACCCCCACCCCCACCGCAAGCA
SPI1	hTFtarget	mm10_dna	168	183	-	17.6857	6.47e-07	0.000964	CCCCCACCCCACCCCC
EGR1	hTFtarget	mm10_dna	744	763	-	17.5303	6.69e-07	0.000414	GGCGACCCCCACCCCCACCG
SPI1	hTFtarget	mm10_dna	166	187	-	17.5	6.71e-07	0.000934	ACTCCCCCCACCCCACCCCCAC
SPI1	hTFtarget	mm10_dna	167	184	-	17.5789	6.75e-07	0.000997	CCCCCCACCCCACCCCCA
TFAP2A	hTFtarget	mm10_dna	676	690	+	16.9429	6.84e-07	0.000793	CACTGCCTGAGGCCA
ZNF384	hTFtarget	mm10_dna	175	199	-	16.9277	7.13e-07	0.000777	GTCCTACAACCTACTCCCCCCACCC
SPI1	hTFtarget	mm10_dna	168	183	+	17.4286	7.37e-07	0.00114	GGGGGTGGGGTGGGGG
TFAP2C	hTFtarget	mm10_dna	679	690	+	16.6515	7.55e-07	0.00103	TGCCTGAGGCCA
SPI1	hTFtarget	mm10_dna	168	183	+	17	7.6e-07	0.00113	GGGGGTGGGGTGGGGG
RREB1	database	mm10_dna	167	188	+	17.1778	7.67e-07	0.000551	TGGGGGTGGGGTGGGGGGAGTA
RREB1	database	mm10_dna	167	188	+	17.1616	7.73e-07	0.00055	TGGGGGTGGGGTGGGGGGAGTA
SPI1	hTFtarget	mm10_dna	163	187	-	17.2143	7.9e-07	0.00113	ACTCCCCCCACCCCACCCCCACTGC
HDAC2	hTFtarget	mm10_dna	166	190	+	16.7143	8e-07	0.000292	GTGGGGGTGGGGTGGGGGGAGTAGG
KDM1A	hTFtarget	mm10_dna	164	185	+	16.9859	8.32e-07	0.00101	CAGTGGGGGTGGGGTGGGGGGA
SP3	database	mm10_dna	164	183	+	16.8165	8.34e-07	0.000985	CAGTGGGGGTGGGGTGGGGG
SP7	database	mm10_dna	164	183	+	16.7523	8.36e-07	0.00097	CAGTGGGGGTGGGGTGGGGG
ZNF263	hTFtarget	mm10_dna	799	810	+	17.3857	8.45e-07	0.00142	CTCCTCCTCCTT
VEZF1	hTFtarget	mm10_dna	167	188	-	16.9714	8.47e-07	0.000508	TACTCCCCCCACCCCACCCCCA
ESR1	hTFtarget	mm10_dna	166	187	+	17.0789	8.49e-07	0.00141	GTGGGGGTGGGGTGGGGGGAGT
BRD4	hTFtarget	mm10_dna	168	183	-	17.0658	8.7e-07	0.000548	CCCCCACCCCACCCCC
TFAP2A	hTFtarget	mm10_dna	676	691	-	16.6061	8.83e-07	0.00132	CTGGCCTCAGGCAGTG
FLI1	hTFtarget	mm10_dna	175	190	-	16.7237	8.94e-07	0.000724	CCTACTCCCCCCACCC
BRD7	hTFtarget	mm10_dna	588	609	-	17.1667	9.09e-07	0.0011	CCAGGGAGCCAGTGAGACACAC
E2F7	hTFtarget	mm10_dna	166	177	-	17.3026	9.24e-07	0.000725	CCCCACCCCCAC
E2F7	hTFtarget	mm10_dna	746	757	-	17.3026	9.24e-07	0.000725	CCCCACCCCCAC
BTAF1	hTFtarget	mm10_dna	162	186	-	11.5132	9.27e-07	0.000282	CTCCCCCCACCCCACCCCCACTGCT
RCOR1	hTFtarget	mm10_dna	380	395	+	16.8873	9.28e-07	0.00147	CTAGACCTCTGTTTCC
YY1	hTFtarget	mm10_dna	163	184	-	15.9737	9.35e-07	0.00111	CCCCCCACCCCACCCCCACTGC
SP1	database	mm10_dna	163	181	+	16.8539	9.37e-07	0.000396	GCAGTGGGGGTGGGGTGGG
ZBTB7B	database	mm10_dna	167	188	+	16.6224	9.38e-07	0.000375	TGGGGGTGGGGTGGGGGGAGTA
ZBTB7B	database	mm10_dna	167	188	+	16.5816	9.42e-07	0.000365	TGGGGGTGGGGTGGGGGGAGTA
POU5F1	hTFtarget	mm10_dna	743	758	-	16.9351	9.43e-07	0.000738	CCCCCACCCCCACCGC
SPI1	hTFtarget	mm10_dna	168	183	-	16.9286	9.44e-07	0.00142	CCCCCACCCCACCCCC
TBL1XR1	hTFtarget	mm10_dna	164	179	-	16.6447	9.72e-07	0.000643	CACCCCACCCCCACTG
KLF3	database	mm10_dna	643	657	-	16.8991	9.75e-07	0.00159	CACCAGGGTAGGGCT
KLF3	database	mm10_dna	643	657	-	16.9592	9.79e-07	0.0016	CACCAGGGTAGGGCT
HDAC2	hTFtarget	mm10_dna	684	708	+	16.3571	9.9e-07	0.000292	GAGGCCAGAGTGGAGTCGGAGCTGG
SPI1	hTFtarget	mm10_dna	163	184	+	16.9143	1.01e-06	0.0014	GCAGTGGGGGTGGGGTGGGGGG
ZNF281	database	mm10_dna	168	182	+	16.9286	1.04e-06	0.000497	GGGGGTGGGGTGGGG
ZNF148	database	mm10_dna	168	182	+	16.9326	1.05e-06	0.000509	GGGGGTGGGGTGGGG
SP1	database	mm10_dna	169	179	+	17.4312	1.09e-06	0.000668	GGGGTGGGGTG
DDX5	hTFtarget	mm10_dna	167	191	-	15.3896	1.12e-06	0.00186	ACCTACTCCCCCCACCCCACCCCCA
E2F7	hTFtarget	mm10_dna	163	178	-	16.9286	1.12e-06	0.000865	ACCCCACCCCCACTGC
SPI1	hTFtarget	mm10_dna	169	184	-	16.8421	1.13e-06	0.00164	CCCCCCACCCCACCCC
ZBTB7B	database	mm10_dna	415	436	-	16.2041	1.14e-06	0.000365	TGGGGAAGGAGCAGAGGAGGTC
ZBTB7B	database	mm10_dna	415	436	-	16.2245	1.15e-06	0.000375	TGGGGAAGGAGCAGAGGAGGTC
HSF1	hTFtarget	mm10_dna	742	757	+	16.6842	1.18e-06	0.00115	TGCGGTGGGGGTGGGG
TRIM28	hTFtarget	mm10_dna	495	510	+	14.9342	1.18e-06	0.002	GTGTCTCTCCGCTGTG
SPI1	hTFtarget	mm10_dna	168	183	-	16.8	1.19e-06	0.00181	CCCCCACCCCACCCCC
BRD4	hTFtarget	mm10_dna	742	763	+	16.4026	1.2e-06	0.000532	TGCGGTGGGGGTGGGGGTCGCC
EGR1	hTFtarget	mm10_dna	161	182	-	16.803	1.23e-06	0.00172	CCCCACCCCACCCCCACTGCTG
TFAP2A	hTFtarget	mm10_dna	675	690	+	16.197	1.27e-06	0.00174	TCACTGCCTGAGGCCA
ZNF263	hTFtarget	mm10_dna	798	809	-	17.0857	1.29e-06	0.00204	AGGAGGAGGAGC
MAZ	hTFtarget	mm10_dna	174	189	-	16.8571	1.33e-06	0.000986	CTACTCCCCCCACCCC
CHD1	hTFtarget	mm10_dna	168	183	+	16.4868	1.33e-06	0.00152	GGGGGTGGGGTGGGGG
EGR2	database	mm10_dna	744	758	-	16.5738	1.38e-06	0.00217	CCCCCACCCCCACCG
BTAF1	hTFtarget	mm10_dna	798	809	-	16.6053	1.39e-06	0.0022	AGGAGGAGGAGC
KDM1A	hTFtarget	mm10_dna	561	582	-	16.2676	1.4e-06	0.00101	CTGGGATGCCGGGGGAGGTGAA
SPI1	hTFtarget	mm10_dna	163	183	-	16.4714	1.42e-06	0.00203	CCCCCACCCCACCCCCACTGC
SPI1	hTFtarget	mm10_dna	163	184	+	16.4714	1.43e-06	0.00212	GCAGTGGGGGTGGGGTGGGGGG
SPI1	hTFtarget	mm10_dna	159	183	-	15.7714	1.45e-06	0.0021	CCCCCACCCCACCCCCACTGCTGTC
ZNF263	database	mm10_dna	168	188	+	16.1429	1.48e-06	0.00247	GGGGGTGGGGTGGGGGGAGTA
RREB1	database	mm10_dna	168	187	-	14.5046	1.49e-06	0.00119	ACTCCCCCCACCCCACCCCC
FOXA2	hTFtarget	mm10_dna	167	191	+	15.8026	1.5e-06	0.000771	TGGGGGTGGGGTGGGGGGAGTAGGT
MAZ	hTFtarget	mm10_dna	170	185	-	16.5606	1.54e-06	0.00123	TCCCCCCACCCCACCC
MAZ	hTFtarget	mm10_dna	162	183	+	15.8857	1.55e-06	0.000965	AGCAGTGGGGGTGGGGTGGGGG
RNF2	hTFtarget	mm10_dna	584	595	-	16.0986	1.55e-06	0.00269	AGACACACAGAC
SPI1	hTFtarget	mm10_dna	167	184	-	16.4342	1.55e-06	0.00233	CCCCCCACCCCACCCCCA
SPI1	hTFtarget	mm10_dna	168	183	-	16.2857	1.59e-06	0.00242	CCCCCACCCCACCCCC
TFAP2C	hTFtarget	mm10_dna	680	691	-	15.8485	1.59e-06	0.00228	CTGGCCTCAGGC
POLR2A	hTFtarget	mm10_dna	547	569	+	15.8553	1.6e-06	0.00218	CTGCTGCGGCCACGTTCACCTCC
POLR2A	hTFtarget	mm10_dna	545	556	-	16.4737	1.61e-06	0.00257	GCCGCAGCAGCC
MAZ	hTFtarget	mm10_dna	174	189	-	16.4848	1.65e-06	0.00122	CTACTCCCCCCACCCC
SPI1	hTFtarget	mm10_dna	168	183	+	16.3429	1.65e-06	0.00255	GGGGGTGGGGTGGGGG
E2F7	hTFtarget	mm10_dna	168	183	-	16.3947	1.68e-06	0.000836	CCCCCACCCCACCCCC
MAZ	hTFtarget	mm10_dna	175	190	-	16.4394	1.69e-06	0.00123	CCTACTCCCCCCACCC
E2F7	hTFtarget	mm10_dna	163	178	-	16.3553	1.72e-06	0.000836	ACCCCACCCCCACTGC
SP2	hTFtarget	mm10_dna	163	186	-	15.8158	1.74e-06	0.00085	CTCCCCCCACCCCACCCCCACTGC
SPI1	hTFtarget	mm10_dna	167	184	+	16.1579	1.74e-06	0.00258	TGGGGGTGGGGTGGGGGG
SRF	hTFtarget	mm10_dna	168	183	-	16.0921	1.74e-06	0.00166	CCCCCACCCCACCCCC
CREBBP	hTFtarget	mm10_dna	167	185	-	15.8816	1.74e-06	0.00294	TCCCCCCACCCCACCCCCA
SPI1	hTFtarget	mm10_dna	164	184	-	16.2368	1.76e-06	0.00262	CCCCCCACCCCACCCCCACTG
GATA1	hTFtarget	mm10_dna	166	181	+	14.2835	1.78e-06	0.0029	GTGGGGGTGGGGTGGG
PCGF2	hTFtarget	mm10_dna	169	190	-	15.6447	1.79e-06	0.00227	CCTACTCCCCCCACCCCACCCC
BRD4	hTFtarget	mm10_dna	550	574	+	15.3816	1.79e-06	0.00134	CTGCGGCCACGTTCACCTCCCCCGG
BRD4	hTFtarget	mm10_dna	168	179	-	16.1974	1.81e-06	0.00276	CACCCCACCCCC
KLF5	hTFtarget	mm10_dna	169	177	-	15.1	1.83e-06	0.000988	CCCCACCCC
KLF5	hTFtarget	mm10_dna	174	182	-	15.1	1.83e-06	0.000988	CCCCACCCC
KLF5	hTFtarget	mm10_dna	749	757	-	15.1	1.83e-06	0.000988	CCCCACCCC
SP2	hTFtarget	mm10_dna	743	766	-	15.7237	1.84e-06	0.00085	GATGGCGACCCCCACCCCCACCGC
SP7	database	mm10_dna	744	763	+	15.789	1.86e-06	0.00108	CGGTGGGGGTGGGGGTCGCC
SPI1	hTFtarget	mm10_dna	162	183	+	15.4571	1.87e-06	0.00272	AGCAGTGGGGGTGGGGTGGGGG
TRIM24	hTFtarget	mm10_dna	560	581	-	15.4474	1.87e-06	0.00189	TGGGATGCCGGGGGAGGTGAAC
SP3	database	mm10_dna	744	763	+	15.8257	1.88e-06	0.00111	CGGTGGGGGTGGGGGTCGCC
RUNX1	hTFtarget	mm10_dna	431	442	-	16.0132	1.9e-06	0.003	GCCCTCTGGGGA
CIITA	hTFtarget	mm10_dna	383	398	-	15.6364	1.98e-06	0.00314	CCTGGAAACAGAGGTC
ZBTB7B	database	mm10_dna	171	192	+	15.0306	2.02e-06	0.000484	GGTGGGGTGGGGGGAGTAGGTT
VEZF1	hTFtarget	mm10_dna	163	184	-	15.6	2.06e-06	0.000822	CCCCCCACCCCACCCCCACTGC
SPI1	hTFtarget	mm10_dna	168	183	-	16.0395	2.07e-06	0.00323	CCCCCACCCCACCCCC
TBL1XR1	hTFtarget	mm10_dna	624	639	-	15.7368	2.07e-06	0.000913	CCCTCCTCACCCAGCA
ZBTB7B	database	mm10_dna	171	192	+	15.0306	2.08e-06	0.000507	GGTGGGGTGGGGGGAGTAGGTT
POLR2A	hTFtarget	mm10_dna	547	568	-	15.3289	2.1e-06	0.00298	GAGGTGAACGTGGCCGCAGCAG
EGR1	hTFtarget	mm10_dna	742	757	-	16.1818	2.13e-06	0.00257	CCCCACCCCCACCGCA
ZNF274	hTFtarget	mm10_dna	363	378	-	15.7857	2.15e-06	0.00374	CAGAAAGGGGTGAGGA
BTAF1	hTFtarget	mm10_dna	167	191	-	9.23684	2.17e-06	0.000529	ACCTACTCCCCCCACCCCACCCCCA
FLI1	hTFtarget	mm10_dna	171	186	-	15.6316	2.21e-06	0.00119	CTCCCCCCACCCCACC
SPI1	hTFtarget	mm10_dna	168	183	-	15.8714	2.23e-06	0.00341	CCCCCACCCCACCCCC
SPI1	hTFtarget	mm10_dna	168	183	+	15.8714	2.24e-06	0.00347	GGGGGTGGGGTGGGGG
CREB1	hTFtarget	mm10_dna	583	607	-	3.25758	2.26e-06	0.00292	AGGGAGCCAGTGAGACACACAGACC
RREB1	database	mm10_dna	744	757	-	15.8532	2.27e-06	0.00189	CCCCACCCCCACCG
SETDB1	hTFtarget	mm10_dna	374	389	-	15.9211	2.27e-06	0.00395	AGAGGTCTAGGCAGAA
RAD21	hTFtarget	mm10_dna	202	223	-	15.0429	2.32e-06	0.00339	GGGGTCAGCTGCCTTCTCCTGG
PURA	database	mm10_dna	168	184	+	15.1683	2.38e-06	0.00379	GGGGGTGGGGTGGGGGG
SPI1	hTFtarget	mm10_dna	168	183	+	15.8429	2.38e-06	0.00369	GGGGGTGGGGTGGGGG
ZNF274	hTFtarget	mm10_dna	495	510	+	13.2571	2.4e-06	0.0041	GTGTCTCTCCGCTGTG
PURA	database	mm10_dna	168	184	-	15.1683	2.4e-06	0.00386	CCCCCCACCCCACCCCC
CDX2	hTFtarget	mm10_dna	318	329	+	14.5417	2.41e-06	0.00423	AGGGCCATAAAC
EP300	hTFtarget	mm10_dna	169	191	-	15.4737	2.43e-06	0.00346	ACCTACTCCCCCCACCCCACCCC
TRIM28	hTFtarget	mm10_dna	578	598	-	14.1711	2.46e-06	0.00383	GTGAGACACACAGACCCTGGG
EGR1	hTFtarget	mm10_dna	744	759	+	16.1364	2.47e-06	0.00344	CGGTGGGGGTGGGGGT
SP1	database	mm10_dna	748	758	-	15.8462	2.48e-06	0.00392	CCCCCACCCCC
IRF1	hTFtarget	mm10_dna	700	724	-	15.3766	2.56e-06	0.000739	GCCCAGCTCGGATTGCCCAGCTCCG
CDK8	hTFtarget	mm10_dna	549	573	+	15.3896	2.57e-06	0.00124	GCTGCGGCCACGTTCACCTCCCCCG
EGR1	hTFtarget	mm10_dna	744	764	+	14.6857	2.61e-06	0.00186	CGGTGGGGGTGGGGGTCGCCA
POLR2A	hTFtarget	mm10_dna	163	184	+	14.1316	2.65e-06	0.00322	GCAGTGGGGGTGGGGTGGGGGG
FOXG1	hTFtarget	mm10_dna	168	192	-	15.0649	2.69e-06	0.00231	AACCTACTCCCCCCACCCCACCCCC
SPI1	hTFtarget	mm10_dna	168	183	+	15.6579	2.69e-06	0.00402	GGGGGTGGGGTGGGGG
HNF4A	hTFtarget	mm10_dna	31	39	-	13.9857	2.72e-06	0.00452	CAGAGGGCA
HNF4A	hTFtarget	mm10_dna	682	693	-	14.6571	2.74e-06	0.00449	CTCTGGCCTCAG
SP2	hTFtarget	mm10_dna	367	387	+	14.962	2.77e-06	0.0048	CACCCCTTTCTGCCTAGACCT
SPI1	hTFtarget	mm10_dna	167	182	-	15.6571	2.78e-06	0.00433	CCCCACCCCACCCCCA
RFX5	hTFtarget	mm10_dna	385	398	-	15.1101	2.81e-06	0.00448	CCTGGAAACAGAGG
TRIM24	hTFtarget	mm10_dna	716	731	-	15.4268	2.82e-06	0.00466	TCTGTTGGCCCAGCTC
SUZ12	hTFtarget	mm10_dna	743	758	-	15.4342	2.83e-06	0.00391	CCCCCACCCCCACCGC
BHLHE40	hTFtarget	mm10_dna	169	183	-	15.3289	2.86e-06	0.00393	CCCCCACCCCACCCC
RREB1	database	mm10_dna	165	184	-	12.9083	2.87e-06	0.00153	CCCCCCACCCCACCCCCACT
IRF1	hTFtarget	mm10_dna	166	190	-	15.2208	2.88e-06	0.000739	CCTACTCCCCCCACCCCACCCCCAC
SP1	hTFtarget	mm10_dna	165	186	+	15.1515	2.9e-06	0.00419	AGTGGGGGTGGGGTGGGGGGAG
HSF1	hTFtarget	mm10_dna	168	183	+	15.5395	2.91e-06	0.00142	GGGGGTGGGGTGGGGG
VEZF1	hTFtarget	mm10_dna	168	189	-	15.0286	2.92e-06	0.000877	CTACTCCCCCCACCCCACCCCC
POLR2A	hTFtarget	mm10_dna	546	560	-	15.2105	2.95e-06	0.00494	CGTGGCCGCAGCAGC
SPI1	hTFtarget	mm10_dna	167	182	-	15.4714	2.97e-06	0.0043	CCCCACCCCACCCCCA
DUX4	hTFtarget	mm10_dna	632	647	-	15.1538	2.99e-06	0.00517	GGGCTGTACCCTCCTC
EGR1	hTFtarget	mm10_dna	741	762	-	15.303	2.99e-06	0.0021	GCGACCCCCACCCCCACCGCAA
SP1	database	mm10_dna	748	758	+	15.3034	3.04e-06	0.00415	GGGGGTGGGGG
SPI1	hTFtarget	mm10_dna	161	182	-	15.1571	3.06e-06	0.00475	CCCCACCCCACCCCCACTGCTG
SP8	database	mm10_dna	165	176	+	15.2449	3.08e-06	0.00339	AGTGGGGGTGGG
SPI1	hTFtarget	mm10_dna	168	183	+	15.4857	3.11e-06	0.00455	GGGGGTGGGGTGGGGG
CDK9	hTFtarget	mm10_dna	549	572	+	14.5789	3.11e-06	0.00318	GCTGCGGCCACGTTCACCTCCCCC
CTCF	hTFtarget	mm10_dna	760	775	+	15.3684	3.11e-06	0.00243	CGCCATCTGTAGGGCC
IRF1	hTFtarget	mm10_dna	161	185	-	15.1039	3.14e-06	0.000739	TCCCCCCACCCCACCCCCACTGCTG
ESR1	hTFtarget	mm10_dna	388	403	+	15.4211	3.19e-06	0.00558	CTGTTTCCAGGGGTGC
USF2	hTFtarget	mm10_dna	797	808	+	15.5395	3.2e-06	0.00481	GGCTCCTCCTCC
ZNF92	hTFtarget	mm10_dna	535	559	-	15.1184	3.2e-06	0.00337	GTGGCCGCAGCAGCCCGCTTTTCCC
SPI1	hTFtarget	mm10_dna	168	183	+	15.4571	3.23e-06	0.00506	GGGGGTGGGGTGGGGG
ZNF148	database	mm10_dna	170	184	+	15.4157	3.24e-06	0.00118	GGGTGGGGTGGGGGG
CTCF	hTFtarget	mm10_dna	721	736	-	15.3026	3.25e-06	0.00243	CTCCATCTGTTGGCCC
ZNF281	database	mm10_dna	170	184	+	15.398	3.25e-06	0.00116	GGGTGGGGTGGGGGG
ZNF219	database	mm10_dna	174	185	+	15.3933	3.27e-06	0.00423	GGGGTGGGGGGA
KLF15	database	mm10_dna	176	189	+	15.2294	3.27e-06	0.00306	GGTGGGGGGAGTAG
ZNF219	database	mm10_dna	174	185	+	15.3673	3.35e-06	0.00435	GGGGTGGGGGGA
KLF15	database	mm10_dna	743	759	+	15.3364	3.37e-06	0.00462	GCGGTGGGGGTGGGGGT
KLF15	database	mm10_dna	743	759	+	15.3535	3.37e-06	0.00472	GCGGTGGGGGTGGGGGT
CTCF	hTFtarget	mm10_dna	722	740	-	14.9545	3.38e-06	0.0051	GCATCTCCATCTGTTGGCC
CTCF	hTFtarget	mm10_dna	721	736	-	15.1364	3.38e-06	0.00529	CTCCATCTGTTGGCCC
CTCF	hTFtarget	mm10_dna	722	740	-	14.9545	3.38e-06	0.00507	GCATCTCCATCTGTTGGCC
SPI1	hTFtarget	mm10_dna	168	183	-	15.3421	3.39e-06	0.00483	CCCCCACCCCACCCCC
RFX5	hTFtarget	mm10_dna	383	398	+	14.9848	3.43e-06	0.0055	GACCTCTGTTTCCAGG
BRD4	hTFtarget	mm10_dna	162	183	-	15.013	3.43e-06	0.00267	CCCCCACCCCACCCCCACTGCT
EGR1	hTFtarget	mm10_dna	162	177	-	15.3788	3.49e-06	0.00257	CCCCACCCCCACTGCT
CTCF	hTFtarget	mm10_dna	722	736	-	14.9545	3.51e-06	0.00496	CTCCATCTGTTGGCC
FOXA2	hTFtarget	mm10_dna	167	178	+	15.3421	3.53e-06	0.0023	TGGGGGTGGGGT
SPI1	hTFtarget	mm10_dna	167	182	-	15.2571	3.57e-06	0.00557	CCCCACCCCACCCCCA
IRF1	hTFtarget	mm10_dna	169	180	-	15.3158	3.58e-06	0.00456	CCACCCCACCCC
ZBTB17	hTFtarget	mm10_dna	411	422	-	15.2632	3.58e-06	0.00625	AGGAGGTCTTTG
MYC	hTFtarget	mm10_dna	740	761	+	14.4737	3.6e-06	0.004	CTTGCGGTGGGGGTGGGGGTCG
SP7	database	mm10_dna	169	188	+	14.9358	3.61e-06	0.0014	GGGGTGGGGTGGGGGGAGTA
TP53	hTFtarget	mm10_dna	586	604	-	10.5211	3.62e-06	0.00507	GAGCCAGTGAGACACACAG
CDX2	hTFtarget	mm10_dna	318	329	-	14.2985	3.62e-06	0.00635	GTTTATGGCCCT
HNF4A	hTFtarget	mm10_dna	682	693	-	14.8026	3.64e-06	0.00631	CTCTGGCCTCAG
MYC	hTFtarget	mm10_dna	584	602	-	1.13158	3.67e-06	0.00458	GCCAGTGAGACACACAGAC
BTAF1	hTFtarget	mm10_dna	557	581	+	7.76316	3.67e-06	0.000745	CACGTTCACCTCCCCCGGCATCCCA
SP3	database	mm10_dna	169	188	+	14.9541	3.69e-06	0.00145	GGGGTGGGGTGGGGGGAGTA
MYC	hTFtarget	mm10_dna	722	736	+	15.0658	3.76e-06	0.00524	GGCCAACAGATGGAG
TFAP2C	hTFtarget	mm10_dna	676	690	+	15.1061	3.83e-06	0.00264	CACTGCCTGAGGCCA
SPI1	hTFtarget	mm10_dna	452	463	-	14.8421	3.86e-06	0.00675	AAGCAGATGGTA
STAT5A	hTFtarget	mm10_dna	423	438	+	12.0132	3.91e-06	0.00656	CTGCTCCTTCCCCAGA
CTCF	hTFtarget	mm10_dna	722	740	+	14.7273	3.94e-06	0.006	GGCCAACAGATGGAGATGC
MYB	hTFtarget	mm10_dna	166	190	-	13.7237	3.96e-06	0.00346	CCTACTCCCCCCACCCCACCCCCAC
SUMO2	hTFtarget	mm10_dna	2	17	+	14.8675	3.96e-06	0.00693	TGGTATTGGGATGTGA
ATF2	hTFtarget	mm10_dna	593	604	+	15	3.99e-06	0.0063	TCTCACTGGCTC
POU5F1	hTFtarget	mm10_dna	168	183	-	15.1039	3.99e-06	0.00156	CCCCCACCCCACCCCC
ESR1	hTFtarget	mm10_dna	585	606	-	7.56338	4e-06	0.00196	GGGAGCCAGTGAGACACACAGA
TFAP2C	database	mm10_dna	678	692	-	15.2041	4.01e-06	0.00335	TCTGGCCTCAGGCAG
KLF15	database	mm10_dna	169	182	+	15.0275	4.02e-06	0.00306	GGGGTGGGGTGGGG
BRD4	hTFtarget	mm10_dna	726	734	+	14	4.03e-06	0.00585	AACAGATGG
TFAP2A	database	mm10_dna	680	688	+	14.6207	4.06e-06	0.00579	GCCTGAGGC
TFAP2C	database	mm10_dna	680	688	+	14.6774	4.06e-06	0.00629	GCCTGAGGC
MYC	hTFtarget	mm10_dna	743	758	-	14.9474	4.06e-06	0.00537	CCCCCACCCCCACCGC
TFAP2A	database	mm10_dna	680	688	-	14.5758	4.06e-06	0.00509	GCCTCAGGC
TFAP2C	database	mm10_dna	680	688	+	14.6633	4.06e-06	0.00586	GCCTGAGGC
MYC	hTFtarget	mm10_dna	168	179	-	15.0658	4.09e-06	0.00508	CACCCCACCCCC
KLF5	hTFtarget	mm10_dna	167	182	-	15.0303	4.1e-06	0.00623	CCCCACCCCACCCCCA
SRF	hTFtarget	mm10_dna	799	810	-	14.7632	4.1e-06	0.00662	AAGGAGGAGGAG
RAD21	hTFtarget	mm10_dna	202	223	-	14.5714	4.11e-06	0.00638	GGGGTCAGCTGCCTTCTCCTGG
RFX5	hTFtarget	mm10_dna	383	398	+	14.8333	4.14e-06	0.00685	GACCTCTGTTTCCAGG
SP8	database	mm10_dna	745	756	+	14.8673	4.3e-06	0.00339	GGTGGGGGTGGG
SUZ12	hTFtarget	mm10_dna	167	182	-	15.0526	4.31e-06	0.00672	CCCCACCCCACCCCCA
SPI1	hTFtarget	mm10_dna	721	736	-	15	4.32e-06	0.00733	CTCCATCTGTTGGCCC
SP4	database	mm10_dna	748	758	-	15.4286	4.34e-06	0.00568	CCCCCACCCCC
TRIM28	hTFtarget	mm10_dna	227	250	-	8.80263	4.34e-06	0.00678	CACTCTCCAGCCTGCAGACCCTGC
SREBF1	hTFtarget	mm10_dna	168	179	-	15.0921	4.37e-06	0.00344	CACCCCACCCCC
RREB1	database	mm10_dna	164	185	+	14.0889	4.39e-06	0.00211	CAGTGGGGGTGGGGTGGGGGGA
MAZ	hTFtarget	mm10_dna	743	758	-	15.0606	4.4e-06	0.00217	CCCCCACCCCCACCGC
SPI1	hTFtarget	mm10_dna	748	763	+	15	4.42e-06	0.00327	GGGGGTGGGGGTCGCC
SREBF1	hTFtarget	mm10_dna	797	808	+	15.0658	4.42e-06	0.00344	GGCTCCTCCTCC
RREB1	database	mm10_dna	164	185	+	14.0808	4.44e-06	0.0021	CAGTGGGGGTGGGGTGGGGGGA
EGR1	hTFtarget	mm10_dna	164	179	+	15.3333	4.45e-06	0.00344	CAGTGGGGGTGGGGTG
IRF1	hTFtarget	mm10_dna	167	182	+	14.8939	4.49e-06	0.00691	TGGGGGTGGGGTGGGG
TAF1	hTFtarget	mm10_dna	740	761	-	14.2632	4.52e-06	0.00653	CGACCCCCACCCCCACCGCAAG
EGR1	hTFtarget	mm10_dna	745	760	+	14.6364	4.53e-06	0.00649	GGTGGGGGTGGGGGTC
EGR1	hTFtarget	mm10_dna	745	756	-	15.2857	4.53e-06	0.00684	CCCACCCCCACC
POLR2A	hTFtarget	mm10_dna	545	556	+	14.8026	4.55e-06	0.00751	GGCTGCTGCGGC
CREB1	hTFtarget	mm10_dna	587	611	-	0.590909	4.55e-06	0.00295	GGCCAGGGAGCCAGTGAGACACACA
TFAP2C	database	mm10_dna	676	690	+	15.0612	4.57e-06	0.00335	CACTGCCTGAGGCCA
SPI1	hTFtarget	mm10_dna	743	764	+	14.7857	4.59e-06	0.00316	GCGGTGGGGGTGGGGGTCGCCA
POLR2A	hTFtarget	mm10_dna	743	758	-	14.0132	4.72e-06	0.00708	CCCCCACCCCCACCGC
RAD21	hTFtarget	mm10_dna	202	223	-	13.8714	4.72e-06	0.0064	GGGGTCAGCTGCCTTCTCCTGG
POLR2A	hTFtarget	mm10_dna	743	764	+	12.9868	4.73e-06	0.00322	GCGGTGGGGGTGGGGGTCGCCA
CTCF	hTFtarget	mm10_dna	721	736	-	14.5303	4.73e-06	0.00707	CTCCATCTGTTGGCCC
RUNX2	hTFtarget	mm10_dna	171	186	-	14.519	4.78e-06	0.00828	CTCCCCCCACCCCACC
PURA	database	mm10_dna	170	186	+	14.4059	4.79e-06	0.00381	GGGTGGGGTGGGGGGAG
KLF9	hTFtarget	mm10_dna	744	759	+	14.303	4.79e-06	0.00694	CGGTGGGGGTGGGGGT
TFAP2C	hTFtarget	mm10_dna	680	691	-	14.8939	4.79e-06	0.00637	CTGGCCTCAGGC
E2F7	hTFtarget	mm10_dna	562	577	+	14.8286	4.81e-06	0.00248	TCACCTCCCCCGGCAT
PURA	database	mm10_dna	170	186	-	14.4059	4.81e-06	0.00387	CTCCCCCCACCCCACCC
JUND	hTFtarget	mm10_dna	162	183	-	14.2632	4.88e-06	0.00437	CCCCCACCCCACCCCCACTGCT
SPI1	hTFtarget	mm10_dna	167	182	-	14.7571	4.88e-06	0.00737	CCCCACCCCACCCCCA
USF2	hTFtarget	mm10_dna	798	809	+	14.8289	4.92e-06	0.00695	GCTCCTCCTCCT
YY1	hTFtarget	mm10_dna	753	768	-	14.6579	4.94e-06	0.00819	CAGATGGCGACCCCCA
UBTF	hTFtarget	mm10_dna	800	808	-	13.5139	4.95e-06	0.00867	GGAGGAGGA
ZNF384	hTFtarget	mm10_dna	169	184	+	14.5526	4.96e-06	0.00289	GGGGTGGGGTGGGGGG
SPI1	hTFtarget	mm10_dna	167	182	+	14.8	5.06e-06	0.00779	TGGGGGTGGGGTGGGG
CTCF	hTFtarget	mm10_dna	721	736	-	14.5606	5.07e-06	0.00756	CTCCATCTGTTGGCCC
CREBBP	hTFtarget	mm10_dna	580	594	-	13.7313	5.1e-06	0.0071	GACACACAGACCCTG
SPI1	hTFtarget	mm10_dna	168	183	-	14.7429	5.11e-06	0.00783	CCCCCACCCCACCCCC
STAT3	hTFtarget	mm10_dna	169	177	-	14.3714	5.17e-06	0.00272	CCCCACCCC
STAT3	hTFtarget	mm10_dna	174	182	-	14.3714	5.17e-06	0.00272	CCCCACCCC
STAT3	hTFtarget	mm10_dna	749	757	-	14.3714	5.17e-06	0.00272	CCCCACCCC
YY1	hTFtarget	mm10_dna	743	764	-	12.6579	5.31e-06	0.00316	TGGCGACCCCCACCCCCACCGC
EGR1	database	mm10_dna	165	178	-	14.8077	5.32e-06	0.00439	ACCCCACCCCCACT
SP2	database	mm10_dna	744	758	-	14.8448	5.32e-06	0.00675	CCCCCACCCCCACCG
STAT6	database	mm10_dna	848	860	-	13.9293	5.32e-06	0.00934	TTCCTTGGAATCC
TBP	hTFtarget	mm10_dna	797	808	+	14.6447	5.33e-06	0.00744	GGCTCCTCCTCC
MYC	hTFtarget	mm10_dna	724	739	+	14.4737	5.34e-06	0.00817	CCAACAGATGGAGATG
SPI1	hTFtarget	mm10_dna	201	216	-	14.6316	5.34e-06	0.00844	GCTGCCTTCTCCTGGA
KLF5	hTFtarget	mm10_dna	167	182	+	14.7879	5.38e-06	0.00809	TGGGGGTGGGGTGGGG
STAT6	database	mm10_dna	848	860	-	13.9474	5.39e-06	0.00945	TTCCTTGGAATCC
MAZ	database	mm10_dna	173	186	+	14.6966	5.46e-06	0.00433	TGGGGTGGGGGGAG
SP1	hTFtarget	mm10_dna	167	182	+	14.1667	5.48e-06	0.00794	TGGGGGTGGGGTGGGG
POLR2A	hTFtarget	mm10_dna	156	177	-	13.6184	5.51e-06	0.00395	CCCCACCCCCACTGCTGTCATC
ORC1	hTFtarget	mm10_dna	743	758	-	13.8571	5.54e-06	0.00363	CCCCCACCCCCACCGC
SPI1	hTFtarget	mm10_dna	167	182	-	14.9474	5.56e-06	0.00897	CCCCACCCCACCCCCA
CTCF	hTFtarget	mm10_dna	721	736	+	14.2273	5.58e-06	0.00832	GGGCCAACAGATGGAG
EGR4	database	mm10_dna	748	758	+	15	5.6e-06	0.0043	GGGGGTGGGGG
EGR4	database	mm10_dna	748	758	+	15.0714	5.6e-06	0.00434	GGGGGTGGGGG
CTCF	hTFtarget	mm10_dna	714	738	+	13.3485	5.63e-06	0.00658	CCGAGCTGGGCCAACAGATGGAGAT
SPI1	hTFtarget	mm10_dna	168	183	-	14.6571	5.69e-06	0.00882	CCCCCACCCCACCCCC
KLF4	hTFtarget	mm10_dna	681	692	+	14.6711	5.7e-06	0.00725	CCTGAGGCCAGA
ESR1	hTFtarget	mm10_dna	486	507	-	6.42254	5.72e-06	0.00196	AGCGGAGAGACACAAGCAAAAA
CDK9	hTFtarget	mm10_dna	156	179	-	13.5	5.73e-06	0.00318	CACCCCACCCCCACTGCTGTCATC
CBFB	hTFtarget	mm10_dna	743	764	+	12.7895	5.75e-06	0.00807	GCGGTGGGGGTGGGGGTCGCCA
ELF1	hTFtarget	mm10_dna	797	808	+	14.3289	5.75e-06	0.00861	GGCTCCTCCTCC
KLF4	hTFtarget	mm10_dna	606	621	-	14.5921	5.8e-06	0.00991	AAGCCAGATGGGCCAG
MAZ	database	mm10_dna	420	436	-	14.3483	5.82e-06	0.00391	TGGGGAAGGAGCAGAGG
TCF3	hTFtarget	mm10_dna	207	218	+	14	5.86e-06	0.00933	AGAAGGCAGCTG
MAZ	database	mm10_dna	420	436	-	14.3265	5.87e-06	0.00395	TGGGGAAGGAGCAGAGG
VEZF1	hTFtarget	mm10_dna	365	386	+	13.8429	5.89e-06	0.00141	CTCACCCCTTTCTGCCTAGACC
FOXA1	hTFtarget	mm10_dna	680	688	-	14.5395	5.9e-06	0.00881	GCCTCAGGC
CTCF	hTFtarget	mm10_dna	721	736	-	13.9242	5.93e-06	0.00831	CTCCATCTGTTGGCCC
WT1	database	mm10_dna	166	178	+	14.4607	5.94e-06	0.00397	GTGGGGGTGGGGT
ESR1	hTFtarget	mm10_dna	585	606	-	13.7463	5.95e-06	0.00882	GGGAGCCAGTGAGACACACAGA
ZNF274	hTFtarget	mm10_dna	495	510	-	10.6714	5.95e-06	0.0103	CACAGCGGAGAGACAC
ESR1	hTFtarget	mm10_dna	587	608	-	6.28169	5.97e-06	0.00196	CAGGGAGCCAGTGAGACACACA
CTCF	hTFtarget	mm10_dna	722	740	-	13.8636	5.97e-06	0.00835	GCATCTCCATCTGTTGGCC
RAD21	hTFtarget	mm10_dna	201	216	-	13.9342	5.98e-06	0.00924	GCTGCCTTCTCCTGGA
BTAF1	hTFtarget	mm10_dna	742	766	-	6.34211	5.98e-06	0.000976	GATGGCGACCCCCACCCCCACCGCA
AR	hTFtarget	mm10_dna	489	504	-	14.2179	5.99e-06	0.00967	GGAGAGACACAAGCAA
ZNF274	hTFtarget	mm10_dna	495	510	-	11.1571	6e-06	0.01	CACAGCGGAGAGACAC
WT1	database	mm10_dna	166	178	+	14.449	6e-06	0.00399	GTGGGGGTGGGGT
ESR1	hTFtarget	mm10_dna	583	604	-	6.25352	6.03e-06	0.00196	GAGCCAGTGAGACACACAGACC
LMO2	hTFtarget	mm10_dna	454	462	-	13.3421	6.03e-06	0.00898	AGCAGATGG
HHEX	database	mm10_dna	707	716	+	6.06522	6.03e-06	0.0101	GGGCAATCCG
ARID3A	hTFtarget	mm10_dna	723	738	-	14.2237	6.04e-06	0.00602	ATCTCCATCTGTTGGC
SP4	database	mm10_dna	740	763	+	12.798	6.05e-06	0.00265	CTTGCGGTGGGGGTGGGGGTCGCC
ZNF384	hTFtarget	mm10_dna	165	180	+	14.2895	6.09e-06	0.00289	AGTGGGGGTGGGGTGG
SP4	database	mm10_dna	740	763	+	12.798	6.11e-06	0.00263	CTTGCGGTGGGGGTGGGGGTCGCC
SPI1	hTFtarget	mm10_dna	167	182	+	14.4857	6.14e-06	0.00967	TGGGGGTGGGGTGGGG
SPI1	hTFtarget	mm10_dna	168	183	+	14.4605	6.15e-06	0.00891	GGGGGTGGGGTGGGGG
SP1	database	mm10_dna	168	177	-	14.382	6.17e-06	0.00456	CCCCACCCCC
SP1	database	mm10_dna	748	757	-	14.382	6.17e-06	0.00456	CCCCACCCCC
TOP1	hTFtarget	mm10_dna	29	43	-	14.4079	6.18e-06	0.00786	CTTGCAGAGGGCAGC
KLF16	database	mm10_dna	168	178	+	14.6735	6.18e-06	0.00465	GGGGGTGGGGT
NRF1	hTFtarget	mm10_dna	171	182	-	14.6286	6.21e-06	0.00483	CCCCACCCCACC
SPI1	hTFtarget	mm10_dna	167	182	-	14.5429	6.21e-06	0.00938	CCCCACCCCACCCCCA
SPI1	hTFtarget	mm10_dna	748	759	-	14.5789	6.22e-06	0.00947	ACCCCCACCCCC
MAZ	hTFtarget	mm10_dna	749	764	-	14.5286	6.23e-06	0.00308	TGGCGACCCCCACCCC
YY1	hTFtarget	mm10_dna	743	758	-	13.8684	6.23e-06	0.00718	CCCCCACCCCCACCGC
SPI1	hTFtarget	mm10_dna	167	182	+	14.5789	6.27e-06	0.00939	TGGGGGTGGGGTGGGG
KLF16	database	mm10_dna	748	758	+	14.6429	6.27e-06	0.00465	GGGGGTGGGGG
SPI1	hTFtarget	mm10_dna	680	688	-	15.1184	6.3e-06	0.00873	GCCTCAGGC
ZBTB7A	hTFtarget	mm10_dna	751	764	-	14.6667	6.3e-06	0.00901	TGGCGACCCCCACC
STAG1	hTFtarget	mm10_dna	202	223	-	13.4242	6.31e-06	0.0076	GGGGTCAGCTGCCTTCTCCTGG
POLR2A	hTFtarget	mm10_dna	545	560	-	14.0714	6.36e-06	0.0095	CGTGGCCGCAGCAGCC
MYH11	hTFtarget	mm10_dna	742	757	+	13.8816	6.37e-06	0.00635	TGCGGTGGGGGTGGGG
SP1	database	mm10_dna	168	178	+	14.4494	6.39e-06	0.00437	GGGGGTGGGGT
RREB1	database	mm10_dna	738	759	+	13.3444	6.41e-06	0.00231	TGCTTGCGGTGGGGGTGGGGGT
POLR2A	hTFtarget	mm10_dna	743	764	+	13.3947	6.41e-06	0.00385	GCGGTGGGGGTGGGGGTCGCCA
BTAF1	hTFtarget	mm10_dna	169	193	-	6.13158	6.41e-06	0.000976	CAACCTACTCCCCCCACCCCACCCC
SPI1	hTFtarget	mm10_dna	168	189	+	14.2571	6.42e-06	0.00316	GGGGGTGGGGTGGGGGGAGTAG
FLI1	hTFtarget	mm10_dna	416	433	-	-2.31818	6.47e-06	0.00987	GGAAGGAGCAGAGGAGGT
CTCF	hTFtarget	mm10_dna	721	736	+	13.8485	6.47e-06	0.00952	GGGCCAACAGATGGAG
MYC	hTFtarget	mm10_dna	586	604	-	-1.28947	6.5e-06	0.00458	GAGCCAGTGAGACACACAG
RREB1	database	mm10_dna	738	759	+	13.3333	6.5e-06	0.00231	TGCTTGCGGTGGGGGTGGGGGT
POLR2A	hTFtarget	mm10_dna	742	763	-	13.3158	6.51e-06	0.00395	GGCGACCCCCACCCCCACCGCA
CTCF	hTFtarget	mm10_dna	722	736	-	13.7727	6.52e-06	0.00878	CTCCATCTGTTGGCC
ELF1	hTFtarget	mm10_dna	797	808	+	14.25	6.55e-06	0.01	GGCTCCTCCTCC
STAT2	hTFtarget	mm10_dna	798	809	-	14.1714	6.56e-06	0.00557	AGGAGGAGGAGC
CTCF	hTFtarget	mm10_dna	202	216	+	14	6.58e-06	0.00889	CCAGGAGAAGGCAGC
YBX2	database	mm10_dna	707	717	-	12.5631	6.58e-06	0.00995	TCGGATTGCCC
KLF5	database	mm10_dna	174	183	-	14.7755	6.59e-06	0.00532	CCCCCACCCC
KLF5	database	mm10_dna	749	758	-	14.7755	6.59e-06	0.00532	CCCCCACCCC
KLF5	database	mm10_dna	174	183	+	14.7551	6.59e-06	0.00529	GGGGTGGGGG
KLF5	database	mm10_dna	749	758	+	14.7551	6.59e-06	0.00529	GGGGTGGGGG
BRD3	hTFtarget	mm10_dna	507	522	-	14.4605	6.6e-06	0.0115	CACATGATTGCTCACA
CTCF	hTFtarget	mm10_dna	722	739	+	13.9848	6.6e-06	0.00983	GGCCAACAGATGGAGATG
EGR4	database	mm10_dna	168	178	+	14.7213	6.61e-06	0.0043	GGGGGTGGGGT
EGR4	database	mm10_dna	168	178	+	14.7857	6.61e-06	0.00434	GGGGGTGGGGT
CTCF	hTFtarget	mm10_dna	721	736	-	13.9091	6.63e-06	0.00975	CTCCATCTGTTGGCCC
JUND	hTFtarget	mm10_dna	169	177	-	15.4211	6.67e-06	0.00254	CCCCACCCC
JUND	hTFtarget	mm10_dna	174	182	-	15.4211	6.67e-06	0.00254	CCCCACCCC
JUND	hTFtarget	mm10_dna	749	757	-	15.4211	6.67e-06	0.00254	CCCCACCCC
MYC	hTFtarget	mm10_dna	201	216	-	13.9868	6.67e-06	0.00957	GCTGCCTTCTCCTGGA
POLR2A	hTFtarget	mm10_dna	743	758	-	13.8553	6.7e-06	0.00957	CCCCCACCCCCACCGC
ZBTB7B	database	mm10_dna	742	763	+	12.2449	6.73e-06	0.00129	TGCGGTGGGGGTGGGGGTCGCC
RAC3	hTFtarget	mm10_dna	553	567	+	14.2857	6.76e-06	0.0114	CGGCCACGTTCACCT
SPI1	hTFtarget	mm10_dna	167	182	+	14.1857	6.8e-06	0.0103	TGGGGGTGGGGTGGGG
RFX5	hTFtarget	mm10_dna	383	398	+	14.1667	6.86e-06	0.0115	GACCTCTGTTTCCAGG
CTCF	hTFtarget	mm10_dna	722	737	-	13.9242	6.87e-06	0.0102	TCTCCATCTGTTGGCC
MYC	hTFtarget	mm10_dna	760	774	-	14.0395	6.92e-06	0.00524	GCCCTACAGATGGCG
YBX1	database	mm10_dna	707	717	-	12.5647	6.95e-06	0.0105	TCGGATTGCCC
SPI1	hTFtarget	mm10_dna	167	182	+	14.0132	6.97e-06	0.0106	TGGGGGTGGGGTGGGG
ZBTB7B	database	mm10_dna	742	763	+	12.3061	6.98e-06	0.00136	TGCGGTGGGGGTGGGGGTCGCC
SP1	hTFtarget	mm10_dna	690	713	-	14.0519	6.99e-06	0.0115	ATTGCCCAGCTCCGACTCCACTCT
CTCF	hTFtarget	mm10_dna	722	739	+	13.9091	6.99e-06	0.0106	GGCCAACAGATGGAGATG
SPI1	hTFtarget	mm10_dna	202	217	+	13.2763	7.04e-06	0.0103	CCAGGAGAAGGCAGCT
SPI1	hTFtarget	mm10_dna	721	736	+	13.4737	7.09e-06	0.0112	GGGCCAACAGATGGAG
TRIM24	hTFtarget	mm10_dna	225	240	-	14.0366	7.14e-06	0.0059	CCTGCAGACCCTGCAG
ELF1	hTFtarget	mm10_dna	541	556	+	12.0921	7.17e-06	0.00932	AGCGGGCTGCTGCGGC
SPI1	hTFtarget	mm10_dna	168	183	+	14.0921	7.18e-06	0.00976	GGGGGTGGGGTGGGGG
STAT1	hTFtarget	mm10_dna	723	744	-	13.3947	7.23e-06	0.011	GCAAGCATCTCCATCTGTTGGC
SPI1	hTFtarget	mm10_dna	798	809	-	14.5395	7.26e-06	0.0112	AGGAGGAGGAGC
REST	hTFtarget	mm10_dna	348	361	-	11.9091	7.27e-06	0.0118	CTCCAAGGTGCTCG
KLF1	database	mm10_dna	168	177	-	14.6429	7.3e-06	0.00547	CCCCACCCCC
KLF1	database	mm10_dna	748	757	-	14.6429	7.3e-06	0.00547	CCCCACCCCC
SPI1	hTFtarget	mm10_dna	794	809	+	14.3	7.3e-06	0.00795	TTGGGCTCCTCCTCCT
SPI1	hTFtarget	mm10_dna	167	182	-	14.2429	7.31e-06	0.0116	CCCCACCCCACCCCCA
CTCF	hTFtarget	mm10_dna	721	736	-	13.8333	7.32e-06	0.0116	CTCCATCTGTTGGCCC
CREBBP	hTFtarget	mm10_dna	584	604	-	-3.22857	7.33e-06	0.0106	GAGCCAGTGAGACACACAGAC
MED1	hTFtarget	mm10_dna	726	734	-	14.1857	7.34e-06	0.0089	CCATCTGTT
NR2F2	hTFtarget	mm10_dna	682	697	+	13.9474	7.34e-06	0.00985	CTGAGGCCAGAGTGGA
BRD4	hTFtarget	mm10_dna	454	462	-	13.9571	7.34e-06	0.00585	AGCAGATGG
MYC	hTFtarget	mm10_dna	797	808	+	13.9211	7.37e-06	0.00508	GGCTCCTCCTCC
LMNB1	hTFtarget	mm10_dna	202	217	-	14.1579	7.38e-06	0.0125	AGCTGCCTTCTCCTGG
CTCF	hTFtarget	mm10_dna	202	223	-	13.3788	7.38e-06	0.00717	GGGGTCAGCTGCCTTCTCCTGG
CTCF	hTFtarget	mm10_dna	723	736	-	14.0606	7.43e-06	0.0123	CTCCATCTGTTGGC
GTF2I	hTFtarget	mm10_dna	434	455	+	13.6042	7.51e-06	0.0108	CCAGAGGGCCTGTTCCAGTACC
YY1	hTFtarget	mm10_dna	754	769	-	13.803	7.51e-06	0.0124	ACAGATGGCGACCCCC
FOXA2	hTFtarget	mm10_dna	160	184	+	12.9211	7.54e-06	0.00258	ACAGCAGTGGGGGTGGGGTGGGGGG
CDX2	hTFtarget	mm10_dna	318	329	-	13.7015	7.58e-06	0.0133	GTTTATGGCCCT
MRE11A	hTFtarget	mm10_dna	202	221	-	13.6316	7.59e-06	0.0123	GGTCAGCTGCCTTCTCCTGG
CTCF	hTFtarget	mm10_dna	721	736	-	13.3182	7.59e-06	0.00883	CTCCATCTGTTGGCCC
USF1	hTFtarget	mm10_dna	795	810	+	13.8158	7.62e-06	0.00943	TGGGCTCCTCCTCCTT
FOXM1	hTFtarget	mm10_dna	593	604	-	14.1316	7.63e-06	0.012	GAGCCAGTGAGA
STAT2	hTFtarget	mm10_dna	747	758	+	14.0286	7.64e-06	0.00557	TGGGGGTGGGGG
NHLH1	database	mm10_dna	206	225	-	12.2927	7.66e-06	0.00842	GAGGGGTCAGCTGCCTTCTC
CTCF	hTFtarget	mm10_dna	722	737	+	13.789	7.66e-06	0.0113	GGCCAACAGATGGAGA
ZBTB7C	database	mm10_dna	751	762	+	13.7653	7.72e-06	0.012	GGTGGGGGTCGC
MYC	hTFtarget	mm10_dna	202	217	+	14.1974	7.73e-06	0.0121	CCAGGAGAAGGCAGCT
SMC1A	hTFtarget	mm10_dna	201	215	-	13.8553	7.73e-06	0.0101	CTGCCTTCTCCTGGA
SPI1	hTFtarget	mm10_dna	199	214	-	14.2105	7.74e-06	0.0121	TGCCTTCTCCTGGAGG
CTCF	hTFtarget	mm10_dna	220	231	-	14.25	7.75e-06	0.00607	CCTGCAGAGGGG
POLR2A	hTFtarget	mm10_dna	160	184	+	12.6579	7.76e-06	0.00982	ACAGCAGTGGGGGTGGGGTGGGGGG
HIF1A	hTFtarget	mm10_dna	419	434	+	13.9221	7.77e-06	0.0117	TCCTCTGCTCCTTCCC
CTCF	hTFtarget	mm10_dna	721	736	+	13.5455	7.77e-06	0.0118	GGGCCAACAGATGGAG
SPI1	hTFtarget	mm10_dna	723	738	-	13.1974	7.78e-06	0.00757	ATCTCCATCTGTTGGC
MXI1	hTFtarget	mm10_dna	390	405	+	13.7632	7.79e-06	0.0132	GTTTCCAGGGGTGCCA
CTCF	hTFtarget	mm10_dna	757	772	-	13.6714	7.79e-06	0.01	CCTACAGATGGCGACC
CTCF	hTFtarget	mm10_dna	723	736	-	13.8333	7.8e-06	0.0128	CTCCATCTGTTGGC
SPI1	hTFtarget	mm10_dna	166	181	+	14.1	7.82e-06	0.00993	GTGGGGGTGGGGTGGG
CTCF	hTFtarget	mm10_dna	202	213	+	14.2368	7.83e-06	0.00607	CCAGGAGAAGGC
ZNF384	hTFtarget	mm10_dna	420	435	-	13.9605	7.85e-06	0.00289	GGGGAAGGAGCAGAGG
MYH11	hTFtarget	mm10_dna	162	177	+	13.5	7.86e-06	0.00635	AGCAGTGGGGGTGGGG
SPI1	hTFtarget	mm10_dna	167	182	-	14.2571	7.89e-06	0.0115	CCCCACCCCACCCCCA
TAL1	database	mm10_dna	452	463	-	14.3596	7.9e-06	0.0136	AAGCAGATGGTA
GATA1	hTFtarget	mm10_dna	624	639	+	12.937	7.91e-06	0.00645	TGCTGGGTGAGGAGGG
CTCF	hTFtarget	mm10_dna	721	736	-	13.6515	7.93e-06	0.0128	CTCCATCTGTTGGCCC
ERG	hTFtarget	mm10_dna	200	215	+	12.8816	7.93e-06	0.0111	CTCCAGGAGAAGGCAG
GTF2B	hTFtarget	mm10_dna	798	809	+	14.2632	7.94e-06	0.012	GCTCCTCCTCCT
USF2	hTFtarget	mm10_dna	798	809	-	14.3143	7.95e-06	0.0122	AGGAGGAGGAGC
YY1	hTFtarget	mm10_dna	742	757	+	13.5263	7.97e-06	0.0117	TGCGGTGGGGGTGGGG
REST	hTFtarget	mm10_dna	350	362	-	12.7143	7.98e-06	0.0132	GCTCCAAGGTGCT
CBFB	hTFtarget	mm10_dna	196	220	+	11.1184	7.98e-06	0.00476	GGACCTCCAGGAGAAGGCAGCTGAC
ARID3A	hTFtarget	mm10_dna	201	216	-	13.7368	7.99e-06	0.00602	GCTGCCTTCTCCTGGA
KLF5	hTFtarget	mm10_dna	747	758	+	14.2237	7.99e-06	0.00668	TGGGGGTGGGGG
E2F1	hTFtarget	mm10_dna	169	180	+	13.6184	8.01e-06	0.0123	GGGGTGGGGTGG
EP300	hTFtarget	mm10_dna	579	595	-	8.31579	8.02e-06	0.0138	AGACACACAGACCCTGG
SPI1	hTFtarget	mm10_dna	168	189	+	13.6714	8.03e-06	0.00437	GGGGGTGGGGTGGGGGGAGTAG
MAZ	hTFtarget	mm10_dna	744	759	-	14.0758	8.04e-06	0.00389	ACCCCCACCCCCACCG
TCF4	hTFtarget	mm10_dna	77	92	-	13.9359	8.05e-06	0.014	GTCCTTCAAGAAGACA
BTAF1	hTFtarget	mm10_dna	740	764	-	5.43421	8.08e-06	0.00105	TGGCGACCCCCACCCCCACCGCAAG
RAD21	hTFtarget	mm10_dna	721	736	-	13.7576	8.09e-06	0.0123	CTCCATCTGTTGGCCC
CTCF	hTFtarget	mm10_dna	723	736	-	13.6515	8.1e-06	0.0124	CTCCATCTGTTGGC
MYC	hTFtarget	mm10_dna	586	607	+	13.5789	8.12e-06	0.0131	CTGTGTGTCTCACTGGCTCCCT
PURA	database	mm10_dna	604	612	-	11.633	8.13e-06	0.0132	GGGCCAGGG
POLR2A	hTFtarget	mm10_dna	163	184	+	12.9605	8.13e-06	0.00385	GCAGTGGGGGTGGGGTGGGGGG
TCF12	hTFtarget	mm10_dna	680	688	+	14.3684	8.13e-06	0.0105	GCCTGAGGC
CTCF	hTFtarget	mm10_dna	721	736	-	13.7576	8.15e-06	0.0125	CTCCATCTGTTGGCCC
CTCF	hTFtarget	mm10_dna	202	213	-	14.1974	8.16e-06	0.0105	GCCTTCTCCTGG
ZNF384	hTFtarget	mm10_dna	410	434	+	13.6867	8.17e-06	0.00446	ACAAAGACCTCCTCTGCTCCTTCCC
SPI1	hTFtarget	mm10_dna	742	763	+	12.5143	8.19e-06	0.00596	TGCGGTGGGGGTGGGGGTCGCC
STAT2	hTFtarget	mm10_dna	425	436	+	14.0921	8.21e-06	0.0112	GCTCCTTCCCCA
SPI1	hTFtarget	mm10_dna	793	808	+	14.1286	8.22e-06	0.00625	GTTGGGCTCCTCCTCC
SPI1	hTFtarget	mm10_dna	202	213	+	14.2895	8.24e-06	0.0124	CCAGGAGAAGGC
SPI1	hTFtarget	mm10_dna	721	736	-	13.9211	8.24e-06	0.0122	CTCCATCTGTTGGCCC
CTCF	hTFtarget	mm10_dna	722	738	-	13.6818	8.25e-06	0.0128	ATCTCCATCTGTTGGCC
ZNF274	hTFtarget	mm10_dna	495	510	-	9.9697	8.29e-06	0.0142	CACAGCGGAGAGACAC
CBFB	hTFtarget	mm10_dna	199	223	+	11.0132	8.35e-06	0.00476	CCTCCAGGAGAAGGCAGCTGACCCC
CTCF	hTFtarget	mm10_dna	202	216	+	13.7121	8.36e-06	0.0115	CCAGGAGAAGGCAGC
RXRG	hTFtarget	mm10_dna	201	216	-	13.6	8.39e-06	0.011	GCTGCCTTCTCCTGGA
ZNF263	hTFtarget	mm10_dna	419	434	-	13.5429	8.42e-06	0.012	GGGAAGGAGCAGAGGA
CTCF	hTFtarget	mm10_dna	721	736	+	13.2879	8.43e-06	0.0113	GGGCCAACAGATGGAG
RB1	hTFtarget	mm10_dna	798	809	-	14.1579	8.45e-06	0.0134	AGGAGGAGGAGC
SPI1	hTFtarget	mm10_dna	167	182	-	14.0789	8.45e-06	0.0126	CCCCACCCCACCCCCA
POLR2A	hTFtarget	mm10_dna	743	758	-	13.3714	8.47e-06	0.0136	CCCCCACCCCCACCGC
MYC	hTFtarget	mm10_dna	566	587	-	13.5921	8.5e-06	0.0081	AGACCCTGGGATGCCGGGGGAG
SP1	database	mm10_dna	168	178	-	14.5	8.54e-06	0.00601	ACCCCACCCCC
SP2	database	mm10_dna	169	183	-	14.1552	8.57e-06	0.00675	CCCCCACCCCACCCC
CTCF	database	mm10_dna	718	737	+	13.7879	8.59e-06	0.0133	GCTGGGCCAACAGATGGAGA
KLF5	hTFtarget	mm10_dna	167	178	+	14.0921	8.59e-06	0.00668	TGGGGGTGGGGT
BRD4	hTFtarget	mm10_dna	162	177	-	13.4605	8.61e-06	0.00361	CCCCACCCCCACTGCT
CTCF	hTFtarget	mm10_dna	723	736	+	13.6212	8.61e-06	0.0129	GCCAACAGATGGAG
KDM1A	hTFtarget	mm10_dna	507	522	+	13.25	8.62e-06	0.0143	TGTGAGCAATCATGTG
STAG1	hTFtarget	mm10_dna	201	216	-	13.303	8.64e-06	0.013	GCTGCCTTCTCCTGGA
CTCF	hTFtarget	mm10_dna	722	737	+	13.5	8.64e-06	0.0131	GGCCAACAGATGGAGA
BTAF1	hTFtarget	mm10_dna	172	196	-	5.22368	8.66e-06	0.00105	CTACAACCTACTCCCCCCACCCCAC
CTCF	database	mm10_dna	721	739	+	13.0656	8.67e-06	0.0141	GGGCCAACAGATGGAGATG
ZFP42	hTFtarget	mm10_dna	168	178	-	13.7105	8.68e-06	0.0112	ACCCCACCCCC
MAZ	database	mm10_dna	626	639	+	14.0562	8.7e-06	0.0046	CTGGGTGAGGAGGG
TBP	hTFtarget	mm10_dna	748	759	-	13.9868	8.77e-06	0.0112	ACCCCCACCCCC
TRIM24	hTFtarget	mm10_dna	550	571	-	12.6053	8.77e-06	0.00345	GGGGAGGTGAACGTGGCCGCAG
CTCF	hTFtarget	mm10_dna	723	736	-	13.7727	8.79e-06	0.0141	CTCCATCTGTTGGC
CHD1	hTFtarget	mm10_dna	170	185	+	13.7237	8.81e-06	0.00501	GGGTGGGGTGGGGGGA
EGR1	hTFtarget	mm10_dna	165	176	-	14.3286	8.81e-06	0.00684	CCCACCCCCACT
EGR1	hTFtarget	mm10_dna	165	180	+	13.2727	8.85e-06	0.00649	AGTGGGGGTGGGGTGG
SPZ1	database	mm10_dna	650	665	-	13.8586	8.85e-06	0.0135	TGGCTGTTCACCAGGG
TFAP2C	hTFtarget	mm10_dna	200	215	+	13.8947	8.87e-06	0.00921	CTCCAGGAGAAGGCAG
CTCF	hTFtarget	mm10_dna	722	737	+	13.5408	8.87e-06	0.013	GGCCAACAGATGGAGA
YY1	hTFtarget	mm10_dna	163	178	+	13.3553	8.88e-06	0.00605	GCAGTGGGGGTGGGGT
SPI1	hTFtarget	mm10_dna	167	182	+	13.9857	8.89e-06	0.00872	TGGGGGTGGGGTGGGG
SPI1	hTFtarget	mm10_dna	167	182	-	14.0286	8.9e-06	0.013	CCCCACCCCACCCCCA
SPZ1	database	mm10_dna	650	665	-	13.8018	8.92e-06	0.0136	TGGCTGTTCACCAGGG
ZNF219	database	mm10_dna	749	760	-	13.3659	8.93e-06	0.0061	GACCCCCACCCC
CTCF	database	mm10_dna	28	47	-	13.6084	8.95e-06	0.00727	TGGACTTGCAGAGGGCAGCA
YY1	hTFtarget	mm10_dna	754	769	+	13.5152	8.98e-06	0.0139	GGGGGTCGCCATCTGT
CTCF	hTFtarget	mm10_dna	722	740	+	13.2424	9e-06	0.0129	GGCCAACAGATGGAGATGC
RAD21	hTFtarget	mm10_dna	201	216	+	13.3333	9.03e-06	0.0141	TCCAGGAGAAGGCAGC
EZH2	hTFtarget	mm10_dna	30	45	+	13.2368	9.04e-06	0.0103	CTGCCCTCTGCAAGTC
SPI1	hTFtarget	mm10_dna	167	182	-	13.9079	9.05e-06	0.0085	CCCCACCCCACCCCCA
KLF4	database	mm10_dna	169	178	+	14.0612	9.07e-06	0.0091	GGGGTGGGGT
NRF1	hTFtarget	mm10_dna	166	177	-	13.9857	9.09e-06	0.00483	CCCCACCCCCAC
NRF1	hTFtarget	mm10_dna	746	757	-	13.9857	9.09e-06	0.00483	CCCCACCCCCAC
SPI1	hTFtarget	mm10_dna	167	182	-	14.0286	9.1e-06	0.0146	CCCCACCCCACCCCCA
DDX5	hTFtarget	mm10_dna	741	756	-	13.7792	9.11e-06	0.0144	CCCACCCCCACCGCAA
CTCF	hTFtarget	mm10_dna	722	741	-	13.303	9.13e-06	0.0121	AGCATCTCCATCTGTTGGCC
EGR1	hTFtarget	mm10_dna	737	758	-	13.4714	9.13e-06	0.0114	CCCCCACCCCCACCGCAAGCAT
CTCF	hTFtarget	mm10_dna	722	737	-	13.2576	9.18e-06	0.0132	TCTCCATCTGTTGGCC
EGR1	database	mm10_dna	562	575	+	13.9615	9.19e-06	0.00506	TCACCTCCCCCGGC
SPI1	hTFtarget	mm10_dna	789	810	+	13.3857	9.19e-06	0.00639	CCCTGTTGGGCTCCTCCTCCTT
CTCF	hTFtarget	mm10_dna	723	738	-	13.4143	9.19e-06	0.0104	ATCTCCATCTGTTGGC
NHLH1	database	mm10_dna	205	226	-	12.25	9.21e-06	0.014	AGAGGGGTCAGCTGCCTTCTCC
POLR2A	hTFtarget	mm10_dna	746	761	-	12.9868	9.21e-06	0.00667	CGACCCCCACCCCCAC
SP4	database	mm10_dna	739	762	+	11.9293	9.22e-06	0.00263	GCTTGCGGTGGGGGTGGGGGTCGC
SPI1	hTFtarget	mm10_dna	200	215	-	13.2895	9.24e-06	0.0131	CTGCCTTCTCCTGGAG
RBL2	hTFtarget	mm10_dna	799	810	-	14.3289	9.26e-06	0.00735	AAGGAGGAGGAG
RAD21	hTFtarget	mm10_dna	201	216	+	13.3788	9.27e-06	0.014	TCCAGGAGAAGGCAGC
CTCF	hTFtarget	mm10_dna	721	736	-	13.303	9.28e-06	0.0146	CTCCATCTGTTGGCCC
KLF15	database	mm10_dna	745	761	+	13.8081	9.3e-06	0.00651	GGTGGGGGTGGGGGTCG
KLF15	database	mm10_dna	745	761	+	13.8	9.32e-06	0.00639	GGTGGGGGTGGGGGTCG
CTCF	hTFtarget	mm10_dna	721	736	-	13.3939	9.33e-06	0.0128	CTCCATCTGTTGGCCC
ESR1	hTFtarget	mm10_dna	584	599	-	11.3662	9.35e-06	0.0136	AGTGAGACACACAGAC
RELA	hTFtarget	mm10_dna	168	183	-	13.8816	9.38e-06	0.0107	CCCCCACCCCACCCCC
SPI1	hTFtarget	mm10_dna	167	178	-	14.0526	9.42e-06	0.0153	ACCCCACCCCCA
ZNF274	hTFtarget	mm10_dna	499	510	-	12.3286	9.43e-06	0.0162	CACAGCGGAGAG
SPI1	hTFtarget	mm10_dna	201	216	-	12.7895	9.44e-06	0.00757	GCTGCCTTCTCCTGGA
SPI1	hTFtarget	mm10_dna	743	764	+	13.3857	9.45e-06	0.00437	GCGGTGGGGGTGGGGGTCGCCA
E2F7	hTFtarget	mm10_dna	170	185	-	13.1429	9.45e-06	0.00411	TCCCCCCACCCCACCC
E2F7	hTFtarget	mm10_dna	562	577	-	13.0286	9.45e-06	0.00445	ATGCCGGGGGAGGTGA
VDR	database	mm10_dna	180	194	+	13.7636	9.5e-06	0.0152	GGGGGAGTAGGTTGT
REST	hTFtarget	mm10_dna	349	360	+	13.0909	9.5e-06	0.0149	GAGCACCTTGGA
MYC	hTFtarget	mm10_dna	758	769	-	14.0132	9.58e-06	0.0158	ACAGATGGCGAC
YY1	hTFtarget	mm10_dna	743	758	-	11.9868	9.6e-06	0.0116	CCCCCACCCCCACCGC
BCL6	database	mm10_dna	850	863	-	11.945	9.64e-06	0.0169	TGCTTCCTTGGAAT
CTCF	hTFtarget	mm10_dna	722	736	+	13.0758	9.66e-06	0.011	GGCCAACAGATGGAG
SPI1	hTFtarget	mm10_dna	167	182	-	13.7	9.67e-06	0.0143	CCCCACCCCACCCCCA
SPI1	hTFtarget	mm10_dna	166	181	+	13.1429	9.68e-06	0.0152	GTGGGGGTGGGGTGGG
KDM1A	hTFtarget	mm10_dna	165	186	+	13.338	9.69e-06	0.00428	AGTGGGGGTGGGGTGGGGGGAG
KLF7	database	mm10_dna	169	178	+	14.0092	9.69e-06	0.00919	GGGGTGGGGT
ZNF274	database	mm10_dna	497	511	-	11.4898	9.74e-06	0.0168	TCACAGCGGAGAGAC
BRD4	hTFtarget	mm10_dna	567	591	-	13.6494	9.79e-06	0.0147	ACACAGACCCTGGGATGCCGGGGGA
CTCF	hTFtarget	mm10_dna	721	736	-	12.9091	9.79e-06	0.0109	CTCCATCTGTTGGCCC
KLF11	database	mm10_dna	174	183	+	13.7156	9.81e-06	0.00671	GGGGTGGGGG
KLF11	database	mm10_dna	749	758	+	13.7156	9.81e-06	0.00671	GGGGTGGGGG
USF1	hTFtarget	mm10_dna	797	808	+	13.3421	9.83e-06	0.0141	GGCTCCTCCTCC
TCF4	hTFtarget	mm10_dna	161	182	+	12.4474	9.87e-06	0.00733	CAGCAGTGGGGGTGGGGTGGGG
HOXA9	hTFtarget	mm10_dna	431	439	-	14.4737	9.9e-06	0.0165	CTCTGGGGA
PBX1	hTFtarget	mm10_dna	431	439	-	14.3816	9.9e-06	0.0158	CTCTGGGGA
SP1:SP3	database	mm10_dna	748	758	-	14.2959	9.91e-06	0.0126	CCCCCACCCCC
CTCF	hTFtarget	mm10_dna	721	736	-	13.3485	9.97e-06	0.0161	CTCCATCTGTTGGCCC
CTCF	hTFtarget	mm10_dna	721	736	-	13.4242	9.99e-06	0.0147	CTCCATCTGTTGGCCC
SP4	database	mm10_dna	739	762	+	11.7273	1e-05	0.00265	GCTTGCGGTGGGGGTGGGGGTCGC
SRF	hTFtarget	mm10_dna	201	216	-	12.9242	1e-05	0.0145	GCTGCCTTCTCCTGGA
CTCF	hTFtarget	mm10_dna	721	739	-	12.5455	1e-05	0.0111	CATCTCCATCTGTTGGCCC
SP4	database	mm10_dna	164	187	+	11.7071	1.01e-05	0.00265	CAGTGGGGGTGGGGTGGGGGGAGT
BHLHE40	hTFtarget	mm10_dna	174	185	-	13.5921	1.01e-05	0.0101	TCCCCCCACCCC
RAD21	hTFtarget	mm10_dna	28	43	+	13.0571	1.01e-05	0.0149	TGCTGCCCTCTGCAAG
CTCF	hTFtarget	mm10_dna	721	736	-	13.4091	1.01e-05	0.0152	CTCCATCTGTTGGCCC
SPI1	hTFtarget	mm10_dna	167	182	-	13.8	1.02e-05	0.00795	CCCCACCCCACCCCCA
TRIM24	hTFtarget	mm10_dna	168	189	+	12.3026	1.02e-05	0.00345	GGGGGTGGGGTGGGGGGAGTAG
ZBTB33	hTFtarget	mm10_dna	420	435	+	13.1184	1.02e-05	0.0066	CCTCTGCTCCTTCCCC
CTCF	hTFtarget	mm10_dna	202	221	+	12.5	1.02e-05	0.0134	CCAGGAGAAGGCAGCTGACC
EHF	hTFtarget	mm10_dna	169	190	+	13.5753	1.02e-05	0.0163	GGGGTGGGGTGGGGGGAGTAGG
SP4	database	mm10_dna	164	187	+	11.7172	1.02e-05	0.00263	CAGTGGGGGTGGGGTGGGGGGAGT
FOXA2	hTFtarget	mm10_dna	743	767	+	12.3158	1.03e-05	0.00265	GCGGTGGGGGTGGGGGTCGCCATCT
BRD4	hTFtarget	mm10_dna	565	589	+	12.0132	1.03e-05	0.00324	CCTCCCCCGGCATCCCAGGGTCTGT
STAG1	hTFtarget	mm10_dna	751	772	+	12.4545	1.03e-05	0.0076	GGTGGGGGTCGCCATCTGTAGG
TAF3	hTFtarget	mm10_dna	418	433	-	13.8289	1.03e-05	0.0156	GGAAGGAGCAGAGGAG
TBP	hTFtarget	mm10_dna	680	701	-	13.2632	1.03e-05	0.0127	CGACTCCACTCTGGCCTCAGGC
CTCF	hTFtarget	mm10_dna	723	736	-	13.2727	1.03e-05	0.0137	CTCCATCTGTTGGC
CTCF	hTFtarget	mm10_dna	751	772	+	12.7273	1.03e-05	0.00717	GGTGGGGGTCGCCATCTGTAGG
CTCF	hTFtarget	mm10_dna	199	216	-	12.8333	1.03e-05	0.0136	GCTGCCTTCTCCTGGAGG
POLR2A	hTFtarget	mm10_dna	546	560	-	13.3571	1.04e-05	0.0138	CGTGGCCGCAGCAGC
RAD21	hTFtarget	mm10_dna	751	772	+	12.3	1.04e-05	0.00704	GGTGGGGGTCGCCATCTGTAGG
SMARCA4	hTFtarget	mm10_dna	223	231	-	13.2105	1.04e-05	0.0168	CCTGCAGAG
SPI1	hTFtarget	mm10_dna	167	182	-	13.8026	1.04e-05	0.0163	CCCCACCCCACCCCCA
SPI1	hTFtarget	mm10_dna	787	811	+	12.5571	1.04e-05	0.00488	TGCCCTGTTGGGCTCCTCCTCCTTA
CTCF	hTFtarget	mm10_dna	721	736	-	13.2727	1.04e-05	0.016	CTCCATCTGTTGGCCC
CTCF	hTFtarget	mm10_dna	721	736	+	13.3788	1.04e-05	0.0155	GGGCCAACAGATGGAG
EOMES	hTFtarget	mm10_dna	223	231	+	13.1579	1.04e-05	0.0172	CTCTGCAGG
HNF4A	hTFtarget	mm10_dna	420	431	-	13.6579	1.05e-05	0.018	AAGGAGCAGAGG
RAD21	hTFtarget	mm10_dna	199	216	-	13	1.05e-05	0.0156	GCTGCCTTCTCCTGGAGG
SPI1	hTFtarget	mm10_dna	743	758	-	13.7714	1.05e-05	0.00884	CCCCCACCCCCACCGC
CTCF	hTFtarget	mm10_dna	721	736	+	12.9545	1.05e-05	0.00838	GGGCCAACAGATGGAG
STAG1	hTFtarget	mm10_dna	201	216	+	13.0152	1.06e-05	0.0156	TCCAGGAGAAGGCAGC
CTCF	hTFtarget	mm10_dna	721	736	-	12.6061	1.06e-05	0.0103	CTCCATCTGTTGGCCC
CTCF	hTFtarget	mm10_dna	722	737	-	13	1.06e-05	0.0153	TCTCCATCTGTTGGCC
E2F7	hTFtarget	mm10_dna	560	575	+	12.9	1.06e-05	0.00411	GTTCACCTCCCCCGGC
TAL1	database	mm10_dna	453	462	+	14.5447	1.07e-05	0.0128	ACCATCTGCT
MYC	hTFtarget	mm10_dna	169	177	-	13.5658	1.07e-05	0.00549	CCCCACCCC
MYC	hTFtarget	mm10_dna	174	182	-	13.5658	1.07e-05	0.00549	CCCCACCCC
MYC	hTFtarget	mm10_dna	749	757	-	13.5658	1.07e-05	0.00549	CCCCACCCC
BMI1	hTFtarget	mm10_dna	25	46	-	13.5455	1.07e-05	0.00521	GGACTTGCAGAGGGCAGCAGAG
RAD21	hTFtarget	mm10_dna	202	217	+	12.7143	1.07e-05	0.0171	CCAGGAGAAGGCAGCT
RFX2	hTFtarget	mm10_dna	798	809	-	13.4868	1.07e-05	0.017	AGGAGGAGGAGC
CBX3	hTFtarget	mm10_dna	369	382	+	12.6053	1.07e-05	0.0182	CCCCTTTCTGCCTA
VEZF1	hTFtarget	mm10_dna	156	177	-	12.7714	1.07e-05	0.00185	CCCCACCCCCACTGCTGTCATC
ZNF263	hTFtarget	mm10_dna	794	809	-	13.4394	1.07e-05	0.0152	AGGAGGAGGAGCCCAA
AP2	database	mm10_dna	674	689	-	13.7245	1.08e-05	0.0128	GGCCTCAGGCAGTGAA
ARID3A	hTFtarget	mm10_dna	724	739	-	13.5921	1.08e-05	0.0168	CATCTCCATCTGTTGG
GTF2I	hTFtarget	mm10_dna	169	177	+	14.1711	1.08e-05	0.00591	GGGGTGGGG
GTF2I	hTFtarget	mm10_dna	174	182	+	14.1711	1.08e-05	0.00591	GGGGTGGGG
GTF2I	hTFtarget	mm10_dna	749	757	+	14.1711	1.08e-05	0.00591	GGGGTGGGG
SPI1	hTFtarget	mm10_dna	167	182	-	13.8571	1.08e-05	0.0165	CCCCACCCCACCCCCA
VEZF1	hTFtarget	mm10_dna	415	436	+	12.7571	1.08e-05	0.00185	GACCTCCTCTGCTCCTTCCCCA
CLOCK	hTFtarget	mm10_dna	748	759	-	14.0526	1.08e-05	0.0168	ACCCCCACCCCC
CTCF	hTFtarget	mm10_dna	722	741	-	12.8636	1.08e-05	0.0166	AGCATCTCCATCTGTTGGCC
EP300	hTFtarget	mm10_dna	431	439	-	13.9143	1.08e-05	0.0167	CTCTGGGGA
ELK3	database	mm10_dna	877	888	-	14.2294	1.09e-05	0.0176	CACAGGATATCC
SP1	hTFtarget	mm10_dna	745	760	+	13.3857	1.09e-05	0.00658	GGTGGGGGTGGGGGTC
SPI1	hTFtarget	mm10_dna	748	763	-	13.7	1.09e-05	0.00819	GGCGACCCCCACCCCC
CTCF	hTFtarget	mm10_dna	722	737	-	12.5606	1.09e-05	0.016	TCTCCATCTGTTGGCC
CTCF	hTFtarget	mm10_dna	722	740	+	12.8939	1.09e-05	0.0106	GGCCAACAGATGGAGATGC
EP300	hTFtarget	mm10_dna	581	596	+	13.6447	1.09e-05	0.0184	AGGGTCTGTGTGTCTC
ELK3	database	mm10_dna	877	888	-	14.2959	1.09e-05	0.0178	CACAGGATATCC
HAND2	database	mm10_dna	760	768	+	14.0918	1.09e-05	0.0172	CGCCATCTG
RREB1	database	mm10_dna	164	183	-	9.3578	1.1e-05	0.00438	CCCCCACCCCACCCCCACTG
CTCF	database	mm10_dna	720	739	+	13.3072	1.1e-05	0.00727	TGGGCCAACAGATGGAGATG
ESR1	hTFtarget	mm10_dna	404	419	-	13.4857	1.1e-05	0.0191	AGGTCTTTGTACCCTG
ETS1	hTFtarget	mm10_dna	744	759	-	13.4605	1.1e-05	0.0181	ACCCCCACCCCCACCG
RAD21	hTFtarget	mm10_dna	201	216	+	13.2879	1.1e-05	0.0172	TCCAGGAGAAGGCAGC
SPI1	hTFtarget	mm10_dna	794	809	+	13.6053	1.1e-05	0.0085	TTGGGCTCCTCCTCCT
SRF	hTFtarget	mm10_dna	202	215	+	13.0909	1.1e-05	0.0152	CCAGGAGAAGGCAG
CTCF	hTFtarget	mm10_dna	721	736	-	13.1515	1.1e-05	0.0166	CTCCATCTGTTGGCCC
BHLHE40	hTFtarget	mm10_dna	744	758	-	12.9079	1.11e-05	0.00764	CCCCCACCCCCACCG
BMI1	hTFtarget	mm10_dna	736	757	+	13.4935	1.11e-05	0.00521	GATGCTTGCGGTGGGGGTGGGG
POLR2A	hTFtarget	mm10_dna	546	557	+	13.1842	1.11e-05	0.00886	GCTGCTGCGGCC
SPI1	hTFtarget	mm10_dna	797	808	+	13.7	1.11e-05	0.017	GGCTCCTCCTCC
SPI1	hTFtarget	mm10_dna	167	182	+	13.6184	1.11e-05	0.0169	TGGGGGTGGGGTGGGG
TFAP2C	hTFtarget	mm10_dna	201	216	-	13.4211	1.11e-05	0.0151	GCTGCCTTCTCCTGGA
TFAP2C	hTFtarget	mm10_dna	722	737	+	13.5395	1.11e-05	0.00921	GGCCAACAGATGGAGA
CTCF	hTFtarget	mm10_dna	722	737	+	13.1579	1.11e-05	0.0169	GGCCAACAGATGGAGA
CTCF	hTFtarget	mm10_dna	724	739	+	13.1515	1.11e-05	0.0161	CCAACAGATGGAGATG
CTCF	hTFtarget	mm10_dna	201	216	+	13.1515	1.11e-05	0.0168	TCCAGGAGAAGGCAGC
DDX5	hTFtarget	mm10_dna	231	255	-	10.5584	1.11e-05	0.00924	AGTCACACTCTCCAGCCTGCAGACC
MAZ	hTFtarget	mm10_dna	414	435	-	12.4	1.12e-05	0.00464	GGGGAAGGAGCAGAGGAGGTCT
SPI1	hTFtarget	mm10_dna	200	215	+	13.4605	1.12e-05	0.0176	CTCCAGGAGAAGGCAG
SPI1	hTFtarget	mm10_dna	166	180	+	13.7105	1.12e-05	0.0185	GTGGGGGTGGGGTGG
SPI1	hTFtarget	mm10_dna	721	736	-	13.5395	1.12e-05	0.0104	CTCCATCTGTTGGCCC
SPI1	hTFtarget	mm10_dna	167	182	+	13.3571	1.12e-05	0.00939	TGGGGGTGGGGTGGGG
YY1	hTFtarget	mm10_dna	742	757	-	12.5526	1.12e-05	0.0133	CCCCACCCCCACCGCA
YY1	hTFtarget	mm10_dna	544	559	+	12.8026	1.12e-05	0.00718	GGGCTGCTGCGGCCAC
NR2C2	hTFtarget	mm10_dna	748	763	+	12.6974	1.13e-05	0.0175	GGGGGTGGGGGTCGCC
SPI1	hTFtarget	mm10_dna	794	809	-	13.6571	1.13e-05	0.00872	AGGAGGAGGAGCCCAA
CTCF	hTFtarget	mm10_dna	721	736	-	12.9848	1.13e-05	0.0159	CTCCATCTGTTGGCCC
E2F4	hTFtarget	mm10_dna	168	179	+	13.3816	1.13e-05	0.0135	GGGGGTGGGGTG
SP1	database	mm10_dna	798	808	+	14.0385	1.14e-05	0.00601	GCTCCTCCTCC
ESR1	hTFtarget	mm10_dna	404	419	-	12.7424	1.14e-05	0.0196	AGGTCTTTGTACCCTG
MYC	hTFtarget	mm10_dna	420	435	+	13.2763	1.14e-05	0.00753	CCTCTGCTCCTTCCCC
SPI1	hTFtarget	mm10_dna	743	763	-	13.2286	1.14e-05	0.00812	GGCGACCCCCACCCCCACCGC
SPI1	hTFtarget	mm10_dna	794	809	+	13.3289	1.14e-05	0.0141	TTGGGCTCCTCCTCCT
TFAP2A	hTFtarget	mm10_dna	677	692	+	13.7879	1.14e-05	0.00822	ACTGCCTGAGGCCAGA
CTCF	hTFtarget	mm10_dna	202	215	+	13.1364	1.14e-05	0.016	CCAGGAGAAGGCAG
CTCF	hTFtarget	mm10_dna	723	740	-	12.5758	1.14e-05	0.016	GCATCTCCATCTGTTGGC
NHLH1	database	mm10_dna	540	559	-	11.3902	1.15e-05	0.00842	GTGGCCGCAGCAGCCCGCTT
SP1	hTFtarget	mm10_dna	167	178	-	13.6714	1.15e-05	0.0193	ACCCCACCCCCA
SPI1	hTFtarget	mm10_dna	723	738	-	13.4868	1.15e-05	0.00912	ATCTCCATCTGTTGGC
CDK7	hTFtarget	mm10_dna	546	566	+	12.7922	1.15e-05	0.0104	GCTGCTGCGGCCACGTTCACC
CTCF	hTFtarget	mm10_dna	723	736	+	13.3788	1.15e-05	0.019	GCCAACAGATGGAG
CTCF	hTFtarget	mm10_dna	201	216	-	12.7576	1.15e-05	0.0135	GCTGCCTTCTCCTGGA
CTCF	hTFtarget	mm10_dna	721	736	-	13	1.15e-05	0.0162	CTCCATCTGTTGGCCC
CTCF	hTFtarget	mm10_dna	723	736	+	13.3788	1.15e-05	0.0189	GCCAACAGATGGAG
EBF1	hTFtarget	mm10_dna	428	442	+	13.7273	1.15e-05	0.0179	CCTTCCCCAGAGGGC
SPI1	hTFtarget	mm10_dna	551	575	+	12.3286	1.16e-05	0.00488	TGCGGCCACGTTCACCTCCCCCGGC
CTCF	hTFtarget	mm10_dna	723	736	-	13.2273	1.16e-05	0.0176	CTCCATCTGTTGGC
RREB1	database	mm10_dna	163	184	+	12.1515	1.16e-05	0.00276	GCAGTGGGGGTGGGGTGGGGGG
SPI1	hTFtarget	mm10_dna	201	216	-	12.8026	1.17e-05	0.0124	GCTGCCTTCTCCTGGA
CTCF	hTFtarget	mm10_dna	723	738	+	12.9697	1.17e-05	0.00962	GCCAACAGATGGAGAT
EP300	hTFtarget	mm10_dna	552	576	+	12.0519	1.17e-05	0.00991	GCGGCCACGTTCACCTCCCCCGGCA
NR1I3	database	mm10_dna	627	644	+	13.4667	1.18e-05	0.0195	TGGGTGAGGAGGGTACAG
ZNF263	database	mm10_dna	416	436	-	12.8571	1.18e-05	0.00984	TGGGGAAGGAGCAGAGGAGGT
POLR2A	hTFtarget	mm10_dna	544	559	-	12.4868	1.18e-05	0.0128	GTGGCCGCAGCAGCCC
SMC3	hTFtarget	mm10_dna	202	217	-	12.1053	1.18e-05	0.018	AGCTGCCTTCTCCTGG
SPI1	hTFtarget	mm10_dna	201	216	-	12.6053	1.18e-05	0.0106	GCTGCCTTCTCCTGGA
STAG1	hTFtarget	mm10_dna	201	216	+	13.1735	1.18e-05	0.0165	TCCAGGAGAAGGCAGC
STAT2	hTFtarget	mm10_dna	172	183	+	13.5857	1.18e-05	0.00557	GTGGGGTGGGGG
EP300	hTFtarget	mm10_dna	680	688	-	13.6184	1.18e-05	0.0182	GCCTCAGGC
SPI1	hTFtarget	mm10_dna	794	809	-	13.2429	1.19e-05	0.00939	AGGAGGAGGAGCCCAA
MAZ	hTFtarget	mm10_dna	166	177	-	13.9697	1.2e-05	0.00873	CCCCACCCCCAC
MAZ	hTFtarget	mm10_dna	746	757	-	13.9697	1.2e-05	0.00873	CCCCACCCCCAC
POLR2A	hTFtarget	mm10_dna	159	180	-	12.1447	1.2e-05	0.0128	CCACCCCACCCCCACTGCTGTC
SPI1	hTFtarget	mm10_dna	168	183	+	13.1184	1.2e-05	0.0187	GGGGGTGGGGTGGGGG
EGR2	database	mm10_dna	745	755	+	13.9796	1.21e-05	0.0153	GGTGGGGGTGG
RREB1	database	mm10_dna	173	194	+	12.0222	1.21e-05	0.00276	TGGGGTGGGGGGAGTAGGTTGT
ESR1	hTFtarget	mm10_dna	335	343	+	13.6479	1.21e-05	0.0192	AGAGACAGA
GLYR1	hTFtarget	mm10_dna	695	716	-	7.17105	1.21e-05	0.02	CGGATTGCCCAGCTCCGACTCC
POLR2A	hTFtarget	mm10_dna	743	758	-	12.8026	1.21e-05	0.0188	CCCCCACCCCCACCGC
SPI1	hTFtarget	mm10_dna	797	808	+	13.7286	1.21e-05	0.0158	GGCTCCTCCTCC
CDX2	hTFtarget	mm10_dna	318	329	+	13.0448	1.21e-05	0.0212	AGGGCCATAAAC
EGR2	database	mm10_dna	745	755	+	13.9796	1.21e-05	0.0153	GGTGGGGGTGG
RREB1	database	mm10_dna	170	183	-	11.844	1.22e-05	0.00676	CCCCCACCCCACCC
SIN3A	hTFtarget	mm10_dna	680	688	-	13.9868	1.22e-05	0.0166	GCCTCAGGC
CTCF	hTFtarget	mm10_dna	722	737	+	12.6364	1.22e-05	0.0167	GGCCAACAGATGGAGA
EP300	hTFtarget	mm10_dna	175	183	-	14.0263	1.22e-05	0.00966	CCCCCACCC
EP300	hTFtarget	mm10_dna	750	758	-	14.0263	1.22e-05	0.00966	CCCCCACCC
MAZ	hTFtarget	mm10_dna	749	764	-	13.3333	1.23e-05	0.00453	TGGCGACCCCCACCCC
CTCF	hTFtarget	mm10_dna	201	216	+	12.8636	1.23e-05	0.00962	TCCAGGAGAAGGCAGC
E2F7	hTFtarget	mm10_dna	168	183	+	12.4571	1.23e-05	0.00445	GGGGGTGGGGTGGGGG
LIN9	hTFtarget	mm10_dna	593	604	+	13.75	1.24e-05	0.0216	TCTCACTGGCTC
NFYA	hTFtarget	mm10_dna	168	179	+	13.8286	1.24e-05	0.016	GGGGGTGGGGTG
SPI1	hTFtarget	mm10_dna	22	45	-	12.4	1.24e-05	0.00796	GACTTGCAGAGGGCAGCAGAGTTT
SPI1	hTFtarget	mm10_dna	167	182	+	13.4714	1.24e-05	0.0197	TGGGGGTGGGGTGGGG
SPI1	hTFtarget	mm10_dna	202	218	+	12.3571	1.24e-05	0.0194	CCAGGAGAAGGCAGCTG
RREB1	database	mm10_dna	173	194	+	12	1.24e-05	0.00276	TGGGGTGGGGGGAGTAGGTTGT
FOXA2	hTFtarget	mm10_dna	168	189	-	12.1688	1.25e-05	0.0104	CTACTCCCCCCACCCCACCCCC
MYC	hTFtarget	mm10_dna	592	610	-	-4.15789	1.25e-05	0.00586	GCCAGGGAGCCAGTGAGAC
POLR2A	hTFtarget	mm10_dna	544	559	+	12.3816	1.25e-05	0.00667	GGGCTGCTGCGGCCAC
BRD4	hTFtarget	mm10_dna	561	572	+	13.6842	1.25e-05	0.00693	TTCACCTCCCCC
SMC3	hTFtarget	mm10_dna	201	216	+	12.2273	1.25e-05	0.0174	TCCAGGAGAAGGCAGC
CTCF	hTFtarget	mm10_dna	230	241	-	13.4211	1.25e-05	0.0217	GCCTGCAGACCC
SP2	hTFtarget	mm10_dna	167	182	-	13.2895	1.26e-05	0.0185	CCCCACCCCACCCCCA
SPI1	hTFtarget	mm10_dna	739	763	-	11.4143	1.26e-05	0.00813	GGCGACCCCCACCCCCACCGCAAGC
SPI1	hTFtarget	mm10_dna	724	739	+	12.3816	1.26e-05	0.0204	CCAACAGATGGAGATG
SPI1	hTFtarget	mm10_dna	199	214	-	13.3553	1.26e-05	0.0104	TGCCTTCTCCTGGAGG
SPI1	hTFtarget	mm10_dna	166	181	-	13.3714	1.26e-05	0.0151	CCCACCCCACCCCCAC
SPI1	hTFtarget	mm10_dna	793	808	+	12.9286	1.26e-05	0.00937	GTTGGGCTCCTCCTCC
STAG1	hTFtarget	mm10_dna	201	216	-	12.7121	1.26e-05	0.0184	GCTGCCTTCTCCTGGA
TFAP2A	hTFtarget	mm10_dna	761	772	+	13.5789	1.26e-05	0.0152	GCCATCTGTAGG
TOP1	hTFtarget	mm10_dna	758	772	-	13.2237	1.26e-05	0.00786	CCTACAGATGGCGAC
CTCF	hTFtarget	mm10_dna	201	216	+	12.4091	1.26e-05	0.0161	TCCAGGAGAAGGCAGC
EBF1	database	mm10_dna	430	440	+	14.4228	1.27e-05	0.021	TTCCCCAGAGG
MYC	hTFtarget	mm10_dna	722	737	+	11.7632	1.27e-05	0.0178	GGCCAACAGATGGAGA
SUMO2	hTFtarget	mm10_dna	739	763	+	12.8553	1.27e-05	0.0118	GCTTGCGGTGGGGGTGGGGGTCGCC
CTCF	hTFtarget	mm10_dna	201	216	+	12.6061	1.27e-05	0.0162	TCCAGGAGAAGGCAGC
ETS1	hTFtarget	mm10_dna	229	250	+	13.1316	1.28e-05	0.0152	AGGGTCTGCAGGCTGGAGAGTG
PCGF2	hTFtarget	mm10_dna	153	174	-	13.3553	1.29e-05	0.00817	CACCCCCACTGCTGTCATCCGC
ZNF263	hTFtarget	mm10_dna	796	807	+	13.5571	1.29e-05	0.00852	GGGCTCCTCCTC
CTCF	hTFtarget	mm10_dna	723	738	-	12.3333	1.29e-05	0.016	ATCTCCATCTGTTGGC
E2F7	hTFtarget	mm10_dna	168	176	+	13.9605	1.29e-05	0.00915	GGGGGTGGG
E2F7	hTFtarget	mm10_dna	748	756	+	13.9605	1.29e-05	0.00915	GGGGGTGGG
NR0B1	database	mm10_dna	565	574	-	13.1651	1.3e-05	0.0192	CCGGGGGAGG
BRD4	hTFtarget	mm10_dna	166	190	-	11.5263	1.3e-05	0.00324	CCTACTCCCCCCACCCCACCCCCAC
SPI1	hTFtarget	mm10_dna	167	182	+	13.3553	1.3e-05	0.0196	TGGGGGTGGGGTGGGG
TRIM28	hTFtarget	mm10_dna	372	393	-	13.25	1.3e-05	0.022	AAACAGAGGTCTAGGCAGAAAG
CTCF	hTFtarget	mm10_dna	723	736	-	12.7576	1.3e-05	0.0196	CTCCATCTGTTGGC
CTCF	hTFtarget	mm10_dna	722	737	-	12.7121	1.3e-05	0.0183	TCTCCATCTGTTGGCC
EBF1	hTFtarget	mm10_dna	430	441	-	13.7121	1.3e-05	0.0202	CCCTCTGGGGAA
NR0B1	database	mm10_dna	565	574	+	13.2143	1.3e-05	0.0196	CCTCCCCCGG
NANOG	hTFtarget	mm10_dna	223	231	+	13.6053	1.31e-05	0.0198	CTCTGCAGG
BHLHE40	hTFtarget	mm10_dna	169	180	-	13.0658	1.31e-05	0.0101	CCACCCCACCCC
SPI1	hTFtarget	mm10_dna	200	224	+	11.1711	1.31e-05	0.0181	CTCCAGGAGAAGGCAGCTGACCCCT
TP53	hTFtarget	mm10_dna	585	604	-	5.29577	1.31e-05	0.00811	GAGCCAGTGAGACACACAGA
CTCF	hTFtarget	mm10_dna	202	216	+	12.7121	1.31e-05	0.0192	CCAGGAGAAGGCAGC
CTCF	hTFtarget	mm10_dna	723	738	-	13.1667	1.31e-05	0.0208	ATCTCCATCTGTTGGC
CTCF	hTFtarget	mm10_dna	754	774	+	11.8571	1.31e-05	0.0113	GGGGGTCGCCATCTGTAGGGC
CTCF	hTFtarget	mm10_dna	723	740	-	12.3636	1.31e-05	0.0183	GCATCTCCATCTGTTGGC
PRKDC	hTFtarget	mm10_dna	167	182	-	13.3289	1.32e-05	0.0193	CCCCACCCCACCCCCA
KLF9	hTFtarget	mm10_dna	164	179	+	12.1667	1.33e-05	0.00965	CAGTGGGGGTGGGGTG
REST	hTFtarget	mm10_dna	350	362	-	10.5303	1.33e-05	0.0227	GCTCCAAGGTGCT
SMC3	hTFtarget	mm10_dna	721	736	-	12.3182	1.33e-05	0.0142	CTCCATCTGTTGGCCC
SPI1	hTFtarget	mm10_dna	723	738	+	12.7763	1.33e-05	0.0218	GCCAACAGATGGAGAT
SPI1	hTFtarget	mm10_dna	168	179	-	13.3816	1.33e-05	0.0216	CACCCCACCCCC
SPI1	hTFtarget	mm10_dna	723	738	-	12.3553	1.33e-05	0.0106	ATCTCCATCTGTTGGC
TP53	hTFtarget	mm10_dna	593	612	-	5.26761	1.33e-05	0.00811	GGGCCAGGGAGCCAGTGAGA
USF1	hTFtarget	mm10_dna	559	574	+	12.6184	1.33e-05	0.00943	CGTTCACCTCCCCCGG
BCL6B	database	mm10_dna	847	863	-	0.0918367	1.33e-05	0.0215	TGCTTCCTTGGAATCCT
RREB1	database	mm10_dna	163	184	+	11.8	1.34e-05	0.00276	GCAGTGGGGGTGGGGTGGGGGG
RREB1	database	mm10_dna	739	760	+	11.8	1.34e-05	0.00276	GCTTGCGGTGGGGGTGGGGGTC
MED1	hTFtarget	mm10_dna	454	462	+	13.8857	1.34e-05	0.0089	CCATCTGCT
RAD21	hTFtarget	mm10_dna	722	742	-	12	1.34e-05	0.0112	AAGCATCTCCATCTGTTGGCC
SPI1	hTFtarget	mm10_dna	199	220	+	11.8816	1.34e-05	0.0191	CCTCCAGGAGAAGGCAGCTGAC
TBL1XR1	hTFtarget	mm10_dna	170	185	-	13.1974	1.34e-05	0.00443	TCCCCCCACCCCACCC
CTCF	hTFtarget	mm10_dna	761	772	-	13.5395	1.34e-05	0.0188	CCTACAGATGGC
EGR2	database	mm10_dna	164	178	-	13.5574	1.35e-05	0.0106	ACCCCACCCCCACTG
MAZ	database	mm10_dna	748	761	+	13.4157	1.35e-05	0.00518	GGGGGTGGGGGTCG
SPI1	hTFtarget	mm10_dna	166	187	-	12.5429	1.35e-05	0.0104	ACTCCCCCCACCCCACCCCCAC
TRIM28	hTFtarget	mm10_dna	598	613	+	12.6711	1.35e-05	0.0201	CTGGCTCCCTGGCCCA
ZBTB33	hTFtarget	mm10_dna	748	763	-	12.5921	1.35e-05	0.0066	GGCGACCCCCACCCCC
CTCF	hTFtarget	mm10_dna	756	774	+	12.4545	1.35e-05	0.0102	GGGTCGCCATCTGTAGGGC
CTCF	hTFtarget	mm10_dna	201	216	+	12.4545	1.35e-05	0.0122	TCCAGGAGAAGGCAGC
CTCF	hTFtarget	mm10_dna	756	774	+	12.4545	1.35e-05	0.0101	GGGTCGCCATCTGTAGGGC
CTCF	hTFtarget	mm10_dna	722	740	-	12.1667	1.35e-05	0.0126	GCATCTCCATCTGTTGGCC
CTCF	hTFtarget	mm10_dna	199	216	+	12.3333	1.35e-05	0.0192	CCTCCAGGAGAAGGCAGC
RREB1	database	mm10_dna	739	760	+	11.8081	1.36e-05	0.00276	GCTTGCGGTGGGGGTGGGGGTC
NR2C2	database	mm10_dna	256	266	+	13.8361	1.37e-05	0.0204	CCTGTCCTGTG
MAZ	hTFtarget	mm10_dna	628	643	-	13.3247	1.37e-05	0.0117	TGTACCCTCCTCACCC
ZC3H8	hTFtarget	mm10_dna	29	44	-	13.1169	1.37e-05	0.0204	ACTTGCAGAGGGCAGC
CTBP2	hTFtarget	mm10_dna	743	758	+	13.1714	1.37e-05	0.0102	GCGGTGGGGGTGGGGG
CTCF	hTFtarget	mm10_dna	760	775	+	12.0909	1.37e-05	0.00883	CGCCATCTGTAGGGCC
KLF1	database	mm10_dna	626	635	-	13.8265	1.38e-05	0.00688	CCTCACCCAG
SP1	hTFtarget	mm10_dna	417	432	-	12.9857	1.38e-05	0.00658	GAAGGAGCAGAGGAGG
SPI1	hTFtarget	mm10_dna	745	769	-	11.9857	1.38e-05	0.00488	ACAGATGGCGACCCCCACCCCCACC
ZNF219	database	mm10_dna	743	754	-	12.1585	1.39e-05	0.00633	CACCCCCACCGC
KDM5B	hTFtarget	mm10_dna	200	216	-	11.9429	1.39e-05	0.0138	GCTGCCTTCTCCTGGAG
NFYA	hTFtarget	mm10_dna	748	759	-	13.7237	1.39e-05	0.0146	ACCCCCACCCCC
RBL2	hTFtarget	mm10_dna	166	177	+	13.7237	1.39e-05	0.00735	GTGGGGGTGGGG
RBL2	hTFtarget	mm10_dna	746	757	+	13.7237	1.39e-05	0.00735	GTGGGGGTGGGG
REST	hTFtarget	mm10_dna	350	362	-	10.5455	1.39e-05	0.0238	GCTCCAAGGTGCT
SPI1	hTFtarget	mm10_dna	760	775	+	13.2237	1.39e-05	0.0118	CGCCATCTGTAGGGCC
SPI1	hTFtarget	mm10_dna	794	809	+	13.3026	1.39e-05	0.022	TTGGGCTCCTCCTCCT
SPI1	hTFtarget	mm10_dna	160	183	+	12.7105	1.39e-05	0.0195	ACAGCAGTGGGGGTGGGGTGGGGG
STAT2	hTFtarget	mm10_dna	167	178	+	13.4286	1.39e-05	0.00557	TGGGGGTGGGGT
EP300	hTFtarget	mm10_dna	755	779	+	-0.1	1.39e-05	0.023	GGGGTCGCCATCTGTAGGGCCAGCT
ATF5	database	mm10_dna	801	811	+	13.5955	1.4e-05	0.0244	CCTCCTCCTTA
KLF5	hTFtarget	mm10_dna	169	177	-	14.2286	1.4e-05	0.00766	CCCCACCCC
KLF5	hTFtarget	mm10_dna	174	182	-	14.2286	1.4e-05	0.00766	CCCCACCCC
KLF5	hTFtarget	mm10_dna	749	757	-	14.2286	1.4e-05	0.00766	CCCCACCCC
SP1	hTFtarget	mm10_dna	740	761	+	12.0152	1.4e-05	0.0102	CTTGCGGTGGGGGTGGGGGTCG
CTCF	hTFtarget	mm10_dna	220	231	+	13.3947	1.4e-05	0.0105	CCCCTCTGCAGG
CTCF	hTFtarget	mm10_dna	723	738	-	12.9605	1.4e-05	0.0223	ATCTCCATCTGTTGGC
CTCF	hTFtarget	mm10_dna	722	737	-	12.197	1.4e-05	0.0162	TCTCCATCTGTTGGCC
MAX	hTFtarget	mm10_dna	797	808	+	12.9211	1.41e-05	0.0189	GGCTCCTCCTCC
PBX1	hTFtarget	mm10_dna	167	178	+	13.4605	1.41e-05	0.0186	TGGGGGTGGGGT
CTCF	hTFtarget	mm10_dna	723	737	+	12.8939	1.41e-05	0.0197	GCCAACAGATGGAGA
POU2F1	hTFtarget	mm10_dna	418	433	-	12.75	1.42e-05	0.0199	GGAAGGAGCAGAGGAG
RXRG	hTFtarget	mm10_dna	723	738	-	12.6286	1.42e-05	0.011	ATCTCCATCTGTTGGC
TRIM24	hTFtarget	mm10_dna	765	780	+	12.9146	1.42e-05	0.00782	TCTGTAGGGCCAGCTT
CTCF	hTFtarget	mm10_dna	202	219	+	12.3485	1.42e-05	0.00996	CCAGGAGAAGGCAGCTGA
WT1	database	mm10_dna	566	575	+	13.3933	1.43e-05	0.0195	CTCCCCCGGC
MXI1	hTFtarget	mm10_dna	388	403	-	13	1.43e-05	0.0225	GCACCCCTGGAAACAG
MYC	hTFtarget	mm10_dna	201	216	-	11.6316	1.43e-05	0.0179	GCTGCCTTCTCCTGGA
SMC3	hTFtarget	mm10_dna	199	214	-	12.197	1.43e-05	0.0125	TGCCTTCTCCTGGAGG
SPI1	hTFtarget	mm10_dna	748	763	-	13.2	1.43e-05	0.0109	GGCGACCCCCACCCCC
SPI1	hTFtarget	mm10_dna	166	181	-	12.9868	1.43e-05	0.0231	CCCACCCCACCCCCAC
TAL1	hTFtarget	mm10_dna	454	462	-	12.7571	1.43e-05	0.0236	AGCAGATGG
CTCF	hTFtarget	mm10_dna	757	772	-	12	1.43e-05	0.0191	CCTACAGATGGCGACC
SETDB1	hTFtarget	mm10_dna	196	211	+	12.6053	1.44e-05	0.0125	GGACCTCCAGGAGAAG
SPI1	hTFtarget	mm10_dna	794	809	-	13.3714	1.44e-05	0.00838	AGGAGGAGGAGCCCAA
CTCF	database	mm10_dna	28	46	-	12.5132	1.45e-05	0.011	GGACTTGCAGAGGGCAGCA
EBF1	database	mm10_dna	430	440	+	13.8723	1.45e-05	0.024	TTCCCCAGAGG
EZH2	hTFtarget	mm10_dna	361	372	-	13.3896	1.45e-05	0.0235	GGGGTGAGGAGC
SPI1	hTFtarget	mm10_dna	721	736	-	13.2895	1.45e-05	0.0121	CTCCATCTGTTGGCCC
SPI1	hTFtarget	mm10_dna	167	188	+	11.2429	1.45e-05	0.00704	TGGGGGTGGGGTGGGGGGAGTA
SUMO1	hTFtarget	mm10_dna	201	216	-	12.1143	1.45e-05	0.0198	GCTGCCTTCTCCTGGA
CTCF	hTFtarget	mm10_dna	723	740	-	12.1061	1.45e-05	0.0187	GCATCTCCATCTGTTGGC
CTCF	database	mm10_dna	28	46	-	12.5714	1.45e-05	0.011	GGACTTGCAGAGGGCAGCA
IRF5	hTFtarget	mm10_dna	166	184	-	9.32895	1.46e-05	0.0139	CCCCCCACCCCACCCCCAC
KDM1A	hTFtarget	mm10_dna	170	191	+	12.662	1.46e-05	0.00428	GGGTGGGGTGGGGGGAGTAGGT
SPI1	hTFtarget	mm10_dna	29	44	+	12.3289	1.46e-05	0.0124	GCTGCCCTCTGCAAGT
ZNF250	hTFtarget	mm10_dna	166	187	+	12.7237	1.46e-05	0.0187	GTGGGGGTGGGGTGGGGGGAGT
CTCF	hTFtarget	mm10_dna	722	735	-	13	1.46e-05	0.0221	TCCATCTGTTGGCC
ESR1	hTFtarget	mm10_dna	404	419	-	12.2273	1.47e-05	0.0254	AGGTCTTTGTACCCTG
ICE2	hTFtarget	mm10_dna	750	772	-	11.5658	1.47e-05	0.0222	CCTACAGATGGCGACCCCCACCC
KDM5B	hTFtarget	mm10_dna	787	811	-	11.5	1.47e-05	0.0213	TAAGGAGGAGGAGCCCAACAGGGCA
CTCF	hTFtarget	mm10_dna	723	738	-	12.4545	1.47e-05	0.0132	ATCTCCATCTGTTGGC
KLF5	database	mm10_dna	169	178	+	13.9796	1.47e-05	0.00787	GGGGTGGGGT
MYC	hTFtarget	mm10_dna	757	772	-	12.6579	1.48e-05	0.0113	CCTACAGATGGCGACC
SRF	hTFtarget	mm10_dna	201	216	+	11.8788	1.48e-05	0.0194	TCCAGGAGAAGGCAGC
YY1	hTFtarget	mm10_dna	755	769	-	12.3182	1.48e-05	0.0235	ACAGATGGCGACCCC
CTCF	hTFtarget	mm10_dna	722	737	-	12.2727	1.48e-05	0.0148	TCTCCATCTGTTGGCC
CTCF	hTFtarget	mm10_dna	220	231	+	13.3571	1.48e-05	0.0161	CCCCTCTGCAGG
CTCF	hTFtarget	mm10_dna	760	774	+	12.1515	1.48e-05	0.00994	CGCCATCTGTAGGGC
PRDM1	database	mm10_dna	669	682	-	12.4045	1.49e-05	0.0256	GGCAGTGAAAGGTG
GTF2I	hTFtarget	mm10_dna	3	18	-	12.9474	1.49e-05	0.0255	ATCACATCCCAATACC
KDM1A	hTFtarget	mm10_dna	167	188	+	12.6197	1.49e-05	0.00428	TGGGGGTGGGGTGGGGGGAGTA
NFYB	hTFtarget	mm10_dna	166	180	-	12.8684	1.49e-05	0.0209	CCACCCCACCCCCAC
CTCF	hTFtarget	mm10_dna	199	216	-	12.2424	1.49e-05	0.0153	GCTGCCTTCTCCTGGAGG
CTCF	hTFtarget	mm10_dna	202	216	+	12.4242	1.49e-05	0.0184	CCAGGAGAAGGCAGC
CTCF	hTFtarget	mm10_dna	201	216	+	12.3485	1.49e-05	0.0142	TCCAGGAGAAGGCAGC
CTCF	hTFtarget	mm10_dna	202	215	+	12.5	1.49e-05	0.0203	CCAGGAGAAGGCAG
BCL6	database	mm10_dna	851	866	+	12.6364	1.49e-05	0.0261	TTCCAAGGAAGCAATT
SP1	hTFtarget	mm10_dna	597	620	+	13	1.5e-05	0.0123	ACTGGCTCCCTGGCCCATCTGGCT
SPI1	hTFtarget	mm10_dna	168	183	-	13.1857	1.5e-05	0.00884	CCCCCACCCCACCCCC
SPI1	hTFtarget	mm10_dna	793	808	-	13.1143	1.5e-05	0.0104	GGAGGAGGAGCCCAAC
CTCF	hTFtarget	mm10_dna	723	738	-	12.7273	1.5e-05	0.014	ATCTCCATCTGTTGGC
CTCF	hTFtarget	mm10_dna	201	216	+	12.0606	1.5e-05	0.0228	TCCAGGAGAAGGCAGC
CTCF	hTFtarget	mm10_dna	721	736	-	12.5303	1.5e-05	0.0228	CTCCATCTGTTGGCCC
MYC	hTFtarget	mm10_dna	200	214	+	12.5921	1.51e-05	0.00764	CTCCAGGAGAAGGCA
CTCF	hTFtarget	mm10_dna	722	737	+	12.1061	1.51e-05	0.0185	GGCCAACAGATGGAGA
CTCF	hTFtarget	mm10_dna	722	737	-	12.197	1.51e-05	0.0184	TCTCCATCTGTTGGCC
BCL6	database	mm10_dna	851	866	-	12.6222	1.52e-05	0.0266	AATTGCTTCCTTGGAA
KLF5	database	mm10_dna	169	178	-	13.9796	1.52e-05	0.00819	ACCCCACCCC
PRAME	hTFtarget	mm10_dna	747	758	+	13.4474	1.52e-05	0.0165	TGGGGGTGGGGG
RAD21	hTFtarget	mm10_dna	25	45	+	11.7424	1.52e-05	0.0112	CTCTGCTGCCCTCTGCAAGTC
BRD4	hTFtarget	mm10_dna	757	772	+	12.8816	1.52e-05	0.0162	GGTCGCCATCTGTAGG
SRF	hTFtarget	mm10_dna	201	216	-	11.9242	1.52e-05	0.0211	GCTGCCTTCTCCTGGA
CTCF	hTFtarget	mm10_dna	722	737	+	11.8485	1.52e-05	0.0194	GGCCAACAGATGGAGA
SMC1A	hTFtarget	mm10_dna	200	215	-	11.8182	1.53e-05	0.0195	CTGCCTTCTCCTGGAG
SPI1	hTFtarget	mm10_dna	751	774	-	11.9571	1.53e-05	0.00796	GCCCTACAGATGGCGACCCCCACC
SPI1	hTFtarget	mm10_dna	199	214	+	11.75	1.53e-05	0.0121	CCTCCAGGAGAAGGCA
STAT3	hTFtarget	mm10_dna	169	177	+	13.4079	1.53e-05	0.00779	GGGGTGGGG
STAT3	hTFtarget	mm10_dna	174	182	+	13.4079	1.53e-05	0.00779	GGGGTGGGG
STAT3	hTFtarget	mm10_dna	749	757	+	13.4079	1.53e-05	0.00779	GGGGTGGGG
CTCF	hTFtarget	mm10_dna	722	737	-	12.3485	1.53e-05	0.0201	TCTCCATCTGTTGGCC
TAL1	database	mm10_dna	726	735	-	14.2683	1.54e-05	0.0128	TCCATCTGTT
MITF	hTFtarget	mm10_dna	212	220	-	13.8684	1.54e-05	0.025	GTCAGCTGC
RFX5	hTFtarget	mm10_dna	383	404	-	12.7121	1.54e-05	0.0259	GGCACCCCTGGAAACAGAGGTC
SMC3	hTFtarget	mm10_dna	722	737	-	12.3485	1.54e-05	0.0143	TCTCCATCTGTTGGCC
CTCF	hTFtarget	mm10_dna	757	775	+	11.6515	1.54e-05	0.0111	GGTCGCCATCTGTAGGGCC
ESR1	hTFtarget	mm10_dna	744	759	-	12.5658	1.55e-05	0.0212	ACCCCCACCCCCACCG
HIF1A	hTFtarget	mm10_dna	590	608	-	10.9342	1.55e-05	0.0222	CAGGGAGCCAGTGAGACAC
SPI1	hTFtarget	mm10_dna	722	745	+	11.9286	1.55e-05	0.00796	GGCCAACAGATGGAGATGCTTGCG
STAT3	hTFtarget	mm10_dna	697	708	+	13.3286	1.55e-05	0.0236	AGTCGGAGCTGG
CDK7	hTFtarget	mm10_dna	420	435	+	12.5263	1.55e-05	0.0157	CCTCTGCTCCTTCCCC
KMT2A	hTFtarget	mm10_dna	544	565	-	12.2632	1.56e-05	0.0151	GTGAACGTGGCCGCAGCAGCCC
RNF2	hTFtarget	mm10_dna	584	599	-	0.885714	1.56e-05	0.0272	AGTGAGACACACAGAC
SPI1	hTFtarget	mm10_dna	798	809	-	13.2286	1.56e-05	0.0251	AGGAGGAGGAGC
CTCF	hTFtarget	mm10_dna	201	216	-	12.197	1.56e-05	0.0226	GCTGCCTTCTCCTGGA
CTCF	hTFtarget	mm10_dna	723	738	+	12.2879	1.56e-05	0.0162	GCCAACAGATGGAGAT
PRDM1	database	mm10_dna	669	682	-	12.4184	1.56e-05	0.0269	GGCAGTGAAAGGTG
SPI1	hTFtarget	mm10_dna	718	739	-	11.5263	1.57e-05	0.026	CATCTCCATCTGTTGGCCCAGC
SPI1	hTFtarget	mm10_dna	793	808	-	12.9571	1.57e-05	0.0244	GGAGGAGGAGCCCAAC
SPI1	hTFtarget	mm10_dna	793	808	+	13.0263	1.57e-05	0.0123	GTTGGGCTCCTCCTCC
SPI1	hTFtarget	mm10_dna	162	180	-	12.6286	1.57e-05	0.0209	CCACCCCACCCCCACTGCT
CTCF	hTFtarget	mm10_dna	202	215	+	12.4394	1.57e-05	0.0213	CCAGGAGAAGGCAG
CTCF	hTFtarget	mm10_dna	721	735	-	12.7121	1.57e-05	0.025	TCCATCTGTTGGCCC
CTCF	hTFtarget	mm10_dna	202	215	+	12.2273	1.57e-05	0.0214	CCAGGAGAAGGCAG
SPI1	hTFtarget	mm10_dna	722	737	-	12.1579	1.58e-05	0.0131	TCTCCATCTGTTGGCC
TAF1	hTFtarget	mm10_dna	548	559	+	12.5395	1.58e-05	0.0237	TGCTGCGGCCAC
CTCF	hTFtarget	mm10_dna	722	737	-	11.7879	1.58e-05	0.0192	TCTCCATCTGTTGGCC
CTCF	hTFtarget	mm10_dna	201	216	-	12.1212	1.58e-05	0.0131	GCTGCCTTCTCCTGGA
CTCF	hTFtarget	mm10_dna	755	772	-	12.1364	1.58e-05	0.00996	CCTACAGATGGCGACCCC
TCF15	database	mm10_dna	749	769	+	13.2041	1.58e-05	0.0263	GGGGTGGGGGTCGCCATCTGT
SP4	database	mm10_dna	168	178	-	13.1837	1.59e-05	0.00904	ACCCCACCCCC
SP2	hTFtarget	mm10_dna	168	179	+	13.3553	1.59e-05	0.0119	GGGGGTGGGGTG
SPI1	hTFtarget	mm10_dna	167	182	+	13.0143	1.59e-05	0.0249	TGGGGGTGGGGTGGGG
SPI1	hTFtarget	mm10_dna	199	216	-	11.7895	1.59e-05	0.0163	GCTGCCTTCTCCTGGAGG
YY1	hTFtarget	mm10_dna	742	757	-	11.8947	1.59e-05	0.0194	CCCCACCCCCACCGCA
ZNF384	hTFtarget	mm10_dna	170	194	-	12.6988	1.59e-05	0.00561	ACAACCTACTCCCCCCACCCCACCC
CTCF	hTFtarget	mm10_dna	722	741	+	12.2424	1.59e-05	0.0146	GGCCAACAGATGGAGATGCT
CTCF	hTFtarget	mm10_dna	722	737	-	11.8636	1.59e-05	0.0173	TCTCCATCTGTTGGCC
CTCF	hTFtarget	mm10_dna	722	740	-	12.4242	1.59e-05	0.0255	GCATCTCCATCTGTTGGCC
KLF1	database	mm10_dna	748	758	+	13.5505	1.6e-05	0.00992	GGGGGTGGGGG
STAT1	hTFtarget	mm10_dna	200	215	-	11.3421	1.6e-05	0.0091	CTGCCTTCTCCTGGAG
PLAG1	database	mm10_dna	176	188	+	12.8876	1.61e-05	0.0245	GGTGGGGGGAGTA
MAX	hTFtarget	mm10_dna	798	809	+	12.8026	1.61e-05	0.0242	GCTCCTCCTCCT
MBD3	hTFtarget	mm10_dna	583	604	+	12.7564	1.61e-05	0.0261	GGTCTGTGTGTCTCACTGGCTC
MED1	hTFtarget	mm10_dna	611	619	+	13.5	1.61e-05	0.0089	CCATCTGGC
NFYB	hTFtarget	mm10_dna	167	178	+	13.1053	1.61e-05	0.0249	TGGGGGTGGGGT
ORC1	hTFtarget	mm10_dna	174	189	-	11.7571	1.61e-05	0.00702	CTACTCCCCCCACCCC
TRIM28	hTFtarget	mm10_dna	404	419	-	12.3976	1.61e-05	0.0272	AGGTCTTTGTACCCTG
CTCF	hTFtarget	mm10_dna	760	774	-	12.0606	1.61e-05	0.011	GCCCTACAGATGGCG
CTCF	hTFtarget	mm10_dna	201	216	+	11.7879	1.61e-05	0.0219	TCCAGGAGAAGGCAGC
PLAG1	database	mm10_dna	176	188	+	12.8673	1.61e-05	0.0244	GGTGGGGGGAGTA
RREB1	database	mm10_dna	745	758	-	11.0917	1.62e-05	0.00676	CCCCCACCCCCACC
ESR1	hTFtarget	mm10_dna	404	419	-	12.6818	1.62e-05	0.0271	AGGTCTTTGTACCCTG
SPI1	hTFtarget	mm10_dna	793	808	-	12.8	1.62e-05	0.0125	GGAGGAGGAGCCCAAC
ZNF384	hTFtarget	mm10_dna	724	739	-	12.8158	1.62e-05	0.0119	CATCTCCATCTGTTGG
CTCF	hTFtarget	mm10_dna	200	215	-	12.5455	1.62e-05	0.0193	CTGCCTTCTCCTGGAG
CTCF	hTFtarget	mm10_dna	723	738	-	12.2121	1.62e-05	0.0153	ATCTCCATCTGTTGGC
KLF1	database	mm10_dna	748	758	+	13.5714	1.62e-05	0.00993	GGGGGTGGGGG
EGR1	database	mm10_dna	745	755	+	12.9828	1.63e-05	0.016	GGTGGGGGTGG
KLF13	database	mm10_dna	175	187	+	13.0826	1.63e-05	0.0261	GGGTGGGGGGAGT
MAZ	database	mm10_dna	742	755	+	13.1236	1.63e-05	0.00518	TGCGGTGGGGGTGG
POLR2A	hTFtarget	mm10_dna	545	566	+	11.5526	1.63e-05	0.0128	GGCTGCTGCGGCCACGTTCACC
SPI1	hTFtarget	mm10_dna	747	762	+	13.1857	1.63e-05	0.00838	TGGGGGTGGGGGTCGC
USF2	hTFtarget	mm10_dna	747	758	+	13.0286	1.63e-05	0.0125	TGGGGGTGGGGG
CTCF	hTFtarget	mm10_dna	760	775	+	11.8788	1.63e-05	0.0109	CGCCATCTGTAGGGCC
CTCF	hTFtarget	mm10_dna	722	737	-	11.6061	1.63e-05	0.0181	TCTCCATCTGTTGGCC
FLI1	hTFtarget	mm10_dna	418	433	+	12.8947	1.64e-05	0.00664	CTCCTCTGCTCCTTCC
POLR2A	hTFtarget	mm10_dna	542	557	-	12.5	1.64e-05	0.017	GGCCGCAGCAGCCCGC
RAD21	hTFtarget	mm10_dna	724	739	+	12.5758	1.64e-05	0.0232	CCAACAGATGGAGATG
SPI1	hTFtarget	mm10_dna	761	772	-	13.0395	1.64e-05	0.0124	CCTACAGATGGC
SPI1	hTFtarget	mm10_dna	793	808	-	13.1857	1.64e-05	0.00811	GGAGGAGGAGCCCAAC
CTCF	hTFtarget	mm10_dna	201	216	-	12.0152	1.64e-05	0.012	GCTGCCTTCTCCTGGA
CTCF	hTFtarget	mm10_dna	757	772	+	11.9091	1.64e-05	0.0212	GGTCGCCATCTGTAGG
CTCF	hTFtarget	mm10_dna	200	215	-	12.5152	1.64e-05	0.0196	CTGCCTTCTCCTGGAG
EP300	hTFtarget	mm10_dna	575	596	+	12.5476	1.64e-05	0.0284	CATCCCAGGGTCTGTGTGTCTC
ERG	database	mm10_dna	877	887	-	13.5455	1.65e-05	0.0288	ACAGGATATCC
ZNF143	database	mm10_dna	231	252	+	11.809	1.65e-05	0.024	GGTCTGCAGGCTGGAGAGTGTG
KLF15	database	mm10_dna	164	177	+	13.3394	1.65e-05	0.0084	CAGTGGGGGTGGGG
SPI1	hTFtarget	mm10_dna	794	809	+	12.8714	1.65e-05	0.0128	TTGGGCTCCTCCTCCT
VEZF1	hTFtarget	mm10_dna	169	190	-	11.9714	1.65e-05	0.00229	CCTACTCCCCCCACCCCACCCC
YY1	hTFtarget	mm10_dna	750	769	+	12.0152	1.65e-05	0.0259	GGGTGGGGGTCGCCATCTGT
CTCF	hTFtarget	mm10_dna	723	738	+	12.0606	1.65e-05	0.0122	GCCAACAGATGGAGAT
CTCF	hTFtarget	mm10_dna	201	216	-	11.5152	1.65e-05	0.0227	GCTGCCTTCTCCTGGA
KLF15	database	mm10_dna	165	181	+	12.8384	1.65e-05	0.00769	AGTGGGGGTGGGGTGGG
KLF15	database	mm10_dna	165	181	+	12.8364	1.66e-05	0.00697	AGTGGGGGTGGGGTGGG
KDM5B	hTFtarget	mm10_dna	388	403	-	11.6316	1.66e-05	0.0255	GCACCCCTGGAAACAG
KLF5	hTFtarget	mm10_dna	625	640	-	13.0455	1.66e-05	0.0126	ACCCTCCTCACCCAGC
SETDB1	hTFtarget	mm10_dna	291	306	-	10.9079	1.66e-05	0.029	CTGACTGAGACTGTTC
SP1	hTFtarget	mm10_dna	167	178	-	13.0658	1.66e-05	0.0218	ACCCCACCCCCA
TAF1	hTFtarget	mm10_dna	743	758	-	11.3026	1.66e-05	0.0247	CCCCCACCCCCACCGC
ZNF274	hTFtarget	mm10_dna	197	212	+	12.9718	1.66e-05	0.0291	GACCTCCAGGAGAAGG
OTX2	hTFtarget	mm10_dna	223	231	+	13.3553	1.67e-05	0.0244	CTCTGCAGG
BTAF1	hTFtarget	mm10_dna	562	573	-	13.2632	1.67e-05	0.0132	CGGGGGAGGTGA
TFAP2C	hTFtarget	mm10_dna	677	692	+	13.2576	1.67e-05	0.0117	ACTGCCTGAGGCCAGA
CTCF	hTFtarget	mm10_dna	724	736	-	12.6515	1.67e-05	0.0173	CTCCATCTGTTGG
CTCF	hTFtarget	mm10_dna	760	775	-	12.0303	1.67e-05	0.00838	GGCCCTACAGATGGCG
EGR1	database	mm10_dna	745	755	+	12.9592	1.67e-05	0.0167	GGTGGGGGTGG
ERG	database	mm10_dna	877	887	-	13.5102	1.67e-05	0.0282	ACAGGATATCC
JMJD6	hTFtarget	mm10_dna	201	216	+	12.2273	1.68e-05	0.0236	TCCAGGAGAAGGCAGC
BCL6	hTFtarget	mm10_dna	744	759	-	9.72368	1.68e-05	0.0269	ACCCCCACCCCCACCG
BRD4	hTFtarget	mm10_dna	748	759	-	13.1974	1.68e-05	0.00693	ACCCCCACCCCC
SP2	hTFtarget	mm10_dna	748	759	+	13.25	1.68e-05	0.0119	GGGGGTGGGGGT
SPI1	hTFtarget	mm10_dna	793	808	-	12.8143	1.68e-05	0.0127	GGAGGAGGAGCCCAAC
CTCF	hTFtarget	mm10_dna	723	740	-	12.197	1.68e-05	0.0233	GCATCTCCATCTGTTGGC
ZNF76	database	mm10_dna	231	252	+	11.7959	1.68e-05	0.0248	GGTCTGCAGGCTGGAGAGTGTG
KDM5B	hTFtarget	mm10_dna	201	216	-	11.4	1.69e-05	0.0229	GCTGCCTTCTCCTGGA
SPI1	hTFtarget	mm10_dna	164	188	-	10.7429	1.69e-05	0.00813	TACTCCCCCCACCCCACCCCCACTG
CTCF	hTFtarget	mm10_dna	201	216	-	11.9091	1.69e-05	0.021	GCTGCCTTCTCCTGGA
CTCF	hTFtarget	mm10_dna	447	464	+	12.4394	1.69e-05	0.0113	TCCAGTACCATCTGCTTG
CTCF	hTFtarget	mm10_dna	723	738	+	12.1212	1.69e-05	0.0135	GCCAACAGATGGAGAT
E2F4	hTFtarget	mm10_dna	168	179	-	12.9079	1.69e-05	0.0253	CACCCCACCCCC
PPARG	database	mm10_dna	580	599	+	10.5889	1.7e-05	0.0291	CAGGGTCTGTGTGTCTCACT
RFX5	hTFtarget	mm10_dna	389	400	-	13.3714	1.7e-05	0.0298	CCCCTGGAAACA
SMC3	hTFtarget	mm10_dna	721	736	-	11.8333	1.7e-05	0.0125	CTCCATCTGTTGGCCC
SPI1	hTFtarget	mm10_dna	163	178	-	12.9714	1.7e-05	0.00884	ACCCCACCCCCACTGC
SPI1	hTFtarget	mm10_dna	794	809	+	13.0429	1.7e-05	0.013	TTGGGCTCCTCCTCCT
CTCF	hTFtarget	mm10_dna	201	216	-	12.2571	1.7e-05	0.0104	GCTGCCTTCTCCTGGA
CTCF	database	mm10_dna	721	739	+	12.2105	1.71e-05	0.011	GGGCCAACAGATGGAGATG
SPI1	hTFtarget	mm10_dna	794	809	+	13.0526	1.71e-05	0.0178	TTGGGCTCCTCCTCCT
TFAP2C	hTFtarget	mm10_dna	677	688	+	13.4394	1.71e-05	0.0114	ACTGCCTGAGGC
TP53	hTFtarget	mm10_dna	585	606	-	-1.41667	1.71e-05	0.0116	GGGAGCCAGTGAGACACACAGA
ZBTB7B	hTFtarget	mm10_dna	797	808	+	12.5658	1.71e-05	0.0273	GGCTCCTCCTCC
ZNF143	hTFtarget	mm10_dna	716	737	+	11.9474	1.71e-05	0.0285	GAGCTGGGCCAACAGATGGAGA
ZNF384	hTFtarget	mm10_dna	757	772	+	12.7237	1.71e-05	0.0119	GGTCGCCATCTGTAGG
CTCF	hTFtarget	mm10_dna	27	45	-	12.0303	1.71e-05	0.0106	GACTTGCAGAGGGCAGCAG
CTCF	hTFtarget	mm10_dna	199	214	-	12.1212	1.71e-05	0.0128	TGCCTTCTCCTGGAGG
CTCF	hTFtarget	mm10_dna	201	216	+	12.1061	1.71e-05	0.0135	TCCAGGAGAAGGCAGC
ZNF75A	database	mm10_dna	532	543	+	12.0204	1.71e-05	0.0286	TATGGGAAAAGC
ESR1	hTFtarget	mm10_dna	587	608	-	11.9104	1.72e-05	0.0127	CAGGGAGCCAGTGAGACACACA
NFYB	hTFtarget	mm10_dna	748	759	-	12.3816	1.72e-05	0.0262	ACCCCCACCCCC
RELA	hTFtarget	mm10_dna	743	758	-	13.0395	1.72e-05	0.0107	CCCCCACCCCCACCGC
SPI1	hTFtarget	mm10_dna	167	178	+	13.2571	1.72e-05	0.018	TGGGGGTGGGGT
SPI1	hTFtarget	mm10_dna	167	178	-	13.1447	1.72e-05	0.0275	ACCCCACCCCCA
CTCF	hTFtarget	mm10_dna	28	43	-	12.1571	1.72e-05	0.01	CTTGCAGAGGGCAGCA
CTCF	hTFtarget	mm10_dna	757	772	+	11.9848	1.72e-05	0.0113	GGTCGCCATCTGTAGG
CTCF	hTFtarget	mm10_dna	723	738	-	12.4242	1.72e-05	0.0246	ATCTCCATCTGTTGGC
RFX2	database	mm10_dna	385	403	-	12.2931	1.73e-05	0.0296	GCACCCCTGGAAACAGAGG
MRE11A	hTFtarget	mm10_dna	201	216	+	12.5263	1.73e-05	0.0129	TCCAGGAGAAGGCAGC
MYC	hTFtarget	mm10_dna	588	606	-	-5.64474	1.73e-05	0.0061	GGGAGCCAGTGAGACACAC
SMC3	hTFtarget	mm10_dna	202	217	+	12.0758	1.73e-05	0.0155	CCAGGAGAAGGCAGCT
SMC3	hTFtarget	mm10_dna	199	217	-	10.9737	1.73e-05	0.0215	AGCTGCCTTCTCCTGGAGG
SPI1	hTFtarget	mm10_dna	794	809	+	13.2763	1.73e-05	0.0139	TTGGGCTCCTCCTCCT
SPI1	hTFtarget	mm10_dna	168	188	-	12.4714	1.73e-05	0.00823	TACTCCCCCCACCCCACCCCC
SPI1	hTFtarget	mm10_dna	163	178	+	12.2105	1.73e-05	0.0248	GCAGTGGGGGTGGGGT
STAT1	hTFtarget	mm10_dna	865	876	-	13.25	1.73e-05	0.0303	CATTGCTTGGAA
VEZF1	hTFtarget	mm10_dna	176	197	-	11.8714	1.73e-05	0.00229	CCTACAACCTACTCCCCCCACC
CTCF	hTFtarget	mm10_dna	447	464	+	12.3939	1.73e-05	0.0115	TCCAGTACCATCTGCTTG
CTCF	hTFtarget	mm10_dna	721	736	-	12.8684	1.73e-05	0.0231	CTCCATCTGTTGGCCC
CTCF	hTFtarget	mm10_dna	202	216	+	12.3788	1.73e-05	0.0146	CCAGGAGAAGGCAGC
CTCF	hTFtarget	mm10_dna	25	44	+	11.5455	1.73e-05	0.0178	CTCTGCTGCCCTCTGCAAGT
KLF4	database	mm10_dna	174	183	+	13.4388	1.74e-05	0.0091	GGGGTGGGGG
KLF4	database	mm10_dna	749	758	+	13.4388	1.74e-05	0.0091	GGGGTGGGGG
EWSR1	hTFtarget	mm10_dna	415	433	-	1.18182	1.74e-05	0.0169	GGAAGGAGCAGAGGAGGTC
NR2C2	hTFtarget	mm10_dna	747	761	-	12.974	1.74e-05	0.0287	CGACCCCCACCCCCA
CTCF	hTFtarget	mm10_dna	201	216	-	12.4697	1.74e-05	0.014	GCTGCCTTCTCCTGGA
CTCF	hTFtarget	mm10_dna	201	216	+	11.9091	1.74e-05	0.0187	TCCAGGAGAAGGCAGC
NFAT5	database	mm10_dna	492	506	+	11.5612	1.74e-05	0.0304	CTTGTGTCTCTCCGC
ETS1	hTFtarget	mm10_dna	201	216	+	12.3816	1.75e-05	0.0157	TCCAGGAGAAGGCAGC
GTF2I	hTFtarget	mm10_dna	563	571	-	13.6579	1.75e-05	0.00717	GGGGAGGTG
SPI1	hTFtarget	mm10_dna	723	739	+	11.3684	1.75e-05	0.0275	GCCAACAGATGGAGATG
CTCF	hTFtarget	mm10_dna	722	741	-	11.0758	1.75e-05	0.00883	AGCATCTCCATCTGTTGGCC
CTCF	hTFtarget	mm10_dna	723	738	-	11.803	1.75e-05	0.0203	ATCTCCATCTGTTGGC
CTCF	hTFtarget	mm10_dna	723	738	-	12.1061	1.75e-05	0.0177	ATCTCCATCTGTTGGC
EP300	hTFtarget	mm10_dna	755	779	+	-0.457143	1.75e-05	0.0286	GGGGTCGCCATCTGTAGGGCCAGCT
IRF5	hTFtarget	mm10_dna	677	692	+	12.8052	1.76e-05	0.0308	ACTGCCTGAGGCCAGA
MYC	hTFtarget	mm10_dna	724	739	-	12.0132	1.76e-05	0.0136	CATCTCCATCTGTTGG
POU5F1	hTFtarget	mm10_dna	35	50	+	12.8571	1.76e-05	0.0307	CTCTGCAAGTCCAAGA
SMC3	hTFtarget	mm10_dna	200	215	-	12.0909	1.76e-05	0.0143	CTGCCTTCTCCTGGAG
SPI1	hTFtarget	mm10_dna	202	217	+	12.8158	1.76e-05	0.0187	CCAGGAGAAGGCAGCT
TAL1	hTFtarget	mm10_dna	761	769	-	13.1053	1.76e-05	0.0283	ACAGATGGC
DDX5	hTFtarget	mm10_dna	166	181	-	12.8182	1.76e-05	0.0144	CCCACCCCACCCCCAC
E2F4	hTFtarget	mm10_dna	797	808	-	12.5789	1.76e-05	0.0135	GGAGGAGGAGCC
CTCF	database	mm10_dna	721	739	+	12.2245	1.76e-05	0.011	GGGCCAACAGATGGAGATG
FOXP1	hTFtarget	mm10_dna	202	217	-	11.2763	1.77e-05	0.0196	AGCTGCCTTCTCCTGG
SPI1	hTFtarget	mm10_dna	168	179	-	12.8553	1.77e-05	0.0262	CACCCCACCCCC
CTCF	hTFtarget	mm10_dna	721	742	-	12.6571	1.77e-05	0.0151	AAGCATCTCCATCTGTTGGCCC
CTCF	hTFtarget	mm10_dna	201	216	+	11.7755	1.77e-05	0.0229	TCCAGGAGAAGGCAGC
CTCF	hTFtarget	mm10_dna	201	216	+	11.3286	1.77e-05	0.015	TCCAGGAGAAGGCAGC
SPI1	hTFtarget	mm10_dna	166	181	+	12.7632	1.78e-05	0.0277	GTGGGGGTGGGGTGGG
SPI1	hTFtarget	mm10_dna	794	809	+	12.4429	1.78e-05	0.0134	TTGGGCTCCTCCTCCT
SPI1	hTFtarget	mm10_dna	794	809	+	12.6286	1.78e-05	0.0143	TTGGGCTCCTCCTCCT
SUZ12	hTFtarget	mm10_dna	794	809	+	12.8026	1.78e-05	0.0138	TTGGGCTCCTCCTCCT
CTCF	hTFtarget	mm10_dna	201	216	+	12.2576	1.78e-05	0.0165	TCCAGGAGAAGGCAGC
CTCF	hTFtarget	mm10_dna	755	772	+	11.7879	1.78e-05	0.014	GGGGTCGCCATCTGTAGG
CTCF	hTFtarget	mm10_dna	719	739	+	10.8485	1.78e-05	0.0168	CTGGGCCAACAGATGGAGATG
CTCF	hTFtarget	mm10_dna	201	216	+	12.2576	1.78e-05	0.0165	TCCAGGAGAAGGCAGC
CTCF	hTFtarget	mm10_dna	723	738	-	12.1061	1.78e-05	0.0244	ATCTCCATCTGTTGGC
CTCF	hTFtarget	mm10_dna	230	241	+	13.1184	1.79e-05	0.0307	GGGTCTGCAGGC
KLF7	database	mm10_dna	174	183	+	13.3945	1.79e-05	0.00919	GGGGTGGGGG
KLF7	database	mm10_dna	749	758	+	13.3945	1.79e-05	0.00919	GGGGTGGGGG
LCOR	database	mm10_dna	468	476	+	9.28319	1.79e-05	0.0228	GATTTTGGC
ZIC1	database	mm10_dna	563	571	-	12.1889	1.8e-05	0.00751	GGGGAGGTG
CTCF	database	mm10_dna	196	215	+	12.5606	1.8e-05	0.0139	GGACCTCCAGGAGAAGGCAG
NR3C1	hTFtarget	mm10_dna	684	704	+	12.8684	1.8e-05	0.0277	GAGGCCAGAGTGGAGTCGGAG
RAD21	hTFtarget	mm10_dna	723	738	+	12.1364	1.8e-05	0.014	GCCAACAGATGGAGAT
TBL1X	hTFtarget	mm10_dna	25	46	-	11.8947	1.8e-05	0.0261	GGACTTGCAGAGGGCAGCAGAG
TOP1	hTFtarget	mm10_dna	202	216	+	12.5921	1.8e-05	0.00786	CCAGGAGAAGGCAGC
ZNF384	hTFtarget	mm10_dna	721	742	+	12.3421	1.8e-05	0.0217	GGGCCAACAGATGGAGATGCTT
CTCF	hTFtarget	mm10_dna	757	772	+	11.8485	1.8e-05	0.0133	GGTCGCCATCTGTAGG
CTCF	hTFtarget	mm10_dna	202	215	+	12.2576	1.8e-05	0.0283	CCAGGAGAAGGCAG
CTCF	hTFtarget	mm10_dna	220	231	-	13.0143	1.8e-05	0.029	CCTGCAGAGGGG
CTCF	hTFtarget	mm10_dna	723	738	-	12.3939	1.8e-05	0.0204	ATCTCCATCTGTTGGC
CTCF	hTFtarget	mm10_dna	757	772	+	11.7576	1.8e-05	0.012	GGTCGCCATCTGTAGG
CTCF	hTFtarget	mm10_dna	201	216	-	12.0758	1.8e-05	0.0132	GCTGCCTTCTCCTGGA
DDX5	hTFtarget	mm10_dna	587	595	-	12.9868	1.8e-05	0.0316	AGACACACA
SPI1	hTFtarget	mm10_dna	167	182	-	12.4605	1.81e-05	0.0141	CCCCACCCCACCCCCA
TAF1	hTFtarget	mm10_dna	544	559	-	11.8421	1.81e-05	0.0102	GTGGCCGCAGCAGCCC
CTCF	hTFtarget	mm10_dna	201	216	+	11.6818	1.81e-05	0.0181	TCCAGGAGAAGGCAGC
CTCF	hTFtarget	mm10_dna	723	738	-	11.8485	1.81e-05	0.0131	ATCTCCATCTGTTGGC
SP1	database	mm10_dna	798	808	-	12.8539	1.82e-05	0.00831	GGAGGAGGAGC
TBX5	database	mm10_dna	365	374	+	10.3853	1.82e-05	0.0316	CTCACCCCTT
IRF5	hTFtarget	mm10_dna	562	580	+	8.76316	1.82e-05	0.0139	TCACCTCCCCCGGCATCCC
MRE11A	hTFtarget	mm10_dna	723	738	+	12.4342	1.82e-05	0.0129	GCCAACAGATGGAGAT
MXI1	hTFtarget	mm10_dna	797	808	+	12.3421	1.82e-05	0.0141	GGCTCCTCCTCC
BRD4	hTFtarget	mm10_dna	173	184	-	13.0658	1.82e-05	0.00693	CCCCCCACCCCA
SP1	hTFtarget	mm10_dna	124	139	+	12.5	1.82e-05	0.0287	GAAGAGCTGGTGAGGA
SPI1	hTFtarget	mm10_dna	739	763	-	11.4	1.82e-05	0.00517	GGCGACCCCCACCCCCACCGCAAGC
SPI1	hTFtarget	mm10_dna	202	217	+	12.2429	1.82e-05	0.0269	CCAGGAGAAGGCAGCT
STAG1	hTFtarget	mm10_dna	721	736	+	12.3939	1.82e-05	0.0184	GGGCCAACAGATGGAG
TRIM28	hTFtarget	mm10_dna	206	221	+	11.7237	1.82e-05	0.0318	GAGAAGGCAGCTGACC
EP300	hTFtarget	mm10_dna	170	178	-	13.3289	1.82e-05	0.00966	ACCCCACCC
SRF	hTFtarget	mm10_dna	201	216	+	11.2879	1.83e-05	0.027	TCCAGGAGAAGGCAGC
CTCFL	hTFtarget	mm10_dna	758	773	-	11.7424	1.83e-05	0.0251	CCCTACAGATGGCGAC
E2F4	hTFtarget	mm10_dna	797	808	-	12.6184	1.83e-05	0.0128	GGAGGAGGAGCC
POLR2A	hTFtarget	mm10_dna	544	559	+	11.9571	1.84e-05	0.0148	GGGCTGCTGCGGCCAC
TFAP2A	hTFtarget	mm10_dna	724	735	-	13.0526	1.84e-05	0.0152	TCCATCTGTTGG
CDK9	hTFtarget	mm10_dna	543	566	+	11.3026	1.84e-05	0.00683	CGGGCTGCTGCGGCCACGTTCACC
CTCF	hTFtarget	mm10_dna	201	216	-	12.197	1.84e-05	0.0224	GCTGCCTTCTCCTGGA
CTCF	hTFtarget	mm10_dna	201	216	-	10.1974	1.84e-05	0.0102	GCTGCCTTCTCCTGGA
FOXA1	hTFtarget	mm10_dna	680	688	+	13.2632	1.85e-05	0.0272	GCCTGAGGC
POLR2A	hTFtarget	mm10_dna	165	186	-	11.3289	1.85e-05	0.00747	CTCCCCCCACCCCACCCCCACT
POLR2A	hTFtarget	mm10_dna	748	762	+	12.3857	1.85e-05	0.0138	GGGGGTGGGGGTCGC
SPI1	hTFtarget	mm10_dna	798	809	-	13.2105	1.85e-05	0.0272	AGGAGGAGGAGC
CTCF	hTFtarget	mm10_dna	723	738	-	11.7727	1.85e-05	0.012	ATCTCCATCTGTTGGC
REST	database	mm10_dna	213	231	+	5.79592	1.86e-05	0.0273	CAGCTGACCCCTCTGCAGG
BRD4	hTFtarget	mm10_dna	584	605	-	12.7564	1.86e-05	0.0243	GGAGCCAGTGAGACACACAGAC
SPI1	hTFtarget	mm10_dna	793	808	-	12.3857	1.86e-05	0.0144	GGAGGAGGAGCCCAAC
ZNF263	hTFtarget	mm10_dna	798	809	+	13.5606	1.86e-05	0.0284	GCTCCTCCTCCT
ZNF263	hTFtarget	mm10_dna	361	382	-	12.1558	1.86e-05	0.0152	TAGGCAGAAAGGGGTGAGGAGC
CTCF	hTFtarget	mm10_dna	723	738	-	11.803	1.86e-05	0.0135	ATCTCCATCTGTTGGC
CTCF	hTFtarget	mm10_dna	201	216	+	11.697	1.86e-05	0.0189	TCCAGGAGAAGGCAGC
CTCF	hTFtarget	mm10_dna	757	772	+	12.5921	1.86e-05	0.0191	GGTCGCCATCTGTAGG
CTCF	hTFtarget	mm10_dna	722	737	-	12.1061	1.86e-05	0.0163	TCTCCATCTGTTGGCC
CTCF	hTFtarget	mm10_dna	201	216	+	11.803	1.86e-05	0.0211	TCCAGGAGAAGGCAGC
SMC3	hTFtarget	mm10_dna	199	214	-	11.6212	1.87e-05	0.0142	TGCCTTCTCCTGGAGG
SPI1	hTFtarget	mm10_dna	163	178	-	12.8421	1.87e-05	0.0158	ACCCCACCCCCACTGC
SPI1	hTFtarget	mm10_dna	724	740	-	11.8816	1.87e-05	0.0167	GCATCTCCATCTGTTGG
SPI1	hTFtarget	mm10_dna	795	810	-	12.6143	1.87e-05	0.00993	AAGGAGGAGGAGCCCA
YY1	hTFtarget	mm10_dna	734	755	-	9.98684	1.87e-05	0.00475	CCACCCCCACCGCAAGCATCTC
CTCF	hTFtarget	mm10_dna	199	214	+	11.7879	1.87e-05	0.00838	CCTCCAGGAGAAGGCA
EP300	hTFtarget	mm10_dna	441	463	+	12.6974	1.87e-05	0.0133	GCCTGTTCCAGTACCATCTGCTT
PLAG1	database	mm10_dna	169	184	-	11.1798	1.88e-05	0.0266	CCCCCCACCCCACCCC
MYB	hTFtarget	mm10_dna	748	772	-	10.5658	1.88e-05	0.0079	CCTACAGATGGCGACCCCCACCCCC
SPI1	hTFtarget	mm10_dna	721	742	-	11.4737	1.88e-05	0.0305	AAGCATCTCCATCTGTTGGCCC
CREBBP	hTFtarget	mm10_dna	750	761	-	13.1974	1.88e-05	0.0158	CGACCCCCACCC
CTCF	hTFtarget	mm10_dna	758	772	-	12.2273	1.88e-05	0.0146	CCTACAGATGGCGAC
SPI1	hTFtarget	mm10_dna	746	761	+	12.6	1.89e-05	0.00993	GTGGGGGTGGGGGTCG
STAG1	hTFtarget	mm10_dna	202	217	+	11.5303	1.89e-05	0.0237	CCAGGAGAAGGCAGCT
ZBTB33	hTFtarget	mm10_dna	742	757	-	11.9211	1.89e-05	0.00693	CCCCACCCCCACCGCA
ZNF263	hTFtarget	mm10_dna	166	187	+	12.1299	1.89e-05	0.0152	GTGGGGGTGGGGTGGGGGGAGT
CTCF	hTFtarget	mm10_dna	723	738	+	11.4545	1.89e-05	0.0221	GCCAACAGATGGAGAT
E2F4	hTFtarget	mm10_dna	796	807	+	12.5395	1.89e-05	0.023	GGGCTCCTCCTC
AP1	database	mm10_dna	297	307	-	12.602	1.9e-05	0.0319	ACTGACTGAGA
TP53	hTFtarget	mm10_dna	587	608	-	-1.86111	1.9e-05	0.0116	CAGGGAGCCAGTGAGACACACA
CHD1	hTFtarget	mm10_dna	742	757	+	12.4474	1.9e-05	0.00692	TGCGGTGGGGGTGGGG
CTBP2	hTFtarget	mm10_dna	420	435	-	12.6714	1.9e-05	0.0102	GGGGAAGGAGCAGAGG
CTCF	hTFtarget	mm10_dna	25	45	+	11.102	1.9e-05	0.0113	CTCTGCTGCCCTCTGCAAGTC
SREBF1	database	mm10_dna	171	181	+	12.2752	1.9e-05	0.0145	GGTGGGGTGGG
KLF1	database	mm10_dna	168	178	+	13.2661	1.91e-05	0.00992	GGGGGTGGGGT
SMARCA4	hTFtarget	mm10_dna	201	216	-	12.5658	1.91e-05	0.0159	GCTGCCTTCTCCTGGA
BRD7	hTFtarget	mm10_dna	580	601	-	11.2949	1.91e-05	0.00978	CCAGTGAGACACACAGACCCTG
SPI1	hTFtarget	mm10_dna	748	763	-	12.1714	1.91e-05	0.0142	GGCGACCCCCACCCCC
SPI1	hTFtarget	mm10_dna	199	216	-	11.1842	1.91e-05	0.024	GCTGCCTTCTCCTGGAGG
SPI1	hTFtarget	mm10_dna	201	216	-	12.5132	1.91e-05	0.0326	GCTGCCTTCTCCTGGA
TAF1	hTFtarget	mm10_dna	746	761	+	11.7368	1.91e-05	0.0102	GTGGGGGTGGGGGTCG
VEZF1	hTFtarget	mm10_dna	736	757	-	11.6857	1.91e-05	0.00229	CCCCACCCCCACCGCAAGCATC
KLF1	database	mm10_dna	168	178	+	13.2959	1.91e-05	0.00993	GGGGGTGGGGT
TLX1	database	mm10_dna	74	90	-	12.0194	1.91e-05	0.0318	CCTTCAAGAAGACAAGG
SPI1	hTFtarget	mm10_dna	797	808	+	12.9211	1.92e-05	0.0146	GGCTCCTCCTCC
SPI1	hTFtarget	mm10_dna	798	809	-	12.9429	1.92e-05	0.0178	AGGAGGAGGAGC
ZNF281	hTFtarget	mm10_dna	201	216	+	11.4737	1.92e-05	0.0275	TCCAGGAGAAGGCAGC
CTCF	hTFtarget	mm10_dna	724	739	+	11.9286	1.92e-05	0.01	CCAACAGATGGAGATG
CTCF	hTFtarget	mm10_dna	723	738	+	11.8485	1.92e-05	0.0142	GCCAACAGATGGAGAT
CTCF	hTFtarget	mm10_dna	757	772	-	12.0455	1.92e-05	0.0135	CCTACAGATGGCGACC
E2F4	hTFtarget	mm10_dna	168	179	+	12.5132	1.92e-05	0.0128	GGGGGTGGGGTG
TLX1	database	mm10_dna	74	90	-	12.0353	1.93e-05	0.0328	CCTTCAAGAAGACAAGG
KDM5B	hTFtarget	mm10_dna	722	738	-	11.2429	1.93e-05	0.0138	ATCTCCATCTGTTGGCC
SP1	hTFtarget	mm10_dna	160	181	+	11.3182	1.93e-05	0.0102	ACAGCAGTGGGGGTGGGGTGGG
SPI1	hTFtarget	mm10_dna	798	809	-	12.9857	1.93e-05	0.0253	AGGAGGAGGAGC
ETS1	hTFtarget	mm10_dna	723	738	+	12.1842	1.94e-05	0.0157	GCCAACAGATGGAGAT
EZH2	hTFtarget	mm10_dna	757	772	+	11.4605	1.94e-05	0.0172	GGTCGCCATCTGTAGG
SPI1	hTFtarget	mm10_dna	745	760	-	12.3026	1.94e-05	0.0301	GACCCCCACCCCCACC
SRF	hTFtarget	mm10_dna	227	251	-	12.1169	1.94e-05	0.0175	ACACTCTCCAGCCTGCAGACCCTGC
CEBPA	hTFtarget	mm10_dna	427	435	+	13.3684	1.94e-05	0.0317	TCCTTCCCC
NFAT5	database	mm10_dna	492	506	-	11.5688	1.95e-05	0.034	GCGGAGAGACACAAG
HNF4A	hTFtarget	mm10_dna	28	39	+	12.8	1.95e-05	0.016	TGCTGCCCTCTG
MYC	hTFtarget	mm10_dna	201	216	+	12.4737	1.95e-05	0.0185	TCCAGGAGAAGGCAGC
CTCF	hTFtarget	mm10_dna	722	737	-	11.9697	1.95e-05	0.0161	TCTCCATCTGTTGGCC
CTCF	hTFtarget	mm10_dna	721	738	-	11.5909	1.95e-05	0.0136	ATCTCCATCTGTTGGCCC
EGR1	hTFtarget	mm10_dna	172	193	+	12.4103	1.95e-05	0.0336	GTGGGGTGGGGGGAGTAGGTTG
KLF5	hTFtarget	mm10_dna	563	571	+	13.5789	1.96e-05	0.0262	CACCTCCCC
NFYA	hTFtarget	mm10_dna	168	179	-	13.2632	1.96e-05	0.0146	CACCCCACCCCC
RAD21	hTFtarget	mm10_dna	724	739	+	12.197	1.96e-05	0.0195	CCAACAGATGGAGATG
CTCF	hTFtarget	mm10_dna	724	739	+	12.1061	1.96e-05	0.022	CCAACAGATGGAGATG
CTCF	hTFtarget	mm10_dna	724	739	+	12	1.96e-05	0.0135	CCAACAGATGGAGATG
ARID5A	database	mm10_dna	528	537	-	7.71569	1.96e-05	0.0346	CCCATATTGG
SREBF1	database	mm10_dna	171	181	+	12.3028	1.97e-05	0.0145	GGTGGGGTGGG
KDM5B	hTFtarget	mm10_dna	202	217	+	10.8571	1.97e-05	0.0265	CCAGGAGAAGGCAGCT
KLF5	hTFtarget	mm10_dna	749	760	-	13.1364	1.97e-05	0.0155	GACCCCCACCCC
BRD4	hTFtarget	mm10_dna	553	577	+	10.6184	1.97e-05	0.0037	CGGCCACGTTCACCTCCCCCGGCAT
SPI1	hTFtarget	mm10_dna	789	813	+	11.9	1.97e-05	0.014	CCCTGTTGGGCTCCTCCTCCTTAAG
SPI1	hTFtarget	mm10_dna	167	178	+	13.1714	1.97e-05	0.0114	TGGGGGTGGGGT
CTCF	hTFtarget	mm10_dna	723	738	+	11.0857	1.97e-05	0.015	GCCAACAGATGGAGAT
ASCL1	hTFtarget	mm10_dna	211	218	+	13.4697	1.98e-05	0.0311	GGCAGCTG
SMAD1	hTFtarget	mm10_dna	449	464	-	12.2273	1.98e-05	0.0143	CAAGCAGATGGTACTG
SPI1	hTFtarget	mm10_dna	748	763	+	12.6286	1.98e-05	0.0104	GGGGGTGGGGGTCGCC
CTCF	hTFtarget	mm10_dna	25	46	+	12.4714	1.98e-05	0.0151	CTCTGCTGCCCTCTGCAAGTCC
CTCF	hTFtarget	mm10_dna	25	43	+	11.7727	1.98e-05	0.0164	CTCTGCTGCCCTCTGCAAG
CTCF	hTFtarget	mm10_dna	201	216	-	11.2424	1.98e-05	0.0149	GCTGCCTTCTCCTGGA
CTCF	hTFtarget	mm10_dna	723	738	-	11.2424	1.98e-05	0.0149	ATCTCCATCTGTTGGC
KLF1	database	mm10_dna	173	183	+	13.1927	1.99e-05	0.00992	TGGGGTGGGGG
HCFC1	hTFtarget	mm10_dna	744	760	-	8.62857	1.99e-05	0.0326	GACCCCCACCCCCACCG
KLF5	hTFtarget	mm10_dna	747	762	+	13.0152	1.99e-05	0.015	TGGGGGTGGGGGTCGC
SPI1	hTFtarget	mm10_dna	747	758	+	13.1571	1.99e-05	0.0114	TGGGGGTGGGGG
CTCF	hTFtarget	mm10_dna	723	738	+	11.6515	1.99e-05	0.0156	GCCAACAGATGGAGAT
CTCF	hTFtarget	mm10_dna	723	736	-	11.9394	1.99e-05	0.0297	CTCCATCTGTTGGC
KLF1	database	mm10_dna	173	183	+	13.2143	1.99e-05	0.00993	TGGGGTGGGGG
SREBF1	database	mm10_dna	176	186	+	12.2844	2e-05	0.0145	GGTGGGGGGAG
FOXA1	hTFtarget	mm10_dna	655	670	-	12.9737	2e-05	0.0342	TGATCTGGCTGTTCAC
SPI1	hTFtarget	mm10_dna	168	179	-	12.9429	2e-05	0.0158	CACCCCACCCCC
CTCF	hTFtarget	mm10_dna	200	215	-	11.6818	2e-05	0.0148	CTGCCTTCTCCTGGAG
CTCF	hTFtarget	mm10_dna	723	738	-	12.0152	2e-05	0.0159	ATCTCCATCTGTTGGC
SREBF1	database	mm10_dna	176	186	+	12.2385	2e-05	0.0145	GGTGGGGGGAG
FOXP1	hTFtarget	mm10_dna	799	810	-	12.8026	2.01e-05	0.0239	AAGGAGGAGGAG
KAT5	hTFtarget	mm10_dna	757	772	-	11.3026	2.01e-05	0.0166	CCTACAGATGGCGACC
STAT1	hTFtarget	mm10_dna	722	737	-	10.8158	2.01e-05	0.0091	TCTCCATCTGTTGGCC
CTCF	hTFtarget	mm10_dna	27	45	-	11.8182	2.01e-05	0.013	GACTTGCAGAGGGCAGCAG
CTCF	hTFtarget	mm10_dna	760	775	-	11.5455	2.01e-05	0.0117	GGCCCTACAGATGGCG
CTCF	hTFtarget	mm10_dna	723	738	+	11.9242	2.01e-05	0.0291	GCCAACAGATGGAGAT
CTCF	hTFtarget	mm10_dna	202	218	-	11.9848	2.01e-05	0.0259	CAGCTGCCTTCTCCTGG
KAT5	hTFtarget	mm10_dna	744	759	+	10.4079	2.02e-05	0.0321	CGGTGGGGGTGGGGGT
MYC	hTFtarget	mm10_dna	335	343	+	13	2.02e-05	0.0277	AGAGACAGA
RAD21	hTFtarget	mm10_dna	757	772	+	11.8636	2.02e-05	0.0151	GGTCGCCATCTGTAGG
SRF	hTFtarget	mm10_dna	199	220	-	10.697	2.02e-05	0.0252	GTCAGCTGCCTTCTCCTGGAGG
TOP1	hTFtarget	mm10_dna	724	738	+	12.3684	2.02e-05	0.00786	CCAACAGATGGAGAT
CTCF	hTFtarget	mm10_dna	723	738	+	12.0152	2.02e-05	0.0165	GCCAACAGATGGAGAT
CTCF	hTFtarget	mm10_dna	202	219	-	11.5303	2.02e-05	0.014	TCAGCTGCCTTCTCCTGG
CTCF	hTFtarget	mm10_dna	723	738	-	12.0455	2.02e-05	0.0231	ATCTCCATCTGTTGGC
CTCF	hTFtarget	mm10_dna	201	216	+	11.7727	2.02e-05	0.0162	TCCAGGAGAAGGCAGC
CTCF	hTFtarget	mm10_dna	201	216	-	11.3939	2.02e-05	0.016	GCTGCCTTCTCCTGGA
CTCF	hTFtarget	mm10_dna	723	738	+	12.0152	2.02e-05	0.0165	GCCAACAGATGGAGAT
KDM5B	hTFtarget	mm10_dna	723	738	+	12.1143	2.03e-05	0.0181	GCCAACAGATGGAGAT
KLF5	hTFtarget	mm10_dna	169	180	-	13.0758	2.03e-05	0.0155	CCACCCCACCCC
MYC	hTFtarget	mm10_dna	547	568	-	12.1184	2.03e-05	0.00965	GAGGTGAACGTGGCCGCAGCAG
RAD21	hTFtarget	mm10_dna	199	214	-	12.1212	2.03e-05	0.0155	TGCCTTCTCCTGGAGG
TP53	hTFtarget	mm10_dna	589	608	-	3.87324	2.03e-05	0.00811	CAGGGAGCCAGTGAGACACA
TRIM28	hTFtarget	mm10_dna	721	736	+	12.1429	2.03e-05	0.0269	GGGCCAACAGATGGAG
CTCF	hTFtarget	mm10_dna	755	774	+	10.7424	2.03e-05	0.00883	GGGGTCGCCATCTGTAGGGC
EP300	hTFtarget	mm10_dna	559	574	+	12.5571	2.03e-05	0.0322	CGTTCACCTCCCCCGG
ETV7	database	mm10_dna	672	688	-	11.1376	2.04e-05	0.0341	GCCTCAGGCAGTGAAAG
IRF3	hTFtarget	mm10_dna	797	808	-	12.7632	2.04e-05	0.0157	GGAGGAGGAGCC
CTCF	hTFtarget	mm10_dna	449	464	+	12.1061	2.04e-05	0.0143	CAGTACCATCTGCTTG
POLR2A	hTFtarget	mm10_dna	544	559	+	11.8947	2.05e-05	0.021	GGGCTGCTGCGGCCAC
RUNX2	hTFtarget	mm10_dna	741	756	-	12.6667	2.05e-05	0.0335	CCCACCCCCACCGCAA
SPI1	hTFtarget	mm10_dna	168	179	+	12.8947	2.05e-05	0.0322	GGGGGTGGGGTG
ZFP42	hTFtarget	mm10_dna	748	758	-	11.8816	2.05e-05	0.0112	CCCCCACCCCC
CDK8	hTFtarget	mm10_dna	156	180	-	12.1169	2.05e-05	0.00657	CCACCCCACCCCCACTGCTGTCATC
CTCF	hTFtarget	mm10_dna	758	773	+	9.92105	2.05e-05	0.0102	GTCGCCATCTGTAGGG
SPI1	hTFtarget	mm10_dna	794	809	+	12.8143	2.06e-05	0.015	TTGGGCTCCTCCTCCT
SPI1	hTFtarget	mm10_dna	721	738	-	11.2105	2.06e-05	0.0163	ATCTCCATCTGTTGGCCC
HIC1	database	mm10_dna	345	359	-	12.3026	2.07e-05	0.0281	CCAAGGTGCTCGCGG
SP4	database	mm10_dna	173	183	-	12.602	2.07e-05	0.00904	CCCCCACCCCA
MYOD1	hTFtarget	mm10_dna	155	163	-	13.2368	2.07e-05	0.0365	CTGTCATCC
NFYA	hTFtarget	mm10_dna	748	759	+	13.0286	2.07e-05	0.016	GGGGGTGGGGGT
SPI1	hTFtarget	mm10_dna	795	810	+	12.5	2.07e-05	0.0151	TGGGCTCCTCCTCCTT
YY1	hTFtarget	mm10_dna	168	189	-	9.76316	2.07e-05	0.00475	CTACTCCCCCCACCCCACCCCC
CTCF	hTFtarget	mm10_dna	201	216	-	11.2143	2.07e-05	0.0249	GCTGCCTTCTCCTGGA
KLF16	database	mm10_dna	166	176	+	12.7449	2.07e-05	0.00768	GTGGGGGTGGG
KLF16	database	mm10_dna	746	756	+	12.7449	2.07e-05	0.00768	GTGGGGGTGGG
SPI1	hTFtarget	mm10_dna	169	180	-	12.4429	2.08e-05	0.0179	CCACCCCACCCC
CTCF	hTFtarget	mm10_dna	724	741	-	12.0606	2.08e-05	0.0115	AGCATCTCCATCTGTTGG
EOMES	hTFtarget	mm10_dna	223	231	-	12.7571	2.08e-05	0.0331	CCTGCAGAG
FOS	hTFtarget	mm10_dna	167	178	+	12.6447	2.09e-05	0.0197	TGGGGGTGGGGT
SPI1	hTFtarget	mm10_dna	199	214	+	11.7632	2.09e-05	0.0227	CCTCCAGGAGAAGGCA
SPI1	hTFtarget	mm10_dna	798	813	+	12.6579	2.09e-05	0.0158	GCTCCTCCTCCTTAAG
SPI1	hTFtarget	mm10_dna	199	214	-	12.2895	2.09e-05	0.0122	TGCCTTCTCCTGGAGG
TBP	hTFtarget	mm10_dna	168	179	-	12.4342	2.09e-05	0.0146	CACCCCACCCCC
YY1	hTFtarget	mm10_dna	547	568	+	9.73684	2.09e-05	0.00475	CTGCTGCGGCCACGTTCACCTC
CTCF	hTFtarget	mm10_dna	201	216	+	11.5606	2.09e-05	0.0185	TCCAGGAGAAGGCAGC
CTCF	hTFtarget	mm10_dna	202	218	-	11.5303	2.09e-05	0.0119	CAGCTGCCTTCTCCTGG
CTCF	hTFtarget	mm10_dna	723	738	-	9.86842	2.09e-05	0.0102	ATCTCCATCTGTTGGC
CTCF	hTFtarget	mm10_dna	201	216	-	11.5152	2.09e-05	0.0163	GCTGCCTTCTCCTGGA
FOXO3	hTFtarget	mm10_dna	169	193	-	-1.96053	2.1e-05	0.0217	CAACCTACTCCCCCCACCCCACCCC
IRF3	hTFtarget	mm10_dna	168	179	+	12.7105	2.1e-05	0.0157	GGGGGTGGGGTG
SPI1	hTFtarget	mm10_dna	745	760	-	12.7143	2.1e-05	0.0182	GACCCCCACCCCCACC
SUZ12	hTFtarget	mm10_dna	547	571	+	11.8947	2.1e-05	0.0195	CTGCTGCGGCCACGTTCACCTCCCC
ZNF263	hTFtarget	mm10_dna	423	434	+	12.6714	2.1e-05	0.00852	CTGCTCCTTCCC
CTCF	hTFtarget	mm10_dna	201	216	-	11.9242	2.1e-05	0.0159	GCTGCCTTCTCCTGGA
CTCF	hTFtarget	mm10_dna	201	216	-	11.6818	2.1e-05	0.015	GCTGCCTTCTCCTGGA
CTCF	hTFtarget	mm10_dna	202	217	+	11.9545	2.1e-05	0.0215	CCAGGAGAAGGCAGCT
EGR2	database	mm10_dna	165	175	+	13.102	2.11e-05	0.0153	AGTGGGGGTGG
HIC1	database	mm10_dna	397	405	+	13.2921	2.11e-05	0.0345	GGGGTGCCA
ESR1	database	mm10_dna	400	419	+	12.25	2.11e-05	0.0312	GTGCCAGGGTACAAAGACCT
ESR1	database	mm10_dna	400	419	+	12.25	2.11e-05	0.0313	GTGCCAGGGTACAAAGACCT
RAD21	hTFtarget	mm10_dna	202	217	+	11.9697	2.11e-05	0.0196	CCAGGAGAAGGCAGCT
SPI1	hTFtarget	mm10_dna	794	809	+	12.5143	2.11e-05	0.0124	TTGGGCTCCTCCTCCT
CTCF	hTFtarget	mm10_dna	758	773	+	11.8286	2.11e-05	0.0104	GTCGCCATCTGTAGGG
CTCF	hTFtarget	mm10_dna	724	741	-	12.0303	2.11e-05	0.0113	AGCATCTCCATCTGTTGG
EGR2	database	mm10_dna	165	175	+	13.102	2.11e-05	0.0153	AGTGGGGGTGG
HIC1	database	mm10_dna	397	405	+	13.2653	2.11e-05	0.0341	GGGGTGCCA
TAF1	hTFtarget	mm10_dna	544	559	-	11.3553	2.12e-05	0.029	GTGGCCGCAGCAGCCC
CDK9	hTFtarget	mm10_dna	168	189	-	10.5658	2.12e-05	0.0101	CTACTCCCCCCACCCCACCCCC
CTCF	hTFtarget	mm10_dna	201	216	-	11.697	2.12e-05	0.0153	GCTGCCTTCTCCTGGA
CTCF	hTFtarget	mm10_dna	723	738	+	11.2879	2.12e-05	0.0159	GCCAACAGATGGAGAT
MAZ	database	mm10_dna	168	184	+	12.1735	2.12e-05	0.00952	GGGGGTGGGGTGGGGGG
ZNF740	database	mm10_dna	177	186	+	12.5505	2.12e-05	0.00963	GTGGGGGGAG
HIF1A	hTFtarget	mm10_dna	589	606	+	5.17105	2.13e-05	0.0326	TGTGTCTCACTGGCTCCC
SP1	hTFtarget	mm10_dna	798	809	-	12.8571	2.13e-05	0.0152	AGGAGGAGGAGC
SPI1	hTFtarget	mm10_dna	168	179	-	12.5263	2.13e-05	0.0254	CACCCCACCCCC
STAT1	hTFtarget	mm10_dna	759	774	+	10.6711	2.13e-05	0.0091	TCGCCATCTGTAGGGC
CTCF	hTFtarget	mm10_dna	723	737	-	12.1364	2.13e-05	0.0328	TCTCCATCTGTTGGC
CTCF	hTFtarget	mm10_dna	202	220	+	10.7576	2.13e-05	0.0206	CCAGGAGAAGGCAGCTGAC
CTCF	hTFtarget	mm10_dna	722	737	+	11.3333	2.13e-05	0.0174	GGCCAACAGATGGAGA
MZF1	database	mm10_dna	174	186	+	12.3636	2.14e-05	0.0361	GGGGTGGGGGGAG
MXI1	hTFtarget	mm10_dna	168	179	-	12	2.14e-05	0.0141	CACCCCACCCCC
MYC	hTFtarget	mm10_dna	28	43	+	11.5921	2.14e-05	0.0136	TGCTGCCCTCTGCAAG
SPI1	hTFtarget	mm10_dna	794	809	-	12.0857	2.14e-05	0.0162	AGGAGGAGGAGCCCAA
TP53	hTFtarget	mm10_dna	587	604	-	0.138889	2.14e-05	0.00891	GAGCCAGTGAGACACACA
ESR1	hTFtarget	mm10_dna	857	872	-	12.8816	2.15e-05	0.0376	GCTTGGAATTGCTTCC
PRDM1	hTFtarget	mm10_dna	670	686	+	12.0857	2.15e-05	0.0356	ACCTTTCACTGCCTGAG
CTCF	hTFtarget	mm10_dna	721	738	-	11.5152	2.15e-05	0.0153	ATCTCCATCTGTTGGCCC
CTCF	hTFtarget	mm10_dna	722	737	+	11.3636	2.15e-05	0.0192	GGCCAACAGATGGAGA
CTCF	hTFtarget	mm10_dna	723	738	-	11.6364	2.15e-05	0.015	ATCTCCATCTGTTGGC
KLF4	hTFtarget	mm10_dna	29	40	-	12.2895	2.16e-05	0.0137	GCAGAGGGCAGC
POLR2A	hTFtarget	mm10_dna	550	574	-	10.6184	2.16e-05	0.00982	CCGGGGGAGGTGAACGTGGCCGCAG
STAG1	hTFtarget	mm10_dna	723	740	-	11.3333	2.16e-05	0.0262	GCATCTCCATCTGTTGGC
ZFP42	hTFtarget	mm10_dna	798	808	+	11.7895	2.16e-05	0.0112	GCTCCTCCTCC
CTCF	hTFtarget	mm10_dna	760	775	+	11.4091	2.16e-05	0.0151	CGCCATCTGTAGGGCC
CTCF	hTFtarget	mm10_dna	760	773	+	11.8636	2.16e-05	0.0137	CGCCATCTGTAGGG
CTCF	hTFtarget	mm10_dna	26	45	+	10.6061	2.16e-05	0.00883	TCTGCTGCCCTCTGCAAGTC
CTCF	hTFtarget	mm10_dna	201	216	+	11.4848	2.16e-05	0.0156	TCCAGGAGAAGGCAGC
ASCL2	hTFtarget	mm10_dna	757	772	+	11.4342	2.17e-05	0.027	GGTCGCCATCTGTAGG
RAD21	hTFtarget	mm10_dna	724	739	-	11.6667	2.17e-05	0.0182	CATCTCCATCTGTTGG
SPI1	hTFtarget	mm10_dna	794	809	+	11.8714	2.17e-05	0.0157	TTGGGCTCCTCCTCCT
CTCF	hTFtarget	mm10_dna	723	738	-	11.4394	2.17e-05	0.0163	ATCTCCATCTGTTGGC
CTCF	hTFtarget	mm10_dna	723	738	+	11.9242	2.17e-05	0.0168	GCCAACAGATGGAGAT
ZNF740	database	mm10_dna	172	181	+	12.5413	2.17e-05	0.00963	GTGGGGTGGG
RREB1	database	mm10_dna	171	184	-	10.3303	2.18e-05	0.00726	CCCCCCACCCCACC
SP1	hTFtarget	mm10_dna	165	186	+	11.0455	2.18e-05	0.0102	AGTGGGGGTGGGGTGGGGGGAG
C17orf96	hTFtarget	mm10_dna	156	180	+	12.4684	2.18e-05	0.0275	GATGACAGCAGTGGGGGTGGGGTGG
SPI1	hTFtarget	mm10_dna	741	762	-	11.6143	2.18e-05	0.0104	GCGACCCCCACCCCCACCGCAA
STAG1	hTFtarget	mm10_dna	757	772	+	11.5	2.18e-05	0.0155	GGTCGCCATCTGTAGG
TBP	hTFtarget	mm10_dna	168	179	-	11.8684	2.18e-05	0.0323	CACCCCACCCCC
ZNF250	hTFtarget	mm10_dna	170	191	+	12.0395	2.18e-05	0.0187	GGGTGGGGTGGGGGGAGTAGGT
CTCF	hTFtarget	mm10_dna	722	737	+	11.4242	2.18e-05	0.0237	GGCCAACAGATGGAGA
CTCF	hTFtarget	mm10_dna	760	772	+	12.197	2.18e-05	0.0173	CGCCATCTGTAGG
CTCF	hTFtarget	mm10_dna	201	216	+	11.0606	2.18e-05	0.0153	TCCAGGAGAAGGCAGC
CTCF	hTFtarget	mm10_dna	723	738	+	11.2879	2.18e-05	0.0161	GCCAACAGATGGAGAT
ESR1	hTFtarget	mm10_dna	705	728	+	12.1316	2.19e-05	0.023	CTGGGCAATCCGAGCTGGGCCAAC
EZH2	hTFtarget	mm10_dna	418	433	+	12.026	2.19e-05	0.0286	CTCCTCTGCTCCTTCC
RAD21	hTFtarget	mm10_dna	724	739	-	11.9394	2.19e-05	0.0201	CATCTCCATCTGTTGG
SPI1	hTFtarget	mm10_dna	200	215	-	11.9342	2.19e-05	0.0193	CTGCCTTCTCCTGGAG
STAT1	hTFtarget	mm10_dna	423	438	+	6.80263	2.19e-05	0.0374	CTGCTCCTTCCCCAGA
CTCF	hTFtarget	mm10_dna	201	216	-	11.303	2.19e-05	0.018	GCTGCCTTCTCCTGGA
CTCF	hTFtarget	mm10_dna	760	775	-	11.5758	2.19e-05	0.0163	GGCCCTACAGATGGCG
PRDM1	database	mm10_dna	669	683	-	12.4727	2.2e-05	0.0381	AGGCAGTGAAAGGTG
KAT5	hTFtarget	mm10_dna	202	217	+	11.1053	2.2e-05	0.0166	CCAGGAGAAGGCAGCT
SPI1	hTFtarget	mm10_dna	170	194	-	11	2.2e-05	0.00519	ACAACCTACTCCCCCCACCCCACCC
SPI1	hTFtarget	mm10_dna	748	763	-	12.5857	2.2e-05	0.0112	GGCGACCCCCACCCCC
SPI1	hTFtarget	mm10_dna	724	739	+	11.3684	2.2e-05	0.0285	CCAACAGATGGAGATG
ZIC1	database	mm10_dna	169	177	+	12	2.21e-05	0.00751	GGGGTGGGG
ZIC1	database	mm10_dna	174	182	+	12	2.21e-05	0.00751	GGGGTGGGG
ZIC1	database	mm10_dna	749	757	+	12	2.21e-05	0.00751	GGGGTGGGG
CDX2	database	mm10_dna	319	329	+	13.3559	2.21e-05	0.0388	GGGCCATAAAC
EWSR1	hTFtarget	mm10_dna	416	434	-	0.333333	2.21e-05	0.0169	GGGAAGGAGCAGAGGAGGT
KDM1A	hTFtarget	mm10_dna	227	248	+	11.9437	2.21e-05	0.00529	GCAGGGTCTGCAGGCTGGAGAG
CTCF	hTFtarget	mm10_dna	200	216	-	11.8788	2.21e-05	0.0172	GCTGCCTTCTCCTGGAG
CTCF	hTFtarget	mm10_dna	723	738	+	11.0303	2.21e-05	0.0153	GCCAACAGATGGAGAT
KLF9	hTFtarget	mm10_dna	169	184	+	10.9848	2.22e-05	0.0107	GGGGTGGGGTGGGGGG
SPI1	hTFtarget	mm10_dna	167	182	-	12.4571	2.22e-05	0.019	CCCCACCCCACCCCCA
SRF	hTFtarget	mm10_dna	723	738	-	11.2879	2.22e-05	0.0146	ATCTCCATCTGTTGGC
STAT1	hTFtarget	mm10_dna	795	810	-	9.78947	2.22e-05	0.0369	AAGGAGGAGGAGCCCA
CTCF	hTFtarget	mm10_dna	723	738	+	11.4848	2.22e-05	0.0162	GCCAACAGATGGAGAT
RAD21	hTFtarget	mm10_dna	723	735	+	12.3939	2.23e-05	0.0365	GCCAACAGATGGA
TBP	hTFtarget	mm10_dna	169	180	+	11.6974	2.23e-05	0.0306	GGGGTGGGGTGG
CTCF	hTFtarget	mm10_dna	201	216	+	11.2121	2.23e-05	0.019	TCCAGGAGAAGGCAGC
CTCF	hTFtarget	mm10_dna	201	216	-	11	2.23e-05	0.0247	GCTGCCTTCTCCTGGA
SPI1	hTFtarget	mm10_dna	798	809	-	13.0526	2.24e-05	0.0302	AGGAGGAGGAGC
SPI1	hTFtarget	mm10_dna	748	763	+	12.3714	2.25e-05	0.0124	GGGGGTGGGGGTCGCC
SPI1	hTFtarget	mm10_dna	167	178	+	12.5658	2.25e-05	0.0261	TGGGGGTGGGGT
CTCF	hTFtarget	mm10_dna	202	217	+	11.7727	2.25e-05	0.0119	CCAGGAGAAGGCAGCT
CTCF	hTFtarget	mm10_dna	722	737	-	11.8061	2.25e-05	0.0229	TCTCCATCTGTTGGCC
CTCF	hTFtarget	mm10_dna	202	217	+	11.7727	2.25e-05	0.0119	CCAGGAGAAGGCAGCT
BRD4	hTFtarget	mm10_dna	167	182	-	11.7237	2.26e-05	0.0071	CCCCACCCCACCCCCA
CTCF	hTFtarget	mm10_dna	758	772	-	11.6818	2.26e-05	0.0152	CCTACAGATGGCGAC
CTCF	hTFtarget	mm10_dna	201	216	-	11.5303	2.26e-05	0.0226	GCTGCCTTCTCCTGGA
EGR1	hTFtarget	mm10_dna	557	576	+	10.2424	2.26e-05	0.0093	CACGTTCACCTCCCCCGGCA
SPI1	hTFtarget	mm10_dna	798	809	-	12.9571	2.27e-05	0.0114	AGGAGGAGGAGC
CTCF	hTFtarget	mm10_dna	199	214	+	11.4091	2.27e-05	0.0131	CCTCCAGGAGAAGGCA
CTCF	hTFtarget	mm10_dna	724	735	-	12.4394	2.27e-05	0.0379	TCCATCTGTTGG
FOS	hTFtarget	mm10_dna	747	758	+	12.5526	2.28e-05	0.0336	TGGGGGTGGGGG
GTF2I	hTFtarget	mm10_dna	548	559	-	12.25	2.28e-05	0.0382	GTGGCCGCAGCA
MXI1	hTFtarget	mm10_dna	388	403	+	11.6184	2.28e-05	0.0337	CTGTTTCCAGGGGTGC
POLR2A	hTFtarget	mm10_dna	206	219	+	12.3158	2.28e-05	0.037	GAGAAGGCAGCTGA
REST	hTFtarget	mm10_dna	348	362	-	7.87879	2.28e-05	0.0386	GCTCCAAGGTGCTCG
SP1	hTFtarget	mm10_dna	167	178	+	12.3286	2.28e-05	0.0259	TGGGGGTGGGGT
ZNF143	hTFtarget	mm10_dna	169	190	-	10.3158	2.28e-05	0.0328	CCTACTCCCCCCACCCCACCCC
CTCF	hTFtarget	mm10_dna	201	216	-	11.5909	2.28e-05	0.0177	GCTGCCTTCTCCTGGA
NEUROD2	database	mm10_dna	609	620	-	12.8764	2.29e-05	0.0191	AGCCAGATGGGC
EZH2	hTFtarget	mm10_dna	724	739	-	11.1053	2.29e-05	0.0172	CATCTCCATCTGTTGG
TP53	hTFtarget	mm10_dna	587	606	-	3.47887	2.29e-05	0.00811	GGGAGCCAGTGAGACACACA
ZBTB17	hTFtarget	mm10_dna	129	150	-	8.86842	2.29e-05	0.0398	TTTAGCAACCCTCCTCACCAGC
CTCF	database	mm10_dna	199	217	+	11.6579	2.3e-05	0.011	CCTCCAGGAGAAGGCAGCT
SMAD1	hTFtarget	mm10_dna	223	232	-	12.9143	2.3e-05	0.0363	CCCTGCAGAG
SPI1	hTFtarget	mm10_dna	721	736	+	11.9079	2.3e-05	0.0379	GGGCCAACAGATGGAG
SPI1	hTFtarget	mm10_dna	167	178	+	12.5	2.3e-05	0.0219	TGGGGGTGGGGT
TCF4	hTFtarget	mm10_dna	162	183	+	10.5658	2.3e-05	0.00839	AGCAGTGGGGGTGGGGTGGGGG
CTCF	hTFtarget	mm10_dna	761	772	-	12.7368	2.3e-05	0.021	CCTACAGATGGC
CTCF	hTFtarget	mm10_dna	724	739	-	11.3788	2.3e-05	0.0113	CATCTCCATCTGTTGG
E2F4	hTFtarget	mm10_dna	797	807	+	12.3684	2.3e-05	0.0212	GGCTCCTCCTC
KDM5B	hTFtarget	mm10_dna	201	216	+	11.8714	2.31e-05	0.0181	TCCAGGAGAAGGCAGC
PRAME	hTFtarget	mm10_dna	167	178	+	12.7763	2.31e-05	0.0165	TGGGGGTGGGGT
SPI1	hTFtarget	mm10_dna	798	809	+	12.6579	2.31e-05	0.0332	GCTCCTCCTCCT
NEUROG3	database	mm10_dna	609	620	-	12.8673	2.31e-05	0.0189	AGCCAGATGGGC
HNF4A	hTFtarget	mm10_dna	404	422	-	12.3788	2.32e-05	0.0394	AGGAGGTCTTTGTACCCTG
SPI1	hTFtarget	mm10_dna	757	772	-	12.3684	2.32e-05	0.0187	CCTACAGATGGCGACC
SPI1	hTFtarget	mm10_dna	793	808	-	12.1429	2.32e-05	0.0159	GGAGGAGGAGCCCAAC
CTCF	hTFtarget	mm10_dna	723	740	-	11.5909	2.32e-05	0.0245	GCATCTCCATCTGTTGGC
CTCF	hTFtarget	mm10_dna	722	737	+	11.5606	2.32e-05	0.0206	GGCCAACAGATGGAGA
POLR2A	hTFtarget	mm10_dna	740	764	+	10.4605	2.33e-05	0.00982	CTTGCGGTGGGGGTGGGGGTCGCCA
RAD21	hTFtarget	mm10_dna	757	772	+	11.3571	2.33e-05	0.0167	GGTCGCCATCTGTAGG
SPI1	hTFtarget	mm10_dna	199	214	-	12.3421	2.33e-05	0.0132	TGCCTTCTCCTGGAGG
SPI1	hTFtarget	mm10_dna	760	775	+	12.0921	2.33e-05	0.0122	CGCCATCTGTAGGGCC
SPI1	hTFtarget	mm10_dna	202	218	-	11.3947	2.33e-05	0.0167	CAGCTGCCTTCTCCTGG
SPI1	hTFtarget	mm10_dna	167	178	+	12.4474	2.33e-05	0.0366	TGGGGGTGGGGT
SPI1	hTFtarget	mm10_dna	718	739	+	10.0263	2.33e-05	0.0375	GCTGGGCCAACAGATGGAGATG
CTCF	hTFtarget	mm10_dna	723	742	+	11.5455	2.33e-05	0.0219	GCCAACAGATGGAGATGCTT
CTCF	hTFtarget	mm10_dna	199	215	+	11.1515	2.33e-05	0.0193	CCTCCAGGAGAAGGCAG
CTCF	hTFtarget	mm10_dna	26	45	+	11.303	2.33e-05	0.0166	TCTGCTGCCCTCTGCAAGTC
CTCF	hTFtarget	mm10_dna	722	737	+	11.0606	2.33e-05	0.018	GGCCAACAGATGGAGA
STAT3	database	mm10_dna	864	874	-	13.0204	2.34e-05	0.0412	TTGCTTGGAAT
ESR1	hTFtarget	mm10_dna	585	599	+	12.209	2.34e-05	0.0383	TCTGTGTGTCTCACT
KDM5A	hTFtarget	mm10_dna	753	768	-	11.7857	2.34e-05	0.0369	CAGATGGCGACCCCCA
SPI1	hTFtarget	mm10_dna	798	809	+	12.6053	2.34e-05	0.0328	GCTCCTCCTCCT
SPI1	hTFtarget	mm10_dna	747	762	-	12.6286	2.34e-05	0.0179	GCGACCCCCACCCCCA
ZNF143	hTFtarget	mm10_dna	744	759	-	11.2632	2.34e-05	0.0356	ACCCCCACCCCCACCG
ZNF280D	hTFtarget	mm10_dna	418	433	-	12.7273	2.34e-05	0.022	GGAAGGAGCAGAGGAG
CTCF	hTFtarget	mm10_dna	760	774	+	11.4242	2.34e-05	0.0165	CGCCATCTGTAGGGC
RXRG	database	mm10_dna	667	679	-	10.9091	2.35e-05	0.0406	AGTGAAAGGTGAT
CTCF	database	mm10_dna	199	217	+	11.0492	2.35e-05	0.019	CCTCCAGGAGAAGGCAGCT
ESR1	hTFtarget	mm10_dna	371	395	-	11.6119	2.35e-05	0.0322	GGAAACAGAGGTCTAGGCAGAAAGG
SMAD1	hTFtarget	mm10_dna	741	762	-	9.35526	2.35e-05	0.023	GCGACCCCCACCCCCACCGCAA
SPI1	hTFtarget	mm10_dna	796	807	+	12.2	2.35e-05	0.0179	GGGCTCCTCCTC
SPI1	hTFtarget	mm10_dna	722	737	-	11.7895	2.35e-05	0.0193	TCTCCATCTGTTGGCC
SPI1	hTFtarget	mm10_dna	798	809	+	12.6447	2.35e-05	0.0351	GCTCCTCCTCCT
SPI1	hTFtarget	mm10_dna	723	736	-	11.6579	2.35e-05	0.0378	CTCCATCTGTTGGC
CTCF	hTFtarget	mm10_dna	200	215	-	11.6515	2.35e-05	0.0163	CTGCCTTCTCCTGGAG
CTCF	hTFtarget	mm10_dna	760	775	+	10.9242	2.35e-05	0.0103	CGCCATCTGTAGGGCC
CTCF	database	mm10_dna	199	217	+	11.6939	2.35e-05	0.011	CCTCCAGGAGAAGGCAGCT
NR2C2	database	mm10_dna	380	390	+	12.9836	2.36e-05	0.0204	CTAGACCTCTG
PHF8	hTFtarget	mm10_dna	417	432	-	11.9605	2.36e-05	0.0377	GAAGGAGCAGAGGAGG
SPI1	hTFtarget	mm10_dna	798	809	-	12.7571	2.36e-05	0.018	AGGAGGAGGAGC
SPI1	hTFtarget	mm10_dna	794	809	+	12.3286	2.36e-05	0.0178	TTGGGCTCCTCCTCCT
SPI1	hTFtarget	mm10_dna	167	178	+	12.2368	2.36e-05	0.0371	TGGGGGTGGGGT
CTCF	hTFtarget	mm10_dna	201	216	-	12.2237	2.36e-05	0.025	GCTGCCTTCTCCTGGA
CTCF	hTFtarget	mm10_dna	756	774	-	11.3939	2.36e-05	0.0143	GCCCTACAGATGGCGACCC
CTCF	hTFtarget	mm10_dna	757	772	+	11.4242	2.36e-05	0.0157	GGTCGCCATCTGTAGG
JUND	hTFtarget	mm10_dna	743	751	-	13.1184	2.37e-05	0.00675	CCCCACCGC
RAD21	hTFtarget	mm10_dna	202	213	+	12.1061	2.37e-05	0.0274	CCAGGAGAAGGC
SPI1	hTFtarget	mm10_dna	167	182	-	12.5	2.37e-05	0.0178	CCCCACCCCACCCCCA
SPI1	hTFtarget	mm10_dna	167	182	-	12.5286	2.37e-05	0.0386	CCCCACCCCACCCCCA
STAG1	hTFtarget	mm10_dna	757	772	+	11.7273	2.37e-05	0.0193	GGTCGCCATCTGTAGG
CTCF	hTFtarget	mm10_dna	199	214	-	10.9091	2.37e-05	0.0103	TGCCTTCTCCTGGAGG
CTCF	hTFtarget	mm10_dna	201	216	+	10.9545	2.37e-05	0.0225	TCCAGGAGAAGGCAGC
ELL2	hTFtarget	mm10_dna	744	764	+	11.5658	2.37e-05	0.0236	CGGTGGGGGTGGGGGTCGCCA
TP53	hTFtarget	mm10_dna	585	600	-	12.25	2.38e-05	0.0389	CAGTGAGACACACAGA
CTCF	hTFtarget	mm10_dna	724	741	+	11.303	2.38e-05	0.00996	CCAACAGATGGAGATGCT
CTCF	hTFtarget	mm10_dna	723	739	+	10.9848	2.38e-05	0.0336	GCCAACAGATGGAGATG
SPI1	hTFtarget	mm10_dna	747	762	-	12.3	2.39e-05	0.0124	GCGACCCCCACCCCCA
STAT1	hTFtarget	mm10_dna	201	222	-	10.9474	2.39e-05	0.0182	GGGTCAGCTGCCTTCTCCTGGA
YY1	hTFtarget	mm10_dna	553	574	+	9.43421	2.39e-05	0.00475	CGGCCACGTTCACCTCCCCCGG
CREBBP	hTFtarget	mm10_dna	645	653	+	12.75	2.39e-05	0.0407	CCCTACCCT
MYC	hTFtarget	mm10_dna	748	759	-	11.4079	2.4e-05	0.011	ACCCCCACCCCC
NOTCH1	hTFtarget	mm10_dna	388	399	-	12.3289	2.4e-05	0.0361	CCCTGGAAACAG
RAD21	hTFtarget	mm10_dna	202	217	+	11.3485	2.4e-05	0.0175	CCAGGAGAAGGCAGCT
SPI1	hTFtarget	mm10_dna	793	808	-	12.2571	2.4e-05	0.0124	GGAGGAGGAGCCCAAC
SPI1	hTFtarget	mm10_dna	723	738	+	10.7237	2.4e-05	0.0358	GCCAACAGATGGAGAT
TP53	hTFtarget	mm10_dna	583	604	-	-2.875	2.4e-05	0.0116	GAGCCAGTGAGACACACAGACC
CTCF	hTFtarget	mm10_dna	202	217	-	11.2879	2.4e-05	0.0113	AGCTGCCTTCTCCTGG
CTCF	hTFtarget	mm10_dna	201	216	+	11.4848	2.4e-05	0.0255	TCCAGGAGAAGGCAGC
NOTCH1	hTFtarget	mm10_dna	563	583	-	10.4605	2.41e-05	0.0149	CCTGGGATGCCGGGGGAGGTG
CTCF	hTFtarget	mm10_dna	201	216	+	10.8788	2.41e-05	0.0158	TCCAGGAGAAGGCAGC
CTCF	hTFtarget	mm10_dna	201	215	+	11.8939	2.41e-05	0.0197	TCCAGGAGAAGGCAG
ELF1	hTFtarget	mm10_dna	744	759	-	12.3816	2.41e-05	0.0385	ACCCCCACCCCCACCG
PBX1	hTFtarget	mm10_dna	747	758	+	12.5921	2.42e-05	0.0186	TGGGGGTGGGGG
SMAD1	hTFtarget	mm10_dna	724	739	+	11.8636	2.42e-05	0.0143	CCAACAGATGGAGATG
TOP1	hTFtarget	mm10_dna	724	735	+	12.4605	2.42e-05	0.0264	CCAACAGATGGA
PATZ1	database	mm10_dna	168	180	+	12.3933	2.43e-05	0.0299	GGGGGTGGGGTGG
NANOG	hTFtarget	mm10_dna	223	231	+	12.6184	2.43e-05	0.0343	CTCTGCAGG
BRD7	hTFtarget	mm10_dna	584	605	-	10.7179	2.43e-05	0.00978	GGAGCCAGTGAGACACACAGAC
SPI1	hTFtarget	mm10_dna	794	809	+	12.3	2.43e-05	0.019	TTGGGCTCCTCCTCCT
SP3	database	mm10_dna	162	181	+	12.2018	2.44e-05	0.00722	AGCAGTGGGGGTGGGGTGGG
SMC1A	hTFtarget	mm10_dna	722	741	-	10.7879	2.44e-05	0.0143	AGCATCTCCATCTGTTGGCC
SP1	hTFtarget	mm10_dna	747	758	-	12.3684	2.44e-05	0.0243	CCCCCACCCCCA
YY1	hTFtarget	mm10_dna	754	769	-	11.4848	2.44e-05	0.0407	ACAGATGGCGACCCCC
CTCF	hTFtarget	mm10_dna	756	774	+	10.9091	2.44e-05	0.0126	GGGTCGCCATCTGTAGGGC
FOS	hTFtarget	mm10_dna	747	758	+	12.3421	2.45e-05	0.0197	TGGGGGTGGGGG
PRDM1	hTFtarget	mm10_dna	669	683	-	12.4286	2.45e-05	0.0418	AGGCAGTGAAAGGTG
SP1	hTFtarget	mm10_dna	167	178	+	12.6857	2.45e-05	0.0152	TGGGGGTGGGGT
STAG1	hTFtarget	mm10_dna	723	741	-	11.5909	2.45e-05	0.0216	AGCATCTCCATCTGTTGGC
CTCF	hTFtarget	mm10_dna	724	739	-	11.197	2.45e-05	0.0133	CATCTCCATCTGTTGG
EBF1	database	mm10_dna	430	441	-	12.6531	2.45e-05	0.0383	CCCTCTGGGGAA
PATZ1	database	mm10_dna	168	180	+	12.3673	2.45e-05	0.0294	GGGGGTGGGGTGG
EBF1	database	mm10_dna	430	441	-	12.6897	2.46e-05	0.0385	CCCTCTGGGGAA
MYC	hTFtarget	mm10_dna	742	757	-	10.6184	2.46e-05	0.019	CCCCACCCCCACCGCA
RAD21	hTFtarget	mm10_dna	724	739	+	11.8485	2.46e-05	0.0166	CCAACAGATGGAGATG
SMC1A	hTFtarget	mm10_dna	200	219	-	10.7727	2.46e-05	0.0143	TCAGCTGCCTTCTCCTGGAG
SPI1	hTFtarget	mm10_dna	748	763	+	12.1429	2.46e-05	0.0127	GGGGGTGGGGGTCGCC
TAF1	hTFtarget	mm10_dna	743	758	+	11.2368	2.46e-05	0.0102	GCGGTGGGGGTGGGGG
TBP	hTFtarget	mm10_dna	797	808	+	12.4079	2.46e-05	0.0157	GGCTCCTCCTCC
CTCF	hTFtarget	mm10_dna	759	774	+	10.8333	2.46e-05	0.018	TCGCCATCTGTAGGGC
CTCF	hTFtarget	mm10_dna	724	735	+	12.5526	2.46e-05	0.0188	CCAACAGATGGA
CTCF	hTFtarget	mm10_dna	723	738	+	11	2.46e-05	0.019	GCCAACAGATGGAGAT
BCL6B	database	mm10_dna	39	55	-	-2.30612	2.46e-05	0.0215	TGATTTCTTGGACTTGC
ESR1	hTFtarget	mm10_dna	404	419	+	11.9697	2.47e-05	0.0403	CAGGGTACAAAGACCT
STAG1	hTFtarget	mm10_dna	201	222	+	10.8333	2.47e-05	0.021	TCCAGGAGAAGGCAGCTGACCC
SUMO2	hTFtarget	mm10_dna	686	710	+	11.7105	2.47e-05	0.0118	GGCCAGAGTGGAGTCGGAGCTGGGC
ZBTB7B	hTFtarget	mm10_dna	388	403	-	11.9848	2.47e-05	0.0388	GCACCCCTGGAAACAG
CTCF	hTFtarget	mm10_dna	757	772	-	11.0303	2.47e-05	0.0179	CCTACAGATGGCGACC
CTCF	hTFtarget	mm10_dna	197	215	+	11.2879	2.47e-05	0.0106	GACCTCCAGGAGAAGGCAG
CTCF	hTFtarget	mm10_dna	757	774	-	11.5909	2.47e-05	0.0163	GCCCTACAGATGGCGACC
CTCF	hTFtarget	mm10_dna	756	774	+	11.0909	2.47e-05	0.0173	GGGTCGCCATCTGTAGGGC
CTCF	hTFtarget	mm10_dna	221	231	-	12.7273	2.47e-05	0.0237	CCTGCAGAGGG
CTCFL	database	mm10_dna	758	772	-	11.4694	2.47e-05	0.0312	CCTACAGATGGCGAC
SP7	database	mm10_dna	162	181	+	12.1651	2.47e-05	0.00716	AGCAGTGGGGGTGGGGTGGG
ZNF281	database	mm10_dna	169	183	+	12.0714	2.47e-05	0.00708	GGGGTGGGGTGGGGG
ESR1	hTFtarget	mm10_dna	625	633	+	12.8421	2.48e-05	0.0402	GCTGGGTGA
POLR2A	hTFtarget	mm10_dna	546	560	+	11.1184	2.48e-05	0.0264	GCTGCTGCGGCCACG
SPIB	hTFtarget	mm10_dna	418	433	+	12.5658	2.48e-05	0.0417	CTCCTCTGCTCCTTCC
CTCF	hTFtarget	mm10_dna	199	214	-	11.7121	2.48e-05	0.019	TGCCTTCTCCTGGAGG
E2F4	hTFtarget	mm10_dna	748	759	+	12.0132	2.48e-05	0.0128	GGGGGTGGGGGT
MAZ	database	mm10_dna	172	185	+	12.4494	2.49e-05	0.00658	GTGGGGTGGGGGGA
IRF1	hTFtarget	mm10_dna	797	808	+	12.4571	2.49e-05	0.0219	GGCTCCTCCTCC
SPI1	hTFtarget	mm10_dna	457	468	-	12.8553	2.49e-05	0.0413	CGGCCAAGCAGA
STAT3	hTFtarget	mm10_dna	862	877	+	12.6364	2.49e-05	0.0434	CAATTCCAAGCAATGG
YY1	hTFtarget	mm10_dna	162	177	+	11.4211	2.49e-05	0.0184	AGCAGTGGGGGTGGGG
CTCF	hTFtarget	mm10_dna	756	772	+	11.1667	2.49e-05	0.0119	GGGTCGCCATCTGTAGG
DDX5	hTFtarget	mm10_dna	173	188	-	12.2857	2.49e-05	0.0144	TACTCCCCCCACCCCA
FOXA2	hTFtarget	mm10_dna	163	187	+	10.5263	2.5e-05	0.00456	GCAGTGGGGGTGGGGTGGGGGGAGT
SP2	hTFtarget	mm10_dna	747	758	+	12.3816	2.5e-05	0.0209	TGGGGGTGGGGG
CTCF	hTFtarget	mm10_dna	230	241	-	12.5263	2.5e-05	0.0418	GCCTGCAGACCC
CTCF	hTFtarget	mm10_dna	724	739	-	11.7424	2.5e-05	0.0161	CATCTCCATCTGTTGG
ETV7	database	mm10_dna	672	688	-	9.87755	2.5e-05	0.0418	GCCTCAGGCAGTGAAAG
RXRG	database	mm10_dna	667	679	+	10.9796	2.5e-05	0.043	ATCACCTTTCACT
GTF2I	hTFtarget	mm10_dna	188	206	-	10.0488	2.51e-05	0.0427	CCTGGAGGTCCTACAACCT
KAT2B	hTFtarget	mm10_dna	758	773	+	11.0857	2.51e-05	0.0308	GTCGCCATCTGTAGGG
SPI1	hTFtarget	mm10_dna	167	178	+	12.3158	2.51e-05	0.0384	TGGGGGTGGGGT
TP53	hTFtarget	mm10_dna	486	503	-	-0.555556	2.51e-05	0.00891	GAGAGACACAAGCAAAAA
ZNF143	hTFtarget	mm10_dna	164	183	-	11.2	2.51e-05	0.0133	CCCCCACCCCACCCCCACTG
CTCF	hTFtarget	mm10_dna	760	773	-	12.0455	2.51e-05	0.0208	CCCTACAGATGGCG
CTCF	hTFtarget	mm10_dna	723	738	-	11	2.51e-05	0.018	ATCTCCATCTGTTGGC
CTCF	hTFtarget	mm10_dna	760	773	-	12.0455	2.51e-05	0.0207	CCCTACAGATGGCG
REST	hTFtarget	mm10_dna	349	360	+	10.8939	2.52e-05	0.0427	GAGCACCTTGGA
CBX3	hTFtarget	mm10_dna	691	699	-	12.9342	2.52e-05	0.0444	ACTCCACTC
TRIM28	hTFtarget	mm10_dna	205	229	-	11.1795	2.52e-05	0.0436	TGCAGAGGGGTCAGCTGCCTTCTCC
CTCF	hTFtarget	mm10_dna	202	217	+	10.9545	2.52e-05	0.0162	CCAGGAGAAGGCAGCT
CTCF	hTFtarget	mm10_dna	724	740	-	11.1364	2.52e-05	0.0119	GCATCTCCATCTGTTGG
CTCF	hTFtarget	mm10_dna	724	739	-	11.303	2.52e-05	0.0156	CATCTCCATCTGTTGG
CTCF	hTFtarget	mm10_dna	200	215	+	10.8939	2.52e-05	0.018	CTCCAGGAGAAGGCAG
NHLH1	database	mm10_dna	205	226	+	9.85526	2.53e-05	0.0193	GGAGAAGGCAGCTGACCCCTCT
FLI1	hTFtarget	mm10_dna	856	864	+	13.3289	2.53e-05	0.0412	AGGAAGCAA
KAT2B	hTFtarget	mm10_dna	758	773	+	10.8947	2.53e-05	0.0296	GTCGCCATCTGTAGGG
MAX	hTFtarget	mm10_dna	748	759	-	11.7632	2.53e-05	0.0189	ACCCCCACCCCC
RAD21	hTFtarget	mm10_dna	757	772	-	11.7424	2.53e-05	0.0195	CCTACAGATGGCGACC
SPI1	hTFtarget	mm10_dna	169	189	-	12.0526	2.53e-05	0.0159	CTACTCCCCCCACCCCACCCC
CTCF	hTFtarget	mm10_dna	760	775	-	11.2576	2.53e-05	0.0168	GGCCCTACAGATGGCG
CTCF	hTFtarget	mm10_dna	230	241	-	12.4605	2.53e-05	0.044	GCCTGCAGACCC
NFIC	hTFtarget	mm10_dna	651	666	+	12.6857	2.54e-05	0.0413	CCTGGTGAACAGCCAG
ZNF263	hTFtarget	mm10_dna	132	143	-	12.2857	2.54e-05	0.00852	ACCCTCCTCACC
ZNF263	hTFtarget	mm10_dna	629	640	-	12.2857	2.54e-05	0.00852	ACCCTCCTCACC
CREBBP	hTFtarget	mm10_dna	645	653	+	12.9211	2.54e-05	0.0404	CCCTACCCT
FLI1	hTFtarget	mm10_dna	366	381	-	12.0448	2.55e-05	0.0424	AGGCAGAAAGGGGTGA
SMAD4	hTFtarget	mm10_dna	545	560	+	11.1127	2.55e-05	0.0245	GGCTGCTGCGGCCACG
STAG1	hTFtarget	mm10_dna	449	464	+	11.4545	2.55e-05	0.0187	CAGTACCATCTGCTTG
CTCF	hTFtarget	mm10_dna	759	774	-	11.5658	2.55e-05	0.0194	GCCCTACAGATGGCGA
EP300	hTFtarget	mm10_dna	558	579	+	8.82895	2.55e-05	0.0297	ACGTTCACCTCCCCCGGCATCC
FOXO3	hTFtarget	mm10_dna	163	187	-	-2.64474	2.56e-05	0.0217	ACTCCCCCCACCCCACCCCCACTGC
USF2	hTFtarget	mm10_dna	179	190	-	11.7895	2.56e-05	0.0181	CCTACTCCCCCC
ZNF384	hTFtarget	mm10_dna	170	185	+	12.3158	2.56e-05	0.00706	GGGTGGGGTGGGGGGA
CTCF	hTFtarget	mm10_dna	200	215	-	11.2727	2.56e-05	0.0185	CTGCCTTCTCCTGGAG
MAZ	hTFtarget	mm10_dna	750	765	-	11.8788	2.57e-05	0.00935	ATGGCGACCCCCACCC
SMAD2/SMAD3	hTFtarget	mm10_dna	223	231	+	12.7763	2.57e-05	0.0414	CTCTGCAGG
SPI1	hTFtarget	mm10_dna	798	809	+	12.4429	2.57e-05	0.0191	GCTCCTCCTCCT
CTCF	hTFtarget	mm10_dna	26	43	-	11.1364	2.57e-05	0.00996	CTTGCAGAGGGCAGCAGA
CTCF	hTFtarget	mm10_dna	723	738	-	10.7727	2.57e-05	0.0188	ATCTCCATCTGTTGGC
CTCF	hTFtarget	mm10_dna	25	46	-	11.3485	2.57e-05	0.0263	GGACTTGCAGAGGGCAGCAGAG
CTCF	hTFtarget	mm10_dna	202	213	+	12.1515	2.57e-05	0.0333	CCAGGAGAAGGC
SP4	database	mm10_dna	160	183	+	9.61616	2.57e-05	0.00498	ACAGCAGTGGGGGTGGGGTGGGGG
ETV7	hTFtarget	mm10_dna	390	405	-	11.8816	2.58e-05	0.0369	TGGCACCCCTGGAAAC
ASCL1	hTFtarget	mm10_dna	216	238	-	11.4605	2.58e-05	0.0185	TGCAGACCCTGCAGAGGGGTCAG
PRDM1	hTFtarget	mm10_dna	669	682	-	12.3857	2.58e-05	0.043	GGCAGTGAAAGGTG
SP1	hTFtarget	mm10_dna	168	179	-	12.5526	2.58e-05	0.0388	CACCCCACCCCC
CTCF	hTFtarget	mm10_dna	723	742	-	10.5	2.58e-05	0.0118	AAGCATCTCCATCTGTTGGC
NEUROG3	database	mm10_dna	210	221	+	12.7449	2.58e-05	0.0189	AGGCAGCTGACC
NEUROD2	database	mm10_dna	210	221	+	12.7416	2.59e-05	0.0191	AGGCAGCTGACC
KDM1A	hTFtarget	mm10_dna	169	190	+	11.662	2.59e-05	0.00532	GGGGTGGGGTGGGGGGAGTAGG
MYC	hTFtarget	mm10_dna	723	738	+	11.9474	2.59e-05	0.0185	GCCAACAGATGGAGAT
NFIC	hTFtarget	mm10_dna	649	668	+	12.3714	2.59e-05	0.0406	ACCCTGGTGAACAGCCAGAT
SPI1	hTFtarget	mm10_dna	167	178	-	12.4286	2.59e-05	0.0191	ACCCCACCCCCA
TBL1XR1	hTFtarget	mm10_dna	168	183	-	12.1842	2.59e-05	0.00684	CCCCCACCCCACCCCC
CDK9	hTFtarget	mm10_dna	162	183	-	10.1316	2.59e-05	0.0101	CCCCCACCCCACCCCCACTGCT
CTCF	hTFtarget	mm10_dna	199	214	-	11.3485	2.59e-05	0.0177	TGCCTTCTCCTGGAGG
CTCF	hTFtarget	mm10_dna	201	216	-	10.7576	2.59e-05	0.0188	GCTGCCTTCTCCTGGA
LCOR	database	mm10_dna	93	101	+	9.0354	2.59e-05	0.0228	AATTTGGGC
FOSL1	hTFtarget	mm10_dna	186	205	+	8.97143	2.6e-05	0.0365	GTAGGTTGTAGGACCTCCAG
KLF9	hTFtarget	mm10_dna	748	763	+	11.0429	2.6e-05	0.0195	GGGGGTGGGGGTCGCC
PAX6	hTFtarget	mm10_dna	223	231	-	12.6842	2.6e-05	0.0412	CCTGCAGAG
STAG1	hTFtarget	mm10_dna	202	217	+	11.1212	2.6e-05	0.0341	CCAGGAGAAGGCAGCT
CTCF	hTFtarget	mm10_dna	199	214	+	10.9848	2.61e-05	0.0117	CCTCCAGGAGAAGGCA
CTCF	hTFtarget	mm10_dna	202	217	+	10.9848	2.61e-05	0.0145	CCAGGAGAAGGCAGCT
CACD	database	mm10_dna	170	177	-	12.5306	2.62e-05	0.00995	CCCCACCC
CACD	database	mm10_dna	175	182	-	12.5306	2.62e-05	0.00995	CCCCACCC
CACD	database	mm10_dna	750	757	-	12.5306	2.62e-05	0.00995	CCCCACCC
MYC	hTFtarget	mm10_dna	723	738	-	10.2368	2.62e-05	0.0179	ATCTCCATCTGTTGGC
BRCA1	hTFtarget	mm10_dna	798	809	+	12.0263	2.62e-05	0.0152	GCTCCTCCTCCT
RAD21	hTFtarget	mm10_dna	724	739	-	11.5303	2.62e-05	0.0179	CATCTCCATCTGTTGG
TAF1	hTFtarget	mm10_dna	548	563	-	11.25	2.62e-05	0.0188	GAACGTGGCCGCAGCA
CEBPA	hTFtarget	mm10_dna	139	154	+	13.0152	2.62e-05	0.0459	AGGGTTGCTAAACTGC
NFYA	hTFtarget	mm10_dna	747	758	+	12.5132	2.63e-05	0.0223	TGGGGGTGGGGG
POU2F1	hTFtarget	mm10_dna	691	699	-	12.8537	2.63e-05	0.0447	ACTCCACTC
STAG1	hTFtarget	mm10_dna	202	217	+	11.8485	2.63e-05	0.02	CCAGGAGAAGGCAGCT
STAT1	hTFtarget	mm10_dna	860	875	-	9.31579	2.63e-05	0.046	ATTGCTTGGAATTGCT
CREB1	hTFtarget	mm10_dna	164	188	-	11.7703	2.63e-05	0.0405	TACTCCCCCCACCCCACCCCCACTG
ZNF740	database	mm10_dna	166	175	+	12.2752	2.63e-05	0.00963	GTGGGGGTGG
ZNF740	database	mm10_dna	746	755	+	12.2752	2.63e-05	0.00963	GTGGGGGTGG
POU5F1	hTFtarget	mm10_dna	552	573	-	11.5526	2.64e-05	0.0084	CGGGGGAGGTGAACGTGGCCGC
CTCF	hTFtarget	mm10_dna	757	774	-	11.4848	2.64e-05	0.0158	GCCCTACAGATGGCGACC
CTCF	hTFtarget	mm10_dna	200	215	+	10.9242	2.64e-05	0.0192	CTCCAGGAGAAGGCAG
CTCF	hTFtarget	mm10_dna	760	773	+	11.8788	2.64e-05	0.0212	CGCCATCTGTAGGG
CTCF	hTFtarget	mm10_dna	202	213	+	12.0455	2.64e-05	0.0239	CCAGGAGAAGGC
ZKSCAN4	database	mm10_dna	828	841	-	8.35714	2.64e-05	0.0415	AGAAGGCTAGACCC
PLAG1	database	mm10_dna	432	445	-	8.42857	2.65e-05	0.0405	CAGGCCCTCTGGGG
MYC	hTFtarget	mm10_dna	174	189	-	11.7632	2.65e-05	0.00993	CTACTCCCCCCACCCC
CTCF	hTFtarget	mm10_dna	724	739	+	11.4848	2.65e-05	0.0261	CCAACAGATGGAGATG
CTCF	hTFtarget	mm10_dna	723	738	+	10.8939	2.65e-05	0.0181	GCCAACAGATGGAGAT
CTCF	hTFtarget	mm10_dna	446	464	+	11.3788	2.65e-05	0.024	TTCCAGTACCATCTGCTTG
CTCF	hTFtarget	mm10_dna	724	739	+	11.4697	2.65e-05	0.0258	CCAACAGATGGAGATG
CTCF	hTFtarget	mm10_dna	721	735	-	11.3182	2.65e-05	0.0373	TCCATCTGTTGGCCC
CTCF	hTFtarget	mm10_dna	446	464	+	11.3788	2.65e-05	0.0238	TTCCAGTACCATCTGCTTG
RNF2	hTFtarget	mm10_dna	586	601	-	9.54545	2.66e-05	0.0464	CCAGTGAGACACACAG
SPI1	hTFtarget	mm10_dna	793	808	+	12.2286	2.66e-05	0.0134	GTTGGGCTCCTCCTCC
YY1	hTFtarget	mm10_dna	162	177	-	10.8289	2.66e-05	0.0194	CCCCACCCCCACTGCT
CTCF	hTFtarget	mm10_dna	201	216	+	10.7879	2.66e-05	0.0159	TCCAGGAGAAGGCAGC
CTCF	hTFtarget	mm10_dna	757	772	-	11.5	2.66e-05	0.0161	CCTACAGATGGCGACC
E2F4	hTFtarget	mm10_dna	169	179	-	12.0658	2.66e-05	0.0212	CACCCCACCCC
TFAP2E	database	mm10_dna	431	443	-	12.6531	2.66e-05	0.0185	GGCCCTCTGGGGA
TGIF2LX	database	mm10_dna	251	262	+	9.39796	2.66e-05	0.046	TGACTCCTGTCC
BRD4	hTFtarget	mm10_dna	169	190	-	11.974	2.67e-05	0.00943	CCTACTCCCCCCACCCCACCCC
SPI1	hTFtarget	mm10_dna	794	815	+	11.2	2.67e-05	0.0104	TTGGGCTCCTCCTCCTTAAGGC
CTCF	hTFtarget	mm10_dna	202	217	-	11.0152	2.67e-05	0.0133	AGCTGCCTTCTCCTGG
CTCF	hTFtarget	mm10_dna	757	772	+	11.1818	2.67e-05	0.0156	GGTCGCCATCTGTAGG
CTCF	hTFtarget	mm10_dna	201	216	-	11.0758	2.67e-05	0.0332	GCTGCCTTCTCCTGGA
ARID2	database	mm10_dna	141	148	+	13.0102	2.67e-05	0.0461	GGTTGCTA
FOXM1	hTFtarget	mm10_dna	593	604	+	12.8158	2.68e-05	0.0423	TCTCACTGGCTC
STAT1	hTFtarget	mm10_dna	798	809	+	12.75	2.68e-05	0.0422	GCTCCTCCTCCT
ZNF280D	hTFtarget	mm10_dna	254	269	-	12.5584	2.68e-05	0.022	ATACACAGGACAGGAG
CTCF	hTFtarget	mm10_dna	760	775	-	11.0606	2.68e-05	0.0131	GGCCCTACAGATGGCG
CTCF	hTFtarget	mm10_dna	202	213	+	12.5	2.68e-05	0.021	CCAGGAGAAGGC
CTCF	hTFtarget	mm10_dna	723	735	-	11.8485	2.68e-05	0.0392	TCCATCTGTTGGC
AP4	database	mm10_dna	212	220	-	12.1468	2.69e-05	0.0421	GTCAGCTGC
ASCL1	hTFtarget	mm10_dna	443	465	-	11.3816	2.69e-05	0.0185	CCAAGCAGATGGTACTGGAACAG
LMO2	hTFtarget	mm10_dna	204	219	-	12.1053	2.69e-05	0.0468	TCAGCTGCCTTCTCCT
MXI1	hTFtarget	mm10_dna	748	759	-	11.5395	2.69e-05	0.0141	ACCCCCACCCCC
POLR2A	hTFtarget	mm10_dna	545	560	+	11.3026	2.69e-05	0.04	GGCTGCTGCGGCCACG
CTCF	hTFtarget	mm10_dna	200	215	-	10.7576	2.69e-05	0.0173	CTGCCTTCTCCTGGAG
CTCF	hTFtarget	mm10_dna	202	217	-	10.5	2.69e-05	0.0133	AGCTGCCTTCTCCTGG
CTCF	hTFtarget	mm10_dna	201	218	-	10.8788	2.69e-05	0.0185	CAGCTGCCTTCTCCTGGA
CTCF	hTFtarget	mm10_dna	199	214	-	10.6061	2.69e-05	0.0115	TGCCTTCTCCTGGAGG
IRF1	hTFtarget	mm10_dna	168	179	-	12.3	2.7e-05	0.0219	CACCCCACCCCC
SPI1	hTFtarget	mm10_dna	748	763	-	12.0857	2.7e-05	0.021	GGCGACCCCCACCCCC
STAG1	hTFtarget	mm10_dna	757	772	-	11.803	2.7e-05	0.02	CCTACAGATGGCGACC
TRIM28	hTFtarget	mm10_dna	496	517	+	8.19277	2.7e-05	0.0458	TGTCTCTCCGCTGTGAGCAATC
CTCF	hTFtarget	mm10_dna	760	775	+	11.1818	2.7e-05	0.0134	CGCCATCTGTAGGGCC
ARNT2	database	mm10_dna	174	185	+	12.303	2.71e-05	0.0215	GGGGTGGGGGGA
GTF2B	hTFtarget	mm10_dna	747	758	-	12.1316	2.71e-05	0.0204	CCCCCACCCCCA
TFAP2C	hTFtarget	mm10_dna	677	688	+	12.5758	2.71e-05	0.0195	ACTGCCTGAGGC
RAD21	hTFtarget	mm10_dna	203	218	+	10.6711	2.72e-05	0.0419	CAGGAGAAGGCAGCTG
TP53	hTFtarget	mm10_dna	582	600	-	4.80282	2.72e-05	0.0169	CAGTGAGACACACAGACCC
CREBBP	hTFtarget	mm10_dna	167	182	-	12.1408	2.72e-05	0.0466	CCCCACCCCACCCCCA
CTCF	hTFtarget	mm10_dna	760	773	+	11.3182	2.72e-05	0.0204	CGCCATCTGTAGGG
AR	hTFtarget	mm10_dna	876	889	-	12.2727	2.72e-05	0.0458	GCACAGGATATCCC
CTCF	hTFtarget	mm10_dna	722	737	-	10.6818	2.72e-05	0.0254	TCTCCATCTGTTGGCC
CTCF	hTFtarget	mm10_dna	723	735	-	11.9242	2.72e-05	0.0381	TCCATCTGTTGGC
KLF1	database	mm10_dna	173	182	-	12.7959	2.73e-05	0.0102	CCCCACCCCA
STAG1	hTFtarget	mm10_dna	724	739	-	11.0303	2.73e-05	0.0155	CATCTCCATCTGTTGG
TAF1	hTFtarget	mm10_dna	754	769	-	11.1579	2.73e-05	0.0188	ACAGATGGCGACCCCC
VEZF1	hTFtarget	mm10_dna	169	177	-	13	2.73e-05	0.0141	CCCCACCCC
VEZF1	hTFtarget	mm10_dna	174	182	-	13	2.73e-05	0.0141	CCCCACCCC
VEZF1	hTFtarget	mm10_dna	749	757	-	13	2.73e-05	0.0141	CCCCACCCC
ZNF384	hTFtarget	mm10_dna	555	579	+	11.8675	2.73e-05	0.00561	GCCACGTTCACCTCCCCCGGCATCC
CTCF	hTFtarget	mm10_dna	202	217	-	10.8636	2.73e-05	0.012	AGCTGCCTTCTCCTGG
CTCF	hTFtarget	mm10_dna	25	44	+	10.3788	2.73e-05	0.0118	CTCTGCTGCCCTCTGCAAGT
IRF1	hTFtarget	mm10_dna	549	573	+	11.8961	2.74e-05	0.00501	GCTGCGGCCACGTTCACCTCCCCCG
RAD21	hTFtarget	mm10_dna	202	217	-	11.4545	2.74e-05	0.0214	AGCTGCCTTCTCCTGG
RXRA	hTFtarget	mm10_dna	723	743	-	9.18421	2.74e-05	0.0207	CAAGCATCTCCATCTGTTGGC
SPI1	hTFtarget	mm10_dna	747	758	+	12.2	2.74e-05	0.0219	TGGGGGTGGGGG
STAG1	hTFtarget	mm10_dna	201	225	-	9.98485	2.74e-05	0.0258	GAGGGGTCAGCTGCCTTCTCCTGGA
CREBBP	hTFtarget	mm10_dna	586	606	-	-9.15714	2.74e-05	0.0198	GGGAGCCAGTGAGACACACAG
CTCF	hTFtarget	mm10_dna	756	773	+	10.7576	2.74e-05	0.0192	GGGTCGCCATCTGTAGGG
HCFC1	hTFtarget	mm10_dna	426	445	+	10.7632	2.75e-05	0.022	CTCCTTCCCCAGAGGGCCTG
KDM5B	hTFtarget	mm10_dna	758	774	+	10.4714	2.75e-05	0.0138	GTCGCCATCTGTAGGGC
POLR2A	hTFtarget	mm10_dna	162	183	-	10.5263	2.75e-05	0.00833	CCCCCACCCCACCCCCACTGCT
RBCK1	hTFtarget	mm10_dna	544	559	-	12.1447	2.75e-05	0.0267	GTGGCCGCAGCAGCCC
SMAD1	hTFtarget	mm10_dna	202	217	+	11.6212	2.75e-05	0.0143	CCAGGAGAAGGCAGCT
STAG1	hTFtarget	mm10_dna	22	43	+	10.3636	2.75e-05	0.0136	AAACTCTGCTGCCCTCTGCAAG
USF1	hTFtarget	mm10_dna	211	222	+	12.7763	2.75e-05	0.0425	GGCAGCTGACCC
ZNF384	hTFtarget	mm10_dna	25	46	-	11.5526	2.75e-05	0.0217	GGACTTGCAGAGGGCAGCAGAG
CTCF	hTFtarget	mm10_dna	201	216	+	10.5	2.75e-05	0.0305	TCCAGGAGAAGGCAGC
CTCF	hTFtarget	mm10_dna	723	738	+	10.9242	2.75e-05	0.0187	GCCAACAGATGGAGAT
ARNT2	database	mm10_dna	174	185	-	12.303	2.75e-05	0.0217	TCCCCCCACCCC
SP4	database	mm10_dna	160	183	+	9.41414	2.76e-05	0.00543	ACAGCAGTGGGGGTGGGGTGGGGG
FOXK1	hTFtarget	mm10_dna	585	593	-	12.9155	2.76e-05	0.0475	ACACACAGA
PCGF2	hTFtarget	mm10_dna	118	139	-	12.3289	2.76e-05	0.0117	TCCTCACCAGCTCTTCACCAGC
SP2	hTFtarget	mm10_dna	167	178	+	12.1842	2.76e-05	0.0209	TGGGGGTGGGGT
STAG1	hTFtarget	mm10_dna	723	738	+	11.6939	2.76e-05	0.0193	GCCAACAGATGGAGAT
CTCF	hTFtarget	mm10_dna	723	738	-	10.8939	2.76e-05	0.021	ATCTCCATCTGTTGGC
CTCF	hTFtarget	mm10_dna	724	735	+	11.9848	2.77e-05	0.0374	CCAACAGATGGA
CTCF	hTFtarget	mm10_dna	203	216	+	11.8182	2.77e-05	0.0356	CAGGAGAAGGCAGC
CTCF	hTFtarget	mm10_dna	202	213	+	11.5455	2.77e-05	0.0289	CCAGGAGAAGGC
CTCF	hTFtarget	mm10_dna	201	216	-	10.8485	2.77e-05	0.0203	GCTGCCTTCTCCTGGA
PRDM1	hTFtarget	mm10_dna	669	682	-	11.8333	2.78e-05	0.0484	GGCAGTGAAAGGTG
RAD21	hTFtarget	mm10_dna	757	772	-	11.4394	2.78e-05	0.0196	CCTACAGATGGCGACC
SPI1	hTFtarget	mm10_dna	798	809	-	12.2368	2.78e-05	0.0432	AGGAGGAGGAGC
STAG1	hTFtarget	mm10_dna	28	43	-	11	2.78e-05	0.0189	CTTGCAGAGGGCAGCA
CTCF	hTFtarget	mm10_dna	201	214	-	11.3636	2.78e-05	0.0137	TGCCTTCTCCTGGA
CTCF	hTFtarget	mm10_dna	760	775	+	11.1818	2.78e-05	0.0152	CGCCATCTGTAGGGCC
CTCF	hTFtarget	mm10_dna	724	734	+	12.5606	2.78e-05	0.0237	CCAACAGATGG
EP300	hTFtarget	mm10_dna	546	570	-	11.4211	2.78e-05	0.0283	GGGAGGTGAACGTGGCCGCAGCAGC
SPI1	hTFtarget	mm10_dna	167	178	+	11.8289	2.79e-05	0.0429	TGGGGGTGGGGT
CHD1	hTFtarget	mm10_dna	169	184	+	11.7632	2.79e-05	0.00692	GGGGTGGGGTGGGGGG
CLOCK	hTFtarget	mm10_dna	168	179	-	12.5526	2.79e-05	0.0216	CACCCCACCCCC
CTCF	hTFtarget	mm10_dna	200	215	-	11.0758	2.79e-05	0.02	CTGCCTTCTCCTGGAG
CTCF	hTFtarget	mm10_dna	724	739	-	11.4697	2.79e-05	0.0157	CATCTCCATCTGTTGG
CTCF	hTFtarget	mm10_dna	722	737	-	10.3636	2.79e-05	0.0211	TCTCCATCTGTTGGCC
GABPA	hTFtarget	mm10_dna	748	759	-	10.9737	2.8e-05	0.0358	ACCCCCACCCCC
MYC	hTFtarget	mm10_dna	757	772	+	11	2.8e-05	0.0136	GGTCGCCATCTGTAGG
NFYB	hTFtarget	mm10_dna	796	810	+	11.6447	2.8e-05	0.0209	GGGCTCCTCCTCCTT
POLR2A	hTFtarget	mm10_dna	544	555	-	11.5526	2.8e-05	0.0287	CCGCAGCAGCCC
RAD21	hTFtarget	mm10_dna	757	772	-	11.6212	2.8e-05	0.0166	CCTACAGATGGCGACC
STAG1	hTFtarget	mm10_dna	28	43	-	12	2.8e-05	0.019	CTTGCAGAGGGCAGCA
TFAP2A	hTFtarget	mm10_dna	678	692	-	12.5286	2.8e-05	0.0162	TCTGGCCTCAGGCAG
CTCF	hTFtarget	mm10_dna	723	738	-	11.3939	2.8e-05	0.0224	ATCTCCATCTGTTGGC
CTCF	hTFtarget	mm10_dna	200	215	+	10.5303	2.8e-05	0.0194	CTCCAGGAGAAGGCAG
CTCF	hTFtarget	mm10_dna	722	737	+	10.8333	2.8e-05	0.0196	GGCCAACAGATGGAGA
FOXP1	hTFtarget	mm10_dna	728	739	+	12.4211	2.81e-05	0.0239	CAGATGGAGATG
GATA4	hTFtarget	mm10_dna	223	231	+	12.5395	2.81e-05	0.0434	CTCTGCAGG
KLF4	hTFtarget	mm10_dna	172	183	+	12.5714	2.81e-05	0.0239	GTGGGGTGGGGG
MAX	hTFtarget	mm10_dna	450	464	+	12.2105	2.81e-05	0.0252	AGTACCATCTGCTTG
RAD21	hTFtarget	mm10_dna	202	217	-	11.2273	2.81e-05	0.0189	AGCTGCCTTCTCCTGG
SMARCA4	hTFtarget	mm10_dna	29	44	+	11.8684	2.81e-05	0.0159	GCTGCCCTCTGCAAGT
SPI1	hTFtarget	mm10_dna	747	764	-	11.5132	2.81e-05	0.0207	TGGCGACCCCCACCCCCA
CTCF	hTFtarget	mm10_dna	449	464	-	11.3333	2.81e-05	0.0119	CAAGCAGATGGTACTG
CTCF	hTFtarget	mm10_dna	724	735	+	11.8333	2.81e-05	0.0191	CCAACAGATGGA
CTCF	hTFtarget	mm10_dna	449	464	-	11.3333	2.81e-05	0.0119	CAAGCAGATGGTACTG
AP2	database	mm10_dna	679	691	-	12.3434	2.82e-05	0.0269	CTGGCCTCAGGCA
POLR2A	hTFtarget	mm10_dna	204	219	+	11.4737	2.82e-05	0.0438	AGGAGAAGGCAGCTGA
SMC3	hTFtarget	mm10_dna	196	214	-	9.76316	2.82e-05	0.0215	TGCCTTCTCCTGGAGGTCC
SPI1	hTFtarget	mm10_dna	167	178	+	12.0857	2.82e-05	0.0252	TGGGGGTGGGGT
CTCF	hTFtarget	mm10_dna	230	240	+	12.3026	2.82e-05	0.0465	GGGTCTGCAGG
CTCF	hTFtarget	mm10_dna	200	215	+	10.7879	2.82e-05	0.0185	CTCCAGGAGAAGGCAG
CTCF	hTFtarget	mm10_dna	754	773	+	10.303	2.82e-05	0.0118	GGGGGTCGCCATCTGTAGGG
SP1	database	mm10_dna	173	183	-	12.6346	2.83e-05	0.0112	CCCCCACCCCA
NANOG	hTFtarget	mm10_dna	223	234	+	12.3857	2.83e-05	0.0422	CTCTGCAGGGTC
NFYA	hTFtarget	mm10_dna	167	178	+	12.3553	2.83e-05	0.0223	TGGGGGTGGGGT
RAD21	hTFtarget	mm10_dna	723	738	-	10.5789	2.83e-05	0.0218	ATCTCCATCTGTTGGC
TFAP2A	hTFtarget	mm10_dna	678	693	-	12.5455	2.83e-05	0.0193	CTCTGGCCTCAGGCAG
CTCF	hTFtarget	mm10_dna	724	739	+	10.7424	2.83e-05	0.0179	CCAACAGATGGAGATG
CTCF	hTFtarget	mm10_dna	200	215	+	11.1667	2.83e-05	0.0206	CTCCAGGAGAAGGCAG
ELL2	hTFtarget	mm10_dna	552	563	-	11.9737	2.83e-05	0.0482	GAACGTGGCCGC
FOS	hTFtarget	mm10_dna	167	178	+	12.3158	2.84e-05	0.0349	TGGGGGTGGGGT
NFYA	hTFtarget	mm10_dna	168	179	-	11.7763	2.84e-05	0.0215	CACCCCACCCCC
SMAD4	hTFtarget	mm10_dna	34	49	+	12.1429	2.84e-05	0.0497	CCTCTGCAAGTCCAAG
SPI1	hTFtarget	mm10_dna	721	736	+	11.1053	2.84e-05	0.0227	GGGCCAACAGATGGAG
YY1	hTFtarget	mm10_dna	550	571	+	9.03947	2.84e-05	0.00484	CTGCGGCCACGTTCACCTCCCC
ZNF274	hTFtarget	mm10_dna	365	380	+	11.9211	2.84e-05	0.0497	CTCACCCCTTTCTGCC
CTCF	hTFtarget	mm10_dna	757	772	-	10.7273	2.84e-05	0.0245	CCTACAGATGGCGACC
CTCF	hTFtarget	mm10_dna	724	739	-	11.4848	2.84e-05	0.0143	CATCTCCATCTGTTGG
CTCF	hTFtarget	mm10_dna	30	45	+	11.2424	2.84e-05	0.0161	CTGCCCTCTGCAAGTC
CTCF	hTFtarget	mm10_dna	757	777	-	9.78788	2.84e-05	0.0168	CTGGCCCTACAGATGGCGACC
SPI1	hTFtarget	mm10_dna	168	179	+	11.9342	2.85e-05	0.028	GGGGGTGGGGTG
THAP11	hTFtarget	mm10_dna	744	759	+	11.2105	2.85e-05	0.0444	CGGTGGGGGTGGGGGT
AR	hTFtarget	mm10_dna	578	593	+	12.3718	2.85e-05	0.0453	CCCAGGGTCTGTGTGT
PLAGL1	database	mm10_dna	435	444	+	12.422	2.86e-05	0.044	CAGAGGGCCT
SMC1A	hTFtarget	mm10_dna	722	737	-	10.4697	2.86e-05	0.0195	TCTCCATCTGTTGGCC
ZNF143	hTFtarget	mm10_dna	566	586	+	10.7105	2.86e-05	0.041	CTCCCCCGGCATCCCAGGGTC
CTCF	hTFtarget	mm10_dna	724	739	-	10.7576	2.86e-05	0.012	CATCTCCATCTGTTGG
CTCF	hTFtarget	mm10_dna	721	738	+	10.803	2.86e-05	0.0204	GGGCCAACAGATGGAGAT
CTCF	hTFtarget	mm10_dna	197	216	-	11.1212	2.86e-05	0.0187	GCTGCCTTCTCCTGGAGGTC
PLAGL1	database	mm10_dna	435	444	+	12.449	2.86e-05	0.0445	CAGAGGGCCT
SPI1	hTFtarget	mm10_dna	25	46	+	11.0132	2.87e-05	0.0294	CTCTGCTGCCCTCTGCAAGTCC
CDK8	hTFtarget	mm10_dna	679	703	-	11.5325	2.87e-05	0.00682	TCCGACTCCACTCTGGCCTCAGGCA
E2F7	hTFtarget	mm10_dna	563	574	+	11.8684	2.87e-05	0.0138	CACCTCCCCCGG
SP1	database	mm10_dna	173	183	+	12.1573	2.88e-05	0.00985	TGGGGTGGGGG
AP4	database	mm10_dna	546	558	+	12	2.88e-05	0.0457	GCTGCTGCGGCCA
PAX5	database	mm10_dna	423	432	-	10.2135	2.88e-05	0.0307	GAAGGAGCAG
SIN3A	hTFtarget	mm10_dna	388	403	+	11.5526	2.88e-05	0.0427	CTGTTTCCAGGGGTGC
CTCF	hTFtarget	mm10_dna	25	44	-	11.1364	2.88e-05	0.0219	ACTTGCAGAGGGCAGCAGAG
CTCF	hTFtarget	mm10_dna	723	739	-	10.697	2.88e-05	0.0266	CATCTCCATCTGTTGGC
CTCF	hTFtarget	mm10_dna	722	742	-	10.2143	2.88e-05	0.0114	AAGCATCTCCATCTGTTGGCC
E2F4	hTFtarget	mm10_dna	169	180	-	11.5658	2.88e-05	0.023	CCACCCCACCCC
EZH2	hTFtarget	mm10_dna	587	608	+	12.1299	2.89e-05	0.0177	TGTGTGTCTCACTGGCTCCCTG
HDAC6	hTFtarget	mm10_dna	583	591	-	12.5132	2.89e-05	0.0496	ACACAGACC
SPI1	hTFtarget	mm10_dna	794	809	+	11.9714	2.89e-05	0.0167	TTGGGCTCCTCCTCCT
SPI1	hTFtarget	mm10_dna	748	763	+	11.4857	2.89e-05	0.0149	GGGGGTGGGGGTCGCC
CTCF	hTFtarget	mm10_dna	721	737	+	10.697	2.89e-05	0.0193	GGGCCAACAGATGGAGA
MAX	hTFtarget	mm10_dna	202	217	+	11.8947	2.9e-05	0.0362	CCAGGAGAAGGCAGCT
NFYA	hTFtarget	mm10_dna	748	759	-	11.7105	2.9e-05	0.0215	ACCCCCACCCCC
POLR2A	hTFtarget	mm10_dna	540	555	-	10.6316	2.9e-05	0.00873	CCGCAGCAGCCCGCTT
RAD21	hTFtarget	mm10_dna	22	43	+	10.0857	2.9e-05	0.0131	AAACTCTGCTGCCCTCTGCAAG
RBL2	hTFtarget	mm10_dna	171	182	+	12.3816	2.9e-05	0.0115	GGTGGGGTGGGG
SP1	hTFtarget	mm10_dna	747	758	+	12.4286	2.9e-05	0.0152	TGGGGGTGGGGG
MAZ	database	mm10_dna	627	643	+	11.5843	2.91e-05	0.00989	TGGGTGAGGAGGGTACA
SP1	database	mm10_dna	175	193	+	11.7079	2.91e-05	0.00921	GGGTGGGGGGAGTAGGTTG
NOTCH1	hTFtarget	mm10_dna	166	186	+	10.0395	2.91e-05	0.0149	GTGGGGGTGGGGTGGGGGGAG
SMAD3	hTFtarget	mm10_dna	223	231	-	13.0395	2.91e-05	0.0492	CCTGCAGAG
SP2	hTFtarget	mm10_dna	794	809	+	11.7368	2.91e-05	0.0213	TTGGGCTCCTCCTCCT
CTCF	hTFtarget	mm10_dna	199	214	-	11.2121	2.91e-05	0.0166	TGCCTTCTCCTGGAGG
EP300	hTFtarget	mm10_dna	160	175	-	9.51429	2.91e-05	0.0411	CCACCCCCACTGCTGT
RAD21	hTFtarget	mm10_dna	757	772	+	11.4091	2.92e-05	0.0201	GGTCGCCATCTGTAGG
RAD21	hTFtarget	mm10_dna	203	215	-	11.7121	2.92e-05	0.0462	CTGCCTTCTCCTG
SPI1	hTFtarget	mm10_dna	747	762	+	11.8	2.92e-05	0.0167	TGGGGGTGGGGGTCGC
USF1	hTFtarget	mm10_dna	796	807	+	10.7763	2.92e-05	0.024	GGGCTCCTCCTC
CTCF	hTFtarget	mm10_dna	723	738	+	10.8636	2.93e-05	0.0185	GCCAACAGATGGAGAT
CTCF	hTFtarget	mm10_dna	759	774	+	10.6212	2.93e-05	0.0162	TCGCCATCTGTAGGGC
CTCF	hTFtarget	mm10_dna	724	739	+	10.7424	2.93e-05	0.0145	CCAACAGATGGAGATG
ARNT2	database	mm10_dna	749	760	+	12.2222	2.94e-05	0.0215	GGGGTGGGGGTC
MAZ	database	mm10_dna	168	184	+	11.5618	2.94e-05	0.00989	GGGGGTGGGGTGGGGGG
KDM5A	hTFtarget	mm10_dna	752	769	-	11.3429	2.94e-05	0.0449	ACAGATGGCGACCCCCAC
PPARGC1A	hTFtarget	mm10_dna	28	43	+	11.7895	2.94e-05	0.0315	TGCTGCCCTCTGCAAG
REST	hTFtarget	mm10_dna	211	222	-	10.8684	2.94e-05	0.0456	GGGTCAGCTGCC
SPI1	hTFtarget	mm10_dna	165	180	-	12.1286	2.94e-05	0.0182	CCACCCCACCCCCACT
CTCF	hTFtarget	mm10_dna	26	45	-	11.0152	2.94e-05	0.0146	GACTTGCAGAGGGCAGCAGA
CTCF	hTFtarget	mm10_dna	756	774	-	10.9242	2.94e-05	0.0106	GCCCTACAGATGGCGACCC
CTCF	hTFtarget	mm10_dna	760	772	-	11.3939	2.94e-05	0.0208	CCTACAGATGGCG
E2F7	hTFtarget	mm10_dna	625	640	-	10.5429	2.94e-05	0.00915	ACCCTCCTCACCCAGC
MAZ	database	mm10_dna	627	643	+	11.5714	2.94e-05	0.0099	TGGGTGAGGAGGGTACA
POLR2A	hTFtarget	mm10_dna	546	561	+	11.6571	2.95e-05	0.0327	GCTGCTGCGGCCACGT
RBCK1	hTFtarget	mm10_dna	167	178	-	12.25	2.95e-05	0.0263	ACCCCACCCCCA
RFX3	hTFtarget	mm10_dna	388	403	-	11.9143	2.95e-05	0.05	GCACCCCTGGAAACAG
SP1	hTFtarget	mm10_dna	747	758	-	12.0395	2.95e-05	0.0218	CCCCCACCCCCA
SP2	hTFtarget	mm10_dna	747	760	-	12.3286	2.95e-05	0.0309	GACCCCCACCCCCA
SPI1	hTFtarget	mm10_dna	721	742	+	10.4868	2.95e-05	0.0276	GGGCCAACAGATGGAGATGCTT
TFAP2C	hTFtarget	mm10_dna	678	689	-	12.4697	2.95e-05	0.0201	GGCCTCAGGCAG
CTCF	hTFtarget	mm10_dna	200	215	-	11.2121	2.95e-05	0.0218	CTGCCTTCTCCTGGAG
MYC	hTFtarget	mm10_dna	449	464	-	11.3158	2.96e-05	0.0151	CAAGCAGATGGTACTG
PBX3	hTFtarget	mm10_dna	167	178	+	11.7	2.96e-05	0.0289	TGGGGGTGGGGT
SPI1	hTFtarget	mm10_dna	165	180	-	11.5857	2.96e-05	0.0223	CCACCCCACCCCCACT
CTCF	hTFtarget	mm10_dna	760	775	+	11.0303	2.96e-05	0.0219	CGCCATCTGTAGGGCC
KDM5B	hTFtarget	mm10_dna	201	216	+	8.45714	2.97e-05	0.0387	TCCAGGAGAAGGCAGC
SMARCA4	hTFtarget	mm10_dna	723	738	-	11.7632	2.97e-05	0.0159	ATCTCCATCTGTTGGC
CTCF	hTFtarget	mm10_dna	754	772	-	9.9697	2.97e-05	0.0206	CCTACAGATGGCGACCCCC
ARNT2	database	mm10_dna	749	760	-	12.2323	2.97e-05	0.0217	GACCCCCACCCC
SPI1	hTFtarget	mm10_dna	694	709	-	11.4342	2.98e-05	0.0154	CCCAGCTCCGACTCCA
TAL1	hTFtarget	mm10_dna	423	434	+	12.3766	2.98e-05	0.048	CTGCTCCTTCCC
CREBBP	hTFtarget	mm10_dna	175	183	-	12.6184	2.98e-05	0.0253	CCCCCACCC
CREBBP	hTFtarget	mm10_dna	750	758	-	12.6184	2.98e-05	0.0253	CCCCCACCC
RAD21	hTFtarget	mm10_dna	754	774	+	10.2879	2.99e-05	0.0147	GGGGGTCGCCATCTGTAGGGC
SPI1	hTFtarget	mm10_dna	747	762	-	11.3714	2.99e-05	0.015	GCGACCCCCACCCCCA
SPI1	hTFtarget	mm10_dna	746	761	-	11.8	2.99e-05	0.0151	CGACCCCCACCCCCAC
SUZ12	hTFtarget	mm10_dna	546	561	-	10.7632	2.99e-05	0.0177	ACGTGGCCGCAGCAGC
CTCF	hTFtarget	mm10_dna	757	772	+	10.2576	2.99e-05	0.0133	GGTCGCCATCTGTAGG
CTCF	hTFtarget	mm10_dna	27	45	-	10.9091	2.99e-05	0.0143	GACTTGCAGAGGGCAGCAG
JUND	hTFtarget	mm10_dna	124	139	+	11.4079	3e-05	0.0395	GAAGAGCTGGTGAGGA
LMNB1	hTFtarget	mm10_dna	724	739	-	11.6053	3e-05	0.0206	CATCTCCATCTGTTGG
MYC	hTFtarget	mm10_dna	556	571	+	11.5263	3e-05	0.00993	CCACGTTCACCTCCCC
SPI1	hTFtarget	mm10_dna	794	809	-	12	3e-05	0.0237	AGGAGGAGGAGCCCAA
ZNF263	hTFtarget	mm10_dna	559	580	-	11.3117	3e-05	0.0161	GGGATGCCGGGGGAGGTGAACG
CTCF	hTFtarget	mm10_dna	723	737	+	11	3e-05	0.0338	GCCAACAGATGGAGA
CTCF	hTFtarget	mm10_dna	200	219	-	9.84848	3e-05	0.00921	TCAGCTGCCTTCTCCTGGAG
CTCF	hTFtarget	mm10_dna	761	772	+	12.2857	3e-05	0.0161	GCCATCTGTAGG
CTCF	hTFtarget	mm10_dna	760	775	+	11.1212	3e-05	0.0151	CGCCATCTGTAGGGCC
CTCF	hTFtarget	mm10_dna	757	772	+	11.3333	3e-05	0.0157	GGTCGCCATCTGTAGG
ZNF219	database	mm10_dna	745	756	+	12.0612	3e-05	0.0167	GGTGGGGGTGGG
ZNF219	database	mm10_dna	745	756	+	12.0674	3.01e-05	0.0167	GGTGGGGGTGGG
KDM5B	hTFtarget	mm10_dna	201	225	-	9.3	3.01e-05	0.0399	GAGGGGTCAGCTGCCTTCTCCTGGA
CTCF	hTFtarget	mm10_dna	28	43	+	10.2424	3.01e-05	0.0133	TGCTGCCCTCTGCAAG
NHLH2	database	mm10_dna	209	223	-	4.66327	3.01e-05	0.0456	GGGGTCAGCTGCCTT
SPI1	hTFtarget	mm10_dna	793	808	-	11.3286	3.02e-05	0.0238	GGAGGAGGAGCCCAAC
SRF	hTFtarget	mm10_dna	758	773	+	10.6061	3.02e-05	0.0146	GTCGCCATCTGTAGGG
SMAD4	database	mm10_dna	827	841	+	12.3028	3.03e-05	0.0293	GGGGTCTAGCCTTCT
RAD21	hTFtarget	mm10_dna	28	43	-	11.2424	3.03e-05	0.0147	CTTGCAGAGGGCAGCA
SPI1	hTFtarget	mm10_dna	167	178	+	11.7763	3.03e-05	0.0393	TGGGGGTGGGGT
STAT1	hTFtarget	mm10_dna	423	438	+	6.42105	3.03e-05	0.0517	CTGCTCCTTCCCCAGA
STAT1	hTFtarget	mm10_dna	423	438	+	6.42105	3.03e-05	0.0517	CTGCTCCTTCCCCAGA
CTCF	hTFtarget	mm10_dna	449	464	-	11.2424	3.03e-05	0.0161	CAAGCAGATGGTACTG
AR	hTFtarget	mm10_dna	876	889	-	12.1429	3.03e-05	0.0511	GCACAGGATATCCC
RAD21	hTFtarget	mm10_dna	203	216	+	11.8485	3.04e-05	0.0471	CAGGAGAAGGCAGC
BRD4	hTFtarget	mm10_dna	611	619	-	12.8	3.04e-05	0.0161	GCCAGATGG
CTCF	hTFtarget	mm10_dna	723	738	-	10.8333	3.04e-05	0.0226	ATCTCCATCTGTTGGC
TAL1	database	mm10_dna	760	771	-	10.4382	3.05e-05	0.0262	CTACAGATGGCG
FOXA2	hTFtarget	mm10_dna	731	755	+	10.1053	3.05e-05	0.00456	ATGGAGATGCTTGCGGTGGGGGTGG
HDAC2	hTFtarget	mm10_dna	562	586	-	9.72857	3.05e-05	0.00573	GACCCTGGGATGCCGGGGGAGGTGA
CTCF	hTFtarget	mm10_dna	755	772	+	11.3333	3.05e-05	0.0115	GGGGTCGCCATCTGTAGG
CTCF	hTFtarget	mm10_dna	201	216	-	11.4091	3.05e-05	0.0204	GCTGCCTTCTCCTGGA
ESR1	database	mm10_dna	402	419	-	11.8545	3.06e-05	0.0329	AGGTCTTTGTACCCTGGC
BRCA1	hTFtarget	mm10_dna	167	178	-	11.7105	3.06e-05	0.0152	ACCCCACCCCCA
SP1	hTFtarget	mm10_dna	167	178	-	11.9474	3.06e-05	0.0243	ACCCCACCCCCA
SPI1	hTFtarget	mm10_dna	796	810	-	12.0263	3.06e-05	0.0253	AAGGAGGAGGAGCCC
TP53	hTFtarget	mm10_dna	589	606	-	-1.44444	3.06e-05	0.00891	GGGAGCCAGTGAGACACA
FOXP1	hTFtarget	mm10_dna	757	772	+	9.98684	3.07e-05	0.0196	GGTCGCCATCTGTAGG
RAD21	hTFtarget	mm10_dna	29	44	-	11.4242	3.07e-05	0.0188	ACTTGCAGAGGGCAGC
SPI1	hTFtarget	mm10_dna	167	178	-	12.1571	3.07e-05	0.0335	ACCCCACCCCCA
STAG1	hTFtarget	mm10_dna	202	217	-	10.7727	3.07e-05	0.0155	AGCTGCCTTCTCCTGG
CHD1	hTFtarget	mm10_dna	748	763	+	11.5921	3.07e-05	0.00692	GGGGGTGGGGGTCGCC
CTCF	hTFtarget	mm10_dna	757	772	+	11.3333	3.07e-05	0.0143	GGTCGCCATCTGTAGG
CTCF	hTFtarget	mm10_dna	724	738	+	11.303	3.07e-05	0.0159	CCAACAGATGGAGAT
CTCF	hTFtarget	mm10_dna	202	213	-	12.2429	3.07e-05	0.0161	GCCTTCTCCTGG
CTCF	hTFtarget	mm10_dna	755	772	+	11.3182	3.07e-05	0.0113	GGGGTCGCCATCTGTAGG
BRD4	hTFtarget	mm10_dna	120	141	-	11.7403	3.08e-05	0.00943	CCTCCTCACCAGCTCTTCACCA
SPI1	hTFtarget	mm10_dna	747	762	-	12.2237	3.08e-05	0.0166	GCGACCCCCACCCCCA
CTCF	hTFtarget	mm10_dna	724	739	-	11.6974	3.08e-05	0.0191	CATCTCCATCTGTTGG
SPI1	hTFtarget	mm10_dna	745	760	-	11.8857	3.09e-05	0.0186	GACCCCCACCCCCACC
STAG1	hTFtarget	mm10_dna	28	43	-	10.4394	3.09e-05	0.0237	CTTGCAGAGGGCAGCA
ESR1	hTFtarget	mm10_dna	404	419	-	11.4286	3.1e-05	0.0514	AGGTCTTTGTACCCTG
FOXG1	hTFtarget	mm10_dna	175	199	-	10.7662	3.1e-05	0.01	GTCCTACAACCTACTCCCCCCACCC
MAZ	hTFtarget	mm10_dna	171	182	-	12.1061	3.1e-05	0.0151	CCCCACCCCACC
RAD21	hTFtarget	mm10_dna	724	739	+	11.197	3.1e-05	0.0147	CCAACAGATGGAGATG
SPI1	hTFtarget	mm10_dna	757	772	-	10.3158	3.1e-05	0.0204	CCTACAGATGGCGACC
SPI1	hTFtarget	mm10_dna	203	214	+	12.0789	3.1e-05	0.0263	CAGGAGAAGGCA
CTCF	hTFtarget	mm10_dna	203	216	+	11.2121	3.1e-05	0.0469	CAGGAGAAGGCAGC
CTCF	hTFtarget	mm10_dna	28	43	+	10.5758	3.1e-05	0.012	TGCTGCCCTCTGCAAG
CTCF	hTFtarget	mm10_dna	723	738	+	10.7576	3.1e-05	0.0211	GCCAACAGATGGAGAT
ATF5	database	mm10_dna	800	811	-	12.2	3.11e-05	0.0539	TAAGGAGGAGGA
KLF1	database	mm10_dna	626	636	+	12.4587	3.11e-05	0.0116	CTGGGTGAGGA
FOXA2	hTFtarget	mm10_dna	161	185	+	10.0658	3.11e-05	0.00456	CAGCAGTGGGGGTGGGGTGGGGGGA
SMC1A	hTFtarget	mm10_dna	447	466	+	10.2576	3.11e-05	0.0143	TCCAGTACCATCTGCTTGGC
SPI1	hTFtarget	mm10_dna	168	192	-	10.9857	3.11e-05	0.0148	AACCTACTCCCCCCACCCCACCCCC
SUZ12	hTFtarget	mm10_dna	220	241	-	10.7895	3.11e-05	0.0256	GCCTGCAGACCCTGCAGAGGGG
CTCF	hTFtarget	mm10_dna	199	214	-	10.9545	3.11e-05	0.0152	TGCCTTCTCCTGGAGG
ATF5	database	mm10_dna	800	811	-	12.202	3.11e-05	0.0538	TAAGGAGGAGGA
ESR1	database	mm10_dna	402	419	-	11.8273	3.11e-05	0.0328	AGGTCTTTGTACCCTGGC
KLF15	database	mm10_dna	739	755	+	11.6667	3.11e-05	0.00838	GCTTGCGGTGGGGGTGG
NFIA	database	mm10_dna	470	479	+	12.6633	3.11e-05	0.0531	TTTTGGCACT
BRCA1	hTFtarget	mm10_dna	747	758	-	11.6711	3.12e-05	0.0152	CCCCCACCCCCA
SPI1	hTFtarget	mm10_dna	167	178	+	11.8553	3.12e-05	0.0422	TGGGGGTGGGGT
CTCF	hTFtarget	mm10_dna	200	218	-	10.7727	3.12e-05	0.0109	CAGCTGCCTTCTCCTGGAG
CTCF	hTFtarget	mm10_dna	200	218	-	10.7727	3.12e-05	0.0108	CAGCTGCCTTCTCCTGGAG
CTCF	hTFtarget	mm10_dna	724	739	+	11.1818	3.12e-05	0.0215	CCAACAGATGGAGATG
KLF15	database	mm10_dna	739	755	+	11.6818	3.13e-05	0.00697	GCTTGCGGTGGGGGTGG
PURA	database	mm10_dna	173	189	+	12.0792	3.13e-05	0.0166	TGGGGTGGGGGGAGTAG
ETS1	hTFtarget	mm10_dna	624	639	-	11.6184	3.13e-05	0.0257	CCCTCCTCACCCAGCA
ASCL1	hTFtarget	mm10_dna	210	218	+	13.1061	3.13e-05	0.0488	AGGCAGCTG
POLR2A	hTFtarget	mm10_dna	157	178	+	10.3553	3.13e-05	0.0111	ATGACAGCAGTGGGGGTGGGGT
SPI1	hTFtarget	mm10_dna	748	763	-	12.0143	3.13e-05	0.0207	GGCGACCCCCACCCCC
CTCF	hTFtarget	mm10_dna	197	214	+	11.1515	3.13e-05	0.0158	GACCTCCAGGAGAAGGCA
CTCF	hTFtarget	mm10_dna	201	215	-	10.9394	3.13e-05	0.0357	CTGCCTTCTCCTGGA
CTCF	hTFtarget	mm10_dna	201	215	-	10.9394	3.13e-05	0.0355	CTGCCTTCTCCTGGA
CTCF	hTFtarget	mm10_dna	202	217	-	10.8485	3.13e-05	0.0156	AGCTGCCTTCTCCTGG
CTCF	hTFtarget	mm10_dna	201	216	-	11.3182	3.13e-05	0.0246	GCTGCCTTCTCCTGGA
SPI1	hTFtarget	mm10_dna	798	809	-	11.9143	3.14e-05	0.0252	AGGAGGAGGAGC
SPI1	hTFtarget	mm10_dna	167	178	+	12.2429	3.14e-05	0.0276	TGGGGGTGGGGT
CDK7	hTFtarget	mm10_dna	162	182	-	10.8961	3.14e-05	0.012	CCCCACCCCACCCCCACTGCT
CTCF	hTFtarget	mm10_dna	27	44	+	10.9848	3.14e-05	0.0245	CTGCTGCCCTCTGCAAGT
CTCF	hTFtarget	mm10_dna	724	736	+	11.2727	3.14e-05	0.0208	CCAACAGATGGAG
KLF1	database	mm10_dna	626	636	+	12.4592	3.14e-05	0.0118	CTGGGTGAGGA
TFAP2E	database	mm10_dna	431	443	+	12.3673	3.14e-05	0.0185	TCCCCAGAGGGCC
SP2	database	mm10_dna	164	178	-	11.9655	3.15e-05	0.0166	ACCCCACCCCCACTG
CTCF	database	mm10_dna	759	778	-	11.5606	3.15e-05	0.0163	GCTGGCCCTACAGATGGCGA
SPI1	hTFtarget	mm10_dna	166	180	+	12.0395	3.15e-05	0.0273	GTGGGGGTGGGGTGG
SPI1	hTFtarget	mm10_dna	747	762	-	11.8143	3.15e-05	0.0167	GCGACCCCCACCCCCA
[truncated: 3,081 more rows]
