# Supplementary material for: Targeting the miR‐96‐5p/Cathepsin B Pathway to Alleviate Neuron‐Derived Neuroinflammation in Alzheimer's Disease
Source: MedComm (2020). 2025 Sep 6;6(9):e70368. doi: 10.1002/mco2.70368 (PMC12413563; doi:10.1002/mco2.70368)
Supplement: Supplementary file 5 — Supporting Table 4: mco270368‐sup‐0001‐tableS4.xlsx [file MCO2-6-e70368-s004.xlsx]

## Sheet: Sheet1
Supplementary table 4. Reagents used in this study.
REAGENT or RESOURCE	SOURCE	IDENTIFIER
Antibodies
CTSB (rabbit monoclonal)	1:1000 for WB 1:200 for IF 1:200 for IHC	Abcam	ab214428
CTSB (rat monoclonal)	1:200 for IF	Biolegend	948001
NeuroD2 (rabbit polyclonal)	1:1000 for WB	Affinity	AF0635
NeuN (rabbit monoclonal)	1:500 for IF	CST	#24307
NeuN (mouse monoclonal)	1:500 for IF	CST	94403S
4G8 (mouse monoclonal)	1:200 for IF	Biolegend	800708
6E10 (mouse monoclonal)	1:200 for IF	Biolegend	803014
Iba1 (mouse monoclonal)	1:500 for IF	Abcam	ab283319
GFAP (mouse monoclonal)	1:500 for IF	CST	#3670
GFAP (rabbit monoclonal)	1:500 for IF	CST	80788
C3 (rat monoclonal)	1:500 for IF	Abcam	ab11862
S100A10 (rabbit polyclonal)	1:200 for IF	Proteintech	11250-1-AP
NLRP3 (mouse monoclonal)	1:1000 for WB	Proteintech	68102-1-Ig
MAP2 (rabbit polyclonal)	1:200 for IF	Proteintech	17490-1-AP
MBP (rabbit polyclonal)	1:200 for IF	Proteintech	10458-1-AP
GAPDH (mouse monoclonal)	1:2000 for WB	Proteintech	CL594-60004
Goat anti-Mouse IgG Secondary Antibody, Alexa Fluor 488	1:200 for IF	Invitrogen	A-11001
Goat anti-Rabbit IgG Secondary Antibody, Alexa Fluor 488	1:200 for IF	Invitrogen	A-11008
Goat anti-Mouse IgG Secondary Antibody, Alexa Fluor 546	1:200 for IF	Invitrogen	A-11003
Goat anti-Rabit IgG Secondary Antibody, Alexa Fluor 546	1:200 for IF	Invitrogen	A-11010
Goat Anti-Mouse IgG Secondary Antibody, Alexa Fluor 647	1:200 for IF	Abcam	ab150115
Goat anti-Rabbit IgG Secondary Antibody, Alexa Fluor 488	1:200 for IF	Invitrogen	A-11006
IRDye 800CW Goat anti-Mouse IgG	1:10,000 for WB	LI-COR Biosciences	926-32210
IRDye 800CW Goat anti-Rabbit IgG	1:10,000 for WB	LI-COR Biosciences	926-32211
Chemicals, and recombinant proteins
miR-96-5p antagomir	RiboBio	N/A
Negative control antagomir	RiboBio	N/A
miR-96-5p agomir	RiboBio	N/A
Negative control agomir	RiboBio	N/A
DMEM/F12	Invitrogen	11320033
Neurobasal-A ([-] L-glutamine)	Life Technologies	10888-022
B-27 supplement	Life Technologies	12587010
GlutaMAX Supplement	Life Technologies	35050061
Penicillin-streptomycin 50X	Life Technologies	15140122
CA-074	MCE	HY-103350
Recombinant Mouse Cathepsin B	Sino Biological	50084-M08H
Bacterial and virus strains
rAAV2/9-hSyn1-CTSB-P2A-EGFP	Obio	N/A
rAAV2/9-hSyn1-P2A-EGFP	Obio	N/A
Critical commercial assays
Dual-Luciferase Reporter Assay System	Promega	E1910
Mouse CTSB ELISA Kit	Elabscience	E-EL-M2423
Human CTSB ELISA Kit	mlbio	ml028359
Mouse Aβ1-40 ELISA Kit	Elabscience	E-EL-M3009
Mouse Aβ1-42 ELISA Kit	Elabscience	E-EL-M3010
miRcute Serum plasma miRNA extraction and separation kit	TIANGEN	DP503
miR-96-5p probe for FISH	Boster Biological Technology	N/A
First Strand cDNA Synthesis Kit	TOYOBO	FSK-101
CCK8 Assay Kit	Biosharp	BS350B
BCA Protein Assay Kit	Thermo SCIENTIFIC	23227
