# Supplementary material for: Targeting the miR‐96‐5p/Cathepsin B Pathway to Alleviate Neuron‐Derived Neuroinflammation in Alzheimer's Disease
Source: MedComm (2020). 2025 Sep 6;6(9):e70368. doi: 10.1002/mco2.70368 (PMC12413563; doi:10.1002/mco2.70368)
Supplement: Supplementary file 6 — Supporting Table 5: mco270368‐sup‐0001‐tableS5.xlsx [file MCO2-6-e70368-s006.xlsx]

## Sheet: Sheet1
Supplementary table 5. The sequence of primers and shRNAs used in this study.
gene	sequence(5'-3')
Ctsb qPCR F	ATTCACACCAATGGCCGAGT
Ctsb qPCR R	TAGCCACCATTACAGCCGTC
mGapdh qPCR F	AAGAGGGATGCTGCCCTTAC
mGapdh qPCR R	CGGGACGAGGAAACACTCTC
mmu-miR-96-5p qPCR	TTTGGCACTAGCACATTTTTGCT
mmu-miR-7016-5p qPCR	CAGGGAGGGGAGCGAGAGTAG
mmu-miR-6967-5p qPCR	CAGGGAGGGATAAAGACCAGT
mmu-miR-6942-5p qPCR	TAGGAGGAGGGGAACATTTGC
mmu-miR-1943-5p qPCR	AAGGGAGGATCTGGGCACCTGGA
mmu-miR-7006-5p qPCR	TGGGGGTGTTCAAGACTTGGGAACC
mmu-miR-1249-5p qPCR	AGGAGGGAGGGGATGGGCCAAGTTC
mmu-miR-6916-5p qPCR	CAGGAGGATGGAGATGAGTCA
mmu-miR-149-3p qPCR	GAGGGAGGGACGGGGGCGGTGC
mmu-miR-1968-5p qPCR	TGCAGCTGTTAAGGATGGTGGACT
mmu-U6 qPCR	GATGACACGCAAATTCGTGAA
Universal R Primer	GCTGTCAACGATACGCTACG
pri-mir-96 qPCR F	TCTCTCCGCTGTGAGCAATCAT
pri-mir-96 qPCR R	TACCCTCCTCACCCAGCAGTAA
pre-mir-96 qPCR F	CAGTACCATCTGCTTGGCCGAT
pre-mir-96 qPCR R	CAGCCCGCTTTTCCCATATT
pri-mir-182 qPCR F	CTGCTTCTTCTTCAGCATAG C
pri-mir-182 qPCR R	TGGTGGTCTGGAGACAGGAGT
pri-mir-183 qPCR F	TGACCCCTCTGCAGGGTCT
pri-mir-183 qPCR R	AAGGAGCAGAGGAGGTCTTTGT
Smad4 qPCR F	TGCATTCCAGCCTCCCATTT
Smad4 qPCR R	TCCTCCCGAAGGATCCACAT
Stat5a qPCR F	CACTCCTGTACTTGGTTCGTCA
Stat5a qPCR R	CCAGGTCAAACTCGCCATCT
Myc qPCR F	TTGGAAACCCCGCAGACAG
Myc qPCR R	GCTGTACGGAGTCGTAGTCG
NeuroD2 qPCR F	CCCTGAAGATGGGGGAACAAT
NeuroD2 qPCR R	CTCCACGAAGAGACACTGGC
Tcf3 qPCR F	GCACTGGCCTCGATCTACTC
Tcf3 qPCR R	CGGTCCTCCATCTTGCTCTG
Jun qPCR F	TGAGTGACCGCGACTTTTCA
Jun qPCR R	GAGGGCATCGTCGTAGAAGG
hsa-miR-96-5p qPCR	TTTGGCACTAGCACATTTTTGCT
has-U6 qPCR	GCTTCGGCAGCACATATACTAAAAT
IL-1β qPCR F	TGGACCTTCCAGGATGAGGACA
IL-1β qPCR R	GTTCATCTCGGAGCCTGTAGTG
IL-6 qPCR F	TACCACTTCACAAGTCGGAGGC
IL-6 qPCR R	CTGCAAGTGCATCATCGTTGTTC
TNF-α qPCR F	AGGCACTCCCCCAAAAGATG
TNF-α qPCR R	CCACTTGGTGGTTTGTGAGTG
Megf10 qPCR F	ACTCCTAGGATCGTGCAGGT
Megf10 qPCR R	TCAGCTACCCACCTATGGCT
Mertk qPCR F	CGGCCTCAGCAAGAAAATGAG
Mertk10 qPCR R	AAGACAGCACCCAGGACCTA
