# Supplementary material for: Targeting the miR‐96‐5p/Cathepsin B Pathway to Alleviate Neuron‐Derived Neuroinflammation in Alzheimer's Disease
Source: MedComm (2020). 2025 Sep 6;6(9):e70368. doi: 10.1002/mco2.70368 (PMC12413563; doi:10.1002/mco2.70368)
Supplement: Supplementary file 7 — Supporting Table 6: mco270368‐sup‐0001‐tableS6.xlsx [file MCO2-6-e70368-s002.xlsx]

## Sheet: source figure for fig1-6
Figure 1
A
F											G
Figure 4
		P
Figure 6
A
Figure 7
	A

## Sheet: source figure for supplementary
Supplementary Figure 1																				Supplementary Figure 2
A																				J
Supplementary Figure 4
D
Supplementary Figure 6
B											F
Supplementary Figure 7
A										E										L
